# Supplementary material for: Identification of Novel Reference Genes Based on MeSH Categories
Source: PLoS One. 2014 Mar 28;9(3):e93341. doi: 10.1371/journal.pone.0093341 (PMC3969360; doi:10.1371/journal.pone.0093341)
Supplement: Supporting Information S1 — Reference Gene Lists. (ZIP) [file pone.0093341.s001.zip]

Archive with 3 entries (2 files):
- Supporting_Information_S1_ReferenceGeneLists.xlsx
- __MACOSX/
- __MACOSX/._Supporting_Information_S1_ReferenceGeneLists.xlsx
