# Supplementary material for: Identification of Novel Reference Genes Based on MeSH Categories
Source: PLoS One. 2014 Mar 28;9(3):e93341. doi: 10.1371/journal.pone.0093341 (PMC3969360; doi:10.1371/journal.pone.0093341)
Supplement: Supporting Information S1 — Reference Gene Lists. (ZIP) [file pone.0093341.s001.zip › Supporting_Information_S1_ReferenceGeneLists.xlsx]

## Sheet: INDEX
	MeSH Categorised Reference Gene Sets
	Mesh Tree Number	Mesh Tree Name	Number of NCBI-GEO GDS Sets	Reference Gene Set
				CV = 0.12		Sensitivity = 0.5
				Number of Genes	Gene Set	Number of Genes	Gene Set
	All Data Sets	All Sets	381	342	Set (All Sets)	342	Set (All Sets)
	A10	Tissues	77	63	Set (A10)	63	Set (A10)
	A10.272	Epithelium	16	468	Set (A10.272)	176	Set (A10.272)
	A10.690	Muscles	46	24	Set (A10.690)	77	Set (A10.690)
	A11	Cells	223	346	Set (A11)	346	Set (A11)
	A11.118	Blood Cells	47	28	Set (A11.118)	569	Set (A11.118)
	A11.148	Bone Marrow Cells	14	1138	Set (A11.148)	521	Set (A11.148)
	A11.251	Cells, Cultured	157	499	Set (A11.251)	341	Set (A11.251)
	A11.284	Cellular Structures	40	322	Set (A11.284)	545	Set (A11.284)
	A11.329	Connective Tissue Cells	34	231	Set (A11.329)	567	Set (A11.329)
	A11.436	Epithelial Cells	48	679	Set (A11.436)	414	Set (A11.436)
	A11.627	Myeloid Cells	17	NA	NA	1404	Set (A11.627)
	A11.733	Phagocytes	14	NA	NA	1440	Set (A11.733)
	A11.872	Stem Cells	22	327	Set (A11.872)	690	Set (A11.872)
	A15	Hemic and Immune Systems	74	184	Set (A15)	447	Set (A15)
	A15.145	Blood	51	45	Set (A15.145)	608	Set (A15.145)
	A15.378	Hematopoietic System	14	1138	Set (A15.378)	521	Set (A15.378)
	A15.382	Immune System	60	135	Set (A15.382)	472	Set (A15.382)
	C04	Neoplasms	108	384	Set (C04)	384	Set (C04)
	C04.557	Neoplasms by Histologic Type	68	384	Set (C04.557)	444	Set (C04.557)
	C04.588	Neoplasms by Site	68	323	Set (C04.588)	438	Set (C04.588)
	C04.697	Neoplastic Processes	16	594	Set (C04.697)	594	Set (C04.697)
	1: CV (Coefficient of Variation) : is a measure of dispersion of a probability distribution. It is defined as the ratio of the standard deviation to the mean.
	2: Sensitivity : is the proportion of true positives or the proportion of cases correctly identified by the test as meeting a certain condition.
	"Identification of Novel Reference Genes Based on MeSH Categories" Tulin Ersahin, Levent Carkacioglu, Tolga Can, Ozlen Konu, Volkan Atalay and Rengul Cetin-Atalay

## Sheet: AllSets CV012
	Reference Gene Set Over All Sets
	CV Threshold	0.12	PO (Min. Perc. Of Occurrence)		0.75	Specificity	0.97	Sensitivity	0.5	Total Number Of Genes			342
	Gene Symbol	Name								Ratio	Percentile Rank
												Mean	Median
	AARS	(alanyl-tRNA synthetase)								0.926		85.7	91
	ABCF1	(ATP-binding cassette; sub-family F (GCN20); member 1)								0.941		81	86
	ACADVL	(acyl-Coenzyme A dehydrogenase; very long chain)								0.913		87.3	91
	ACTB	(actin; beta)								0.949		95	99
	ACTG1	(actin; gamma 1)								0.971		95.3	99
	ADAR	(adenosine deaminase; RNA-specific)								0.929		90.1	94
	ADIPOR2	(adiponectin receptor 2)								0.939		84.8	87
	ADRM1	(adhesion regulating molecule 1)								0.909		83.4	88
	AGPAT1	(1-acylglycerol-3-phosphate O-acyltransferase 1 (lysophosphatidic acid acyltransferase; alpha))								0.926		84.7	88
	AHSA1	(AHA1; activator of heat shock 90kDa protein ATPase homolog 1 (yeast))								0.935		85.4	89
	AKR1A1	(aldo-keto reductase family 1; member A1 (aldehyde reductase))								0.916		85.2	89
	ALDH9A1	(aldehyde dehydrogenase 9 family; member A1)								0.902		83.3	87
	ALDOA	(aldolase A; fructose-bisphosphate)								0.926		92.9	98
	ANP32B	(acidic (leucine-rich) nuclear phosphoprotein 32 family; member B)								0.931		91.1	95.5
	AP2S1	(adaptor-related protein complex 2; sigma 1 subunit)								0.935		88.4	91.7
	APEX1	(APEX nuclease (multifunctional DNA repair enzyme) 1)								0.913		87.9	92
	ARF1	(ADP-ribosylation factor 1)								0.935		88.7	95
	ARF3	(ADP-ribosylation factor 3)								0.947		86	92
	ARF4	(ADP-ribosylation factor 4)								0.937		89.2	93
	ARF5	(ADP-ribosylation factor 5)								0.92		85.3	89
	ARPC2	(actin related protein 2/3 complex; subunit 2; 34kDa)								0.952		92	96
	ARPC3	(actin related protein 2/3 complex; subunit 3; 21kDa)								0.908		85.8	91
	ATF4	(activating transcription factor 4 (tax-responsive enhancer element B67))								0.952		92.4	96
	ATP5A1	(ATP synthase; H+ transporting; mitochondrial F1 complex; alpha subunit 1; cardiac muscle)								0.924		92.5	97
	ATP5G1	(ATP synthase; H+ transporting; mitochondrial F0 complex; subunit C1 (subunit 9))								0.94		86.7	90
	ATP5I	(ATP synthase; H+ transporting; mitochondrial F0 complex; subunit E)								0.969		92.4	94.5
	ATP6V0B	(ATPase; H+ transporting; lysosomal 21kDa; V0 subunit b)								0.947		88.2	94
	ATP6V0C	(ATPase; H+ transporting; lysosomal 16kDa; V0 subunit c)								0.945		90.7	94.5
	ATP6V1E1	(ATPase; H+ transporting; lysosomal 31kDa; V1 subunit E1)								0.939		86.2	90
	ATP6V1F	(ATPase; H+ transporting; lysosomal 14kDa; V1 subunit F)								0.958		90.6	93
	ATP6V1G1	(ATPase; H+ transporting; lysosomal 13kDa; V1 subunit G1)								0.919		85.8	91
	B2M	(beta-2-microglobulin)								0.975		96.4	99
	BANF1	(barrier to autointegration factor 1)								0.927		89	94
	BCAP31	(B-cell receptor-associated protein 31)								0.943		89.3	94
	BECN1	(beclin 1 (coiled-coil; myosin-like BCL2 interacting protein))								0.926		83.9	85.5
	BRD2	(bromodomain containing 2)								0.94		84.2	86.3
	C11ORF58	(chromosome 11 open reading frame 58)								0.923		86.1	91
	C14ORF2	(chromosome 14 open reading frame 2)								0.919		85.3	91
	C19ORF10	(chromosome 19 open reading frame 10)								0.917		85	88
	C7ORF24	(chromosome 7 open reading frame 24)								0.925		83.8	87
	CALM2	(calmodulin 2 (phosphorylase kinase; delta))								0.926		93.8	98
	CANX	(calnexin)								0.954		90.2	95
	CAP1	(CAP; adenylate cyclase-associated protein 1 (yeast))								0.958		91.6	95.5
	CAPNS1	(calpain; small subunit 1)								0.92		88.1	96
	CASC3	(cancer susceptibility candidate 3)								0.931		82.9	87
	CCT3	(chaperonin containing TCP1; subunit 3 (gamma))								0.936		89.8	94
	CCT4	(chaperonin containing TCP1; subunit 4 (delta))								0.929		86.2	95
	CCT7	(chaperonin containing TCP1; subunit 7 (eta))								0.905		86.7	93
	CD81	(CD81 molecule)								0.94		90.9	97
	CDIPT	(CDP-diacylglycerol--inositol 3-phosphatidyltransferase (phosphatidylinositol synthase))								0.957		88.2	92
	CDK2AP1	(CDK2-associated protein 1)								0.909		87.2	93
	CFL1	(cofilin 1 (non-muscle))								0.974		94.9	99
	CHMP2A	(chromatin modifying protein 2A)								0.929		85.7	90
	CIB1	(calcium and integrin binding 1 (calmyrin))								0.934		83.9	88
	CIRBP	(cold inducible RNA binding protein)								0.948		89.8	93.5
	CKAP1	(tubulin folding cofactor B )								0.922		86.9	90.3
	CLIC1	(chloride intracellular channel 1)								0.901		90	97
	CLSTN1	(calsyntenin 1)								0.902		84.5	89
	CNIH	(cornichon homolog (Drosophila))								0.918		86.3	91
	COBRA1	(cofactor of BRCA1)								0.904		80.4	83
	COPS6	(COP9 constitutive photomorphogenic homolog subunit 6 (Arabidopsis))								0.971		86.6	88
	COX6B1	(cytochrome c oxidase subunit Vib polypeptide 1 (ubiquitous))								0.956		92.8	96
	COX6C	(cytochrome c oxidase subunit VIc)								0.937		91.7	97
	COX7A2	(cytochrome c oxidase subunit VIIa polypeptide 2 (liver))								0.961		93.6	97
	COX7A2L	(cytochrome c oxidase subunit VIIa polypeptide 2 like)								0.924		88	93
	COX7B	(cytochrome c oxidase subunit VIIb)								0.914		88.4	94
	COX7C	(cytochrome c oxidase subunit VIIc)								0.965		92.6	95.7
	COX8A	(cytochrome c oxidase subunit 8A (ubiquitous))								0.958		93.5	97
	CPSF4	(cleavage and polyadenylation specific factor 4; 30kDa)								0.918		78.1	80
	CS	(citrate synthase)								0.948		90.3	94
	CSNK2B	(casein kinase 2; beta polypeptide)								0.922		88.7	94
	CYB5R3	(cytochrome b5 reductase 3)								0.942		92	95
	CYC1	(cytochrome c-1)								0.907		87.2	91
	DAD1	(defender against cell death 1)								0.935		88.7	94
	DCTN2	(dynactin 2 (p50))								0.93		83.2	86
	DCTN3	(dynactin 3 (p22))								0.946		84.6	88
	DDB1	(damage-specific DNA binding protein 1; 127kDa)								0.946		88.2	92
	DDX48	(DEAD (Asp-Glu-Ala-Asp) box polypeptide 48)								0.944		87.4	91
	DDX5	(DEAD (Asp-Glu-Ala-Asp) box polypeptide 5)								0.929		90.6	96
	DNAJA1	(DnaJ (Hsp40) homolog; subfamily A; member 1)								0.93		88	91
	DRG1	(developmentally regulated GTP binding protein 1)								0.93		86.6	90
	DULLARD	(dullard homolog (Xenopus laevis))								0.95		85	89
	DYNLL1	(dynein; light chain; LC8-type 1)								0.953		92.9	97
	DYNLT1	(dynein; light chain; Tctex-type 1)								0.924		88.2	92
	ECHS1	(enoyl Coenzyme A hydratase; short chain; 1; mitochondrial)								0.911		85.4	92
	EEF1A1	(eukaryotic translation elongation factor 1 alpha 1)								0.93		94.2	99
	EEF1B2	(eukaryotic translation elongation factor 1 beta 2)								0.959		94.6	98
	EEF2	(eukaryotic translation elongation factor 2)								0.979		95.2	98
	EI24	(etoposide induced 2.4 mRNA)								0.916		80.3	83.5
	EIF2B2	(eukaryotic translation initiation factor 2B; subunit 2 beta; 39kDa)								0.927		77.2	80
	EIF3S12	(eukaryotic translation initiation factor 3; subunit 12)								0.934		90.3	95
	EIF3S2	(eukaryotic translation initiation factor 3; subunit 2 beta; 36kDa)								0.949		88.3	92
	EIF3S3	(eukaryotic translation initiation factor 3; subunit 3 gamma; 40kDa)								0.937		91.1	96
	EIF3S4	(eukaryotic translation initiation factor 3; subunit 4 delta; 44kDa)								0.929		89.7	94
	EIF3S5	(eukaryotic translation initiation factor 3; subunit 5 epsilon; 47kDa)								0.941		90.8	96
	EIF3S6	(eukaryotic translation initiation factor 3; subunit 6 48kDa)								0.904		91.7	96
	EIF3S7	(eukaryotic translation initiation factor 3; subunit 7 zeta; 66/67kDa)								0.935		89.2	96
	EIF4A2	(eukaryotic translation initiation factor 4A; isoform 2)								0.923		91.6	98
	EIF4B	(eukaryotic translation initiation factor 4B)								0.931		90.2	94.5
	ERH	(enhancer of rudimentary homolog (Drosophila))								0.935		88.6	95
	ERP29	(endoplasmic reticulum protein 29)								0.913		88.3	94
	ETF1	(eukaryotic translation termination factor 1)								0.915		84.2	88
	ETHE1	(ethylmalonic encephalopathy 1)								0.904		80	84
	FAM32A	(family with sequence similarity 32; member A)								0.944		82.5	86
	FAU	(Finkel-Biskis-Reilly murine sarcoma virus (FBR-MuSV) ubiquitously expressed (fox derived); ribosomal protein S30)								0.962		93.7	98
	FIBP	(fibroblast growth factor (acidic) intracellular binding protein)								0.913		82.5	87
	FTH1	(ferritin; heavy polypeptide 1)								0.946		93.1	97
	GABARAPL2	(GABA(A) receptor-associated protein-like 2)								0.959		92	95
	GANAB	(glucosidase; alpha; neutral AB)								0.912		87.1	91
	GARS	(glycyl-tRNA synthetase)								0.906		87.3	92
	GDI1	(GDP dissociation inhibitor 1)								0.937		86.9	92
	GDI2	(GDP dissociation inhibitor 2)								0.943		89	94
	GLO1	(glyoxalase I)								0.925		88.1	94
	GNB2	(guanine nucleotide binding protein (G protein); beta polypeptide 2)								0.907		85.7	89
	GNG5	(guanine nucleotide binding protein (G protein); gamma 5)								0.935		89.9	95
	GOT2	(glutamic-oxaloacetic transaminase 2; mitochondrial (aspartate aminotransferase 2))								0.923		86	90
	GPAA1	(glycosylphosphatidylinositol anchor attachment protein 1 homolog (yeast))								0.926		85	88.3
	GPX1	(glutathione peroxidase 1)								0.923		91.1	96
	GPX4	(glutathione peroxidase 4 (phospholipid hydroperoxidase))								0.939		91.1	95
	GSTO1	(glutathione S-transferase omega 1)								0.937		90	94
	H2AFZ	(H2A histone family; member Z)								0.943		90.7	94
	H3F3A	(H3 histone; family 3A)								0.965		95.5	98
	HADH2	(hydroxysteroid (17-beta) dehydrogenase 10 )								0.917		83.4	88
	HADHB	(hydroxyacyl-Coenzyme A dehydrogenase/3-ketoacyl-Coenzyme A thiolase/enoyl-Coenzyme A hydratase (trifunctional protein); beta subunit)								0.946		90.8	94
	HBXIP	(hepatitis B virus x interacting protein)								0.953		89	92
	HDGF	(hepatoma-derived growth factor (high-mobility group protein 1-like))								0.959		90.8	93.5
	HINT1	(histidine triad nucleotide binding protein 1)								0.941		93.8	97
	HLA-A	(major histocompatibility complex; class I; A)								0.931		94	99
	HLA-G	(HLA-G histocompatibility antigen; class I; G)								0.915		87.7	94.8
	HMGB1	(high-mobility group box 1)								0.923		85.8	94.7
	HMGN1	(high-mobility group nucleosome binding domain 1)								0.94		90.4	96
	HMGN2	(high-mobility group nucleosomal binding domain 2)								0.943		94.8	98
	HMGN4	(high mobility group nucleosomal binding domain 4)								0.904		81.2	84
	HNRPC	(heterogeneous nuclear ribonucleoprotein C (C1/C2))								0.919		85.1	92
	HNRPK	(heterogeneous nuclear ribonucleoprotein K)								0.944		91.2	96.5
	HSBP1	(heat shock factor binding protein 1)								0.926		85.2	90
	HSP90AA1	(heat shock protein 90kDa alpha (cytosolic); class A member 1)								0.958		93.6	97.8
	HYOU1	(hypoxia up-regulated 1)								0.936		87.5	92
	IER2	(immediate early response 2)								0.933		90.9	95
	IKBKG	(inhibitor of kappa light polypeptide gene enhancer in B-cells; kinase gamma)								0.902		77.4	79
	ILF2	(interleukin enhancer binding factor 2; 45kDa)								0.92		84.2	90
	ITGB4BP	(integrin beta 4 binding protein)								0.949		86.8	91
	KARS	(lysyl-tRNA synthetase)								0.932		89.8	95
	KDELR2	(KDEL (Lys-Asp-Glu-Leu) endoplasmic reticulum protein retention receptor 2)								0.911		84.6	89
	KRT10	(keratin 10 (epidermolytic hyperkeratosis; keratosis palmaris et plantaris))								0.904		83.4	88
	LAPTM4A	(lysosomal-associated protein transmembrane 4 alpha)								0.952		92.4	96
	LASP1	(LIM and SH3 protein 1)								0.927		87.6	94
	LDHA	(lactate dehydrogenase A)								0.949		93.6	98
	LSM3	(LSM3 homolog; U6 small nuclear RNA associated (S. cerevisiae))								0.901		83.6	87
	LTA4H	(leukotriene A4 hydrolase)								0.939		88	91
	LYPLA2	(lysophospholipase II)								0.945		85.9	88
	MARCKSL1	(MARCKS-like 1)								0.902		85.5	91
	MDH1	(malate dehydrogenase 1; NAD (soluble))								0.912		89.8	96
	MGRN1	(mahogunin; ring finger 1)								0.927		80.1	84
	MIF	(SMT3 suppressor of mif two 3 homolog 4 (S. cerevisiae))								0.903		90.5	98
	MLF2	(myeloid leukemia factor 2)								0.908		83.6	88
	MRCL3	(myosin regulatory light chain MRCL3)								0.902		87.4	94
	MRPL49	(mitochondrial ribosomal protein L49)								0.916		83.4	88
	MYST2	(MYST histone acetyltransferase 2)								0.912		74.9	78
	NACA	(nascent-polypeptide-associated complex alpha polypeptide)								0.968		95.6	98.5
	NARS	(asparaginyl-tRNA synthetase)								0.937		89.7	95
	NCL	(nucleolin)								0.961		93.3	97
	NCOA4	(nuclear receptor coactivator 4)								0.932		89.8	95
	NDUFA1	(NADH dehydrogenase (ubiquinone) 1 alpha subcomplex; 1; 7.5kDa)								0.943		93.3	97
	NDUFAB1	(NADH dehydrogenase (ubiquinone) 1; alpha/beta subcomplex; 1; 8kDa)								0.936		90.6	95
	NDUFB3	(NADH dehydrogenase (ubiquinone) 1 beta subcomplex; 3; 12kDa)								0.902		84.5	89
	NDUFB5	(NADH dehydrogenase (ubiquinone) 1 beta subcomplex; 5; 16kDa)								0.946		87.6	91
	NDUFS2	(NADH dehydrogenase (ubiquinone) Fe-S protein 2; 49kDa (NADH-coenzyme Q reductase))								0.943		85.9	90
	NDUFS3	(NADH dehydrogenase (ubiquinone) Fe-S protein 3; 30kDa (NADH-coenzyme Q reductase))								0.932		87.6	92
	NDUFS5	(NADH dehydrogenase (ubiquinone) Fe-S protein 5; 15kDa (NADH-coenzyme Q reductase))								0.963		92.7	96
	NDUFS6	(NADH dehydrogenase (ubiquinone) Fe-S protein 6; 13kDa (NADH-coenzyme Q reductase))								0.935		86.4	90
	NFE2L1	(nuclear factor (erythroid-derived 2)-like 1)								0.913		82.2	88
	NIFUN	(IscU iron-sulfur cluster scaffold homolog (E. coli) )								0.918		89.8	94
	NME2	(non-metastatic cells 2; protein (NM23B) expressed in)								0.957		93.5	97
	NONO	(non-POU domain containing; octamer-binding)								0.949		89.1	95
	NPC2	(Niemann-Pick disease; type C2)								0.949		89.7	95
	NXF1	(nuclear RNA export factor 1)								0.919		82.7	87
	OAZ1	(ornithine decarboxylase antizyme 1)								0.967		93.5	98.5
	ODC1	(ornithine decarboxylase 1)								0.929		90.5	95
	OS9	(amplified in osteosarcoma)								0.937		88.6	92
	PABPC1	(poly(A) binding protein; cytoplasmic 1)								0.933		92.9	98
	PABPC4	(poly(A) binding protein; cytoplasmic 4 (inducible form))								0.92		86.8	91
	PARK7	(Parkinson disease (autosomal recessive; early onset) 7)								0.958		92.7	97
	PCBP1	(poly(rC) binding protein 1)								0.936		90.5	95
	PCMT1	(protein-L-isoaspartate (D-aspartate) O-methyltransferase)								0.907		81.3	85.3
	PEBP1	(phosphatidylethanolamine binding protein 1)								0.914		86.2	91.5
	PFN1	(profilin 1)								0.937		92.5	97
	PGAM1	(phosphoglycerate mutase 1 (brain))								0.958		92.5	97
	PLOD3	(procollagen-lysine; 2-oxoglutarate 5-dioxygenase 3)								0.933		83.3	86
	POLR2G	(polymerase (RNA) II (DNA directed) polypeptide G)								0.933		86.3	91
	POLR2H	(polymerase (RNA) II (DNA directed) polypeptide H)								0.929		83.1	86
	PPP1CC	(protein phosphatase 1; catalytic subunit; gamma isoform)								0.945		89.6	94
	PPP1R11	(protein phosphatase 1; regulatory (inhibitor) subunit 11)								0.937		85.4	89
	PPP6C	(protein phosphatase 6; catalytic subunit)								0.909		81.7	86
	PPT1	(palmitoyl-protein thioesterase 1 (ceroid-lipofuscinosis; neuronal 1; infantile))								0.911		85.4	90
	PRDX1	(peroxiredoxin 1)								0.949		93.9	98
	PRPF8	(PRP8 pre-mRNA processing factor 8 homolog (S. cerevisiae))								0.909		86	92
	PSAP	(prosaposin (variant Gaucher disease and variant metachromatic leukodystrophy))								0.944		92.7	97
	PSMA1	(proteasome (prosome; macropain) subunit; alpha type; 1)								0.901		86.2	94
	PSMA4	(proteasome (prosome; macropain) subunit; alpha type; 4)								0.927		88.5	92
	PSMA6	(proteasome (prosome; macropain) subunit; alpha type; 6)								0.935		91.7	96
	PSMB3	(proteasome (prosome; macropain) subunit; beta type; 3)								0.946		90.7	94
	PSMB4	(proteasome (prosome; macropain) subunit; beta type; 4)								0.918		89.6	94
	PSMB6	(proteasome (prosome; macropain) subunit; beta type; 6)								0.943		88.8	93
	PSMB7	(proteasome (prosome; macropain) subunit; beta type; 7)								0.939		87.1	91
	PSMC1	(proteasome (prosome; macropain) 26S subunit; ATPase; 1)								0.968		92.3	95
	PSMC2	(proteasome (prosome; macropain) 26S subunit; ATPase; 2)								0.917		84.6	88
	PSMC5	(proteasome (prosome; macropain) 26S subunit; ATPase; 5)								0.939		87	92
	PSMD1	(proteasome (prosome; macropain) 26S subunit; non-ATPase; 1)								0.916		84.5	89
	PSMD2	(proteasome (prosome; macropain) 26S subunit; non-ATPase; 2)								0.95		89.8	93
	PSMD6	(proteasome (prosome; macropain) 26S subunit; non-ATPase; 6)								0.913		85.5	91
	PSMD7	(proteasome (prosome; macropain) 26S subunit; non-ATPase; 7 (Mov34 homolog))								0.926		83.4	86
	PSME1	(proteasome (prosome; macropain) activator subunit 1 (PA28 alpha))								0.959		89.7	94
	PSME2	(proteasome (prosome; macropain) activator subunit 2 (PA28 beta))								0.945		89.4	93
	PTDSS1	(phosphatidylserine synthase 1)								0.952		89.6	93
	PTP4A2	(protein tyrosine phosphatase type IVA; member 2)								0.92		88.8	92.5
	RAB8A	(RAB8A; member RAS oncogene family)								0.906		84.1	88
	RABAC1	(Rab acceptor 1 (prenylated))								0.933		88.5	93
	RAC1	(ras-related C3 botulinum toxin substrate 1 (rho family; small GTP binding protein Rac1))								0.93		91.9	95.5
	RAD23A	(RAD23 homolog A (S. cerevisiae))								0.904		85.4	88
	RAN	(RAN; member RAS oncogene family)								0.93		91.7	95
	RBMX	(RNA binding motif protein; X-linked)								0.907		84.8	90
	RHOA	(ras homolog gene family; member A)								0.915		90.2	97.5
	RHOG	(ras homolog gene family; member G (rho G))								0.911		83.6	88
	RING1	(ring finger protein 1)								0.933		81.5	84.5
	RNPS1	(RNA binding protein S1; serine-rich domain)								0.93		86.6	91.5
	RPL10A	(ribosomal protein L10a)								0.949		92.1	98
	RPL11	(ribosomal protein L11)								0.947		93.4	99
	RPL12	(ribosomal protein L12)								0.949		95.3	99
	RPL13	(ribosomal protein L13)								0.965		92.8	98.8
	RPL13A	(ribosomal protein L13a)								0.965		96	99
	RPL15	(ribosomal protein L15)								0.904		92.6	98
	RPL19	(ribosomal protein L19)								0.939		93.2	99
	RPL21	(ribosomal protein L21)								0.961		94.2	99
	RPL22	(ribosomal protein L22)								0.967		94.8	97.2
	RPL23A	(ribosomal protein L23a)								0.952		94	99
	RPL24	(ribosomal protein L24)								0.933		92.9	99
	RPL27	(ribosomal protein L27)								0.973		94.5	99
	RPL28	(ribosomal protein L28)								0.916		88.6	99
	RPL29	(ribosomal protein L29)								0.958		95.4	98.5
	RPL3	(ribosomal protein L3)								0.973		95.9	99
	RPL30	(ribosomal protein L30)								0.962		94.4	99
	RPL32	(ribosomal protein L32)								0.941		95.1	99
	RPL34	(ribosomal protein L34)								0.948		92.8	99
	RPL35	(ribosomal protein L35)								0.958		93.5	98
	RPL36A	(ribosomal protein L36a)								0.955		95.3	99
	RPL36AL	(ribosomal protein L36a-like)								0.931		92.6	96
	RPL37	(ribosomal protein L37)								0.927		94.1	99
	RPL38	(ribosomal protein L38)								0.97		94	97.3
	RPL4	(ribosomal protein L4)								0.933		93.3	98.3
	RPL41	(ribosomal protein L41)								0.933		93.8	99
	RPL6	(ribosomal protein L6)								0.958		93.5	98
	RPL7	(ribosomal protein L7)								0.972		96.1	99
	RPL8	(ribosomal protein L8)								0.955		95.5	99
	RPL9	(ribosomal protein L9)								0.968		93.8	99
	RPLP0	(ribosomal protein; large; P0)								0.947		95.3	98.8
	RPN2	(ribophorin II)								0.965		91.5	95
	RPS10	(ribosomal protein S10)								0.976		96.5	99
	RPS11	(ribosomal protein S11)								0.962		92.2	99
	RPS13	(ribosomal protein S13)								0.969		96.2	99
	RPS15	(ribosomal protein S15)								0.948		93.7	99
	RPS16	(ribosomal protein S16)								0.967		95.9	99
	RPS17	(ribosomal protein S17)								0.971		96.3	99
	RPS18	(ribosomal protein S18)								0.955		95.9	99
	RPS23	(ribosomal protein S23)								0.944		94.5	99
	RPS24	(ribosomal protein S24)								0.95		93.3	99
	RPS25	(ribosomal protein S25)								0.959		95	98
	RPS26	(ribosomal protein S26)								0.901		85.7	96
	RPS27	(ribosomal protein S27 (metallopanstimulin 1))								0.908		93.2	99
	RPS27A	(ribosomal protein S27a)								0.964		94	98
	RPS3	(ribosomal protein S3)								0.949		94.6	99
	RPS3A	(ribosomal protein S3A)								0.962		96.1	99
	RPS4X	(ribosomal protein S4; X-linked)								0.959		96.3	99
	RPS5	(ribosomal protein S5)								0.95		93.3	99
	RPS6	(ribosomal protein S6)								0.96		95.2	99
	RPS7	(ribosomal protein S7)								0.955		94.8	98
	RPS9	(ribosomal protein S9)								0.949		94.8	98
	RRAGA	(Ras-related GTP binding A)								0.913		86.9	92
	RUSC1	(RUN and SH3 domain containing 1)								0.925		79.3	82
	SCAMP3	(secretory carrier membrane protein 3)								0.911		82.9	87
	SDHA	(succinate dehydrogenase complex; subunit A; flavoprotein (Fp))								0.937		87.2	91
	SDHC	(succinate dehydrogenase complex; subunit C; integral membrane protein; 15kDa)								0.922		81.4	85
	SEC11L1	(SEC11 homolog A (S. cerevisiae))								0.943		88.7	93
	SEC61G	(Sec61 gamma subunit)								0.902		87	92
	SEPHS2	(selenophosphate synthetase 2)								0.901		78.6	80
	SEPT2	(septin 2)								0.923		90.7	94.5
	SEPW1	(selenoprotein W; 1)								0.924		88.3	92
	SET	(SET translocation (myeloid leukemia-associated))								0.935		90.4	94.7
	SFRS2	(splicing factor; arginine/serine-rich 2)								0.932		88.1	92.3
	SFRS9	(splicing factor; arginine/serine-rich 9)								0.935		87.8	93.5
	SHFM1	(split hand/foot malformation (ectrodactyly) type 1)								0.903		83.3	88
	SIAHBP1	(fuse-binding protein-interacting repressor)								0.938		87.5	91
	SLC25A3	(solute carrier family 25 (mitochondrial carrier; phosphate carrier); member 3)								0.959		93.2	98
	SLC25A6	(solute carrier family 25 (mitochondrial carrier; adenine nucleotide translocator); member 6)								0.95		93.5	97
	SNRPB	(small nuclear ribonucleoprotein polypeptides B and B1)								0.922		88.6	94
	SNRPD2	(small nuclear ribonucleoprotein D2 polypeptide 16.5kDa)								0.952		93.1	96
	SNRPG	(small nuclear ribonucleoprotein polypeptide G)								0.927		87.3	93
	SNX3	(sorting nexin 3)								0.944		92.3	95
	SOD1	(superoxide dismutase 1; soluble (amyotrophic lateral sclerosis 1 (adult)))								0.962		93.6	97
	SPAG7	(sperm associated antigen 7)								0.956		85.9	90
	SRP14	(signal recognition particle 14kDa (homologous Alu RNA binding protein))								0.961		92.7	97
	SRP19	(signal recognition particle 19kDa)								0.913		82.9	87
	SRP9	(signal recognition particle 9kDa)								0.921		90.7	95
	SSR2	(signal sequence receptor; beta (translocon-associated protein beta))								0.959		90.4	95
	SSR4	(signal sequence receptor; delta (translocon-associated protein delta))								0.946		92.5	95
	ST13	(suppression of tumorigenicity 13 (colon carcinoma) (Hsp70 interacting protein))								0.909		81	87
	SUMO3	(SMT3 suppressor of mif two 3 homolog 3 (S. cerevisiae))								0.905		85.1	91
	SUPT5H	(suppressor of Ty 5 homolog (S. cerevisiae))								0.908		79.4	82
	TAF10	(TAF10 RNA polymerase II; TATA box binding protein (TBP)-associated factor; 30kDa)								0.944		87.7	93
	TALDO1	(transaldolase 1)								0.927		89.6	93
	TAX1BP1	(Tax1 (human T-cell leukemia virus type I) binding protein 1)								0.913		87.4	90.5
	TEGT	(testis enhanced gene transcript (BAX inhibitor 1))								0.946		91.1	95.5
	TERF2IP	(telomeric repeat binding factor 2; interacting protein)								0.929		83.6	87
	TMED2	(transmembrane emp24 domain trafficking protein 2)								0.913		86.1	93.7
	TMEM147	(transmembrane protein 147)								0.949		89.1	93
	TMEM66	(transmembrane protein 66)								0.944		89.8	93
	TMSB10	(thymosin; beta 10)								0.951		95	98
	TOMM20	(translocase of outer mitochondrial membrane 20 homolog (yeast))								0.908		87.8	92
	TOMM34	(translocase of outer mitochondrial membrane 34)								0.924		80.3	82
	TPT1	(tumor protein; translationally-controlled 1)								0.968		96.1	99
	TRIM28	(tripartite motif-containing 28)								0.914		87.7	93
	TUBB	(tubulin; beta)								0.964		93	96
	TUBB2C	(tubulin; beta 2C)								0.953		93.2	97
	TXNRD1	(thioredoxin reductase 1)								0.92		84.6	89
	UBB	(ubiquitin B)								0.967		93.7	97
	UBC	(ubiquitin C)								0.974		96.4	98.8
	UBE1	(ubiquitin-activating enzyme E1 (A1S9T and BN75 temperature sensitivity complementing))								0.918		89.4	95
	UBE2D3	(ubiquitin-conjugating enzyme E2D 3 (UBC4/5 homolog; yeast))								0.916		87.4	91.5
	UQCRFS1	(ubiquinol-cytochrome c reductase; Rieske iron-sulfur polypeptide 1)								0.936		91.9	96
	UQCRH	(ubiquinol-cytochrome c reductase hinge protein)								0.95		92.7	96
	UQCRQ	(ubiquinol-cytochrome c reductase; complex III subunit VII; 9.5kDa)								0.949		93.7	97
	USP11	(ubiquitin specific peptidase 11)								0.911		85.4	90
	VCP	(valosin-containing protein)								0.94		85.9	88
	VDAC2	(voltage-dependent anion channel 2)								0.959		91.6	96
	VPS72	(vacuolar protein sorting 72 (S. cerevisiae))								0.929		82	86
	WBSCR1	(Williams-Beuren syndrome chromosome region 1)								0.944		91	95
	XBP1	(X-box binding protein 1)								0.916		85.8	90
	XPO6	(exportin 6)								0.955		85.1	89
	YWHAB	(tyrosine 3-monooxygenase/tryptophan 5-monooxygenase activation protein; beta polypeptide)								0.958		91.3	94.7
	YWHAQ	(tyrosine 3-monooxygenase/tryptophan 5-monooxygenase activation protein; theta polypeptide)								0.958		92.7	96
	ZNF289	(zinc finger protein 289; ID1 regulated)								0.929		82.4	86
	ZNF384	(zinc finger protein 384)								0.908		80.7	83
	Ratio: is the ratio of the number of sets in which the gene has CV < 0.12 to the number of sets in which the gene occurs
	Percentile Rank: Percentile Ranking Method is applied independently on the Normalized Channel Values within each experiment in each data set used [0-100 scale]

## Sheet: MeSH A10 CV012
	Reference Gene Set for Mesh Node : A10 (Tissues )
	CV Threshold	0.12	PO (Min. Perc. Of Occurrence)		0.75	Specificity	0.97	Sensitivity	0.5	Total Number Of Genes			63
	Gene Symbol	Name								Ratio	Percentile Rank
												Mean	Median
	ACTB	(actin; beta)								0.985		97.2	99
	ACTG1	(actin; gamma 1)								1		97.2	99
	ALDOA	(aldolase A; fructose-bisphosphate)								0.934		96	98.7
	ATP5G3	(ATP synthase; H+ transporting; mitochondrial F0 complex; subunit C3 (subunit 9))								0.917		90.2	96
	ATP6V0B	(ATPase; H+ transporting; lysosomal 21kDa; V0 subunit b)								0.948		89.7	91
	C11ORF58	(chromosome 11 open reading frame 58)								0.933		87.2	92
	CALCOCO2	(calcium binding and coiled-coil domain 2)								0.917		85	88
	CAPNS1	(calpain; small subunit 1)								0.95		93.6	96
	CFL1	(cofilin 1 (non-muscle))								1		96.8	99
	CIRBP	(cold inducible RNA binding protein)								0.965		90.4	92.6
	CNIH	(cornichon homolog (Drosophila))								0.948		87.6	91
	CSNK2B	(casein kinase 2; beta polypeptide)								0.931		89.9	94
	CTNNB1	(catenin (cadherin-associated protein); beta 1; 88kDa)								0.902		81.9	86
	DAD1	(defender against cell death 1)								0.966		92.6	94
	DDX5	(DEAD (Asp-Glu-Ala-Asp) box polypeptide 5)								0.931		92	96
	EEF1A1	(eukaryotic translation elongation factor 1 alpha 1)								0.967		94.2	99
	EEF2	(eukaryotic translation elongation factor 2)								0.983		96.1	98.5
	GDI2	(GDP dissociation inhibitor 2)								0.966		90.7	94
	HINT1	(histidine triad nucleotide binding protein 1)								1		96.1	97
	HMGB1	(high-mobility group box 1)								0.918		87.3	94.7
	HNRPK	(heterogeneous nuclear ribonucleoprotein K)								0.95		91.8	96
	ILF2	(interleukin enhancer binding factor 2; 45kDa)								0.949		87.1	90
	IMPDH2	(IMP (inosine monophosphate) dehydrogenase 2)								0.919		89	94
	LOC91137	(hypothetical protein BC017169)								0.906		80.3	84
	MDH1	(malate dehydrogenase 1; NAD (soluble))								0.932		91.7	97
	MRCL3	(myosin regulatory light chain MRCL3)								0.914		90.1	95
	MYO1C	(myosin IC)								0.914		82.4	84.5
	MYST2	(MYST histone acetyltransferase 2)								0.932		77.3	80
	OAZ1	(ornithine decarboxylase antizyme 1)								1		97.9	98
	PARK7	(Parkinson disease (autosomal recessive; early onset) 7)								1		97.1	98
	PPP6C	(protein phosphatase 6; catalytic subunit)								0.95		84.9	87.5
	RNPS1	(RNA binding protein S1; serine-rich domain)								0.966		89.8	90
	RPL11	(ribosomal protein L11)								0.983		97.9	98
	RPL12	(ribosomal protein L12)								0.967		96.6	99
	RPL15	(ribosomal protein L15)								0.949		93	98
	RPL19	(ribosomal protein L19)								0.967		96.7	99
	RPL21	(ribosomal protein L21)								1		98.3	99
	RPL24	(ribosomal protein L24)								0.932		95.1	99
	RPL27	(ribosomal protein L27)								1		98.7	99
	RPL30	(ribosomal protein L30)								1		98.9	99
	RPL34	(ribosomal protein L34)								0.968		94.9	99
	RPL35	(ribosomal protein L35)								1		98	98
	RPL4	(ribosomal protein L4)								0.949		92.5	98.7
	RPL6	(ribosomal protein L6)								1		98	98
	RPL9	(ribosomal protein L9)								1		98.6	99
	RPS10	(ribosomal protein S10)								1		98.7	99
	RPS16	(ribosomal protein S16)								1		98.6	99
	RPS23	(ribosomal protein S23)								0.984		97	99
	RPS24	(ribosomal protein S24)								0.966		96.8	99
	RPS25	(ribosomal protein S25)								1		97.1	98
	RPS27A	(ribosomal protein S27a)								1		97.6	98
	RPS3A	(ribosomal protein S3A)								1		98.8	99
	RPS5	(ribosomal protein S5)								1		98.2	99
	RPS7	(ribosomal protein S7)								1		97	98
	SERINC3	(serine incorporator 3)								0.912		80.1	86.5
	SFRS9	(splicing factor; arginine/serine-rich 9)								0.948		84.4	90
	SLC25A3	(solute carrier family 25 (mitochondrial carrier; phosphate carrier); member 3)								1		98	99
	SNX3	(sorting nexin 3)								0.965		94.8	96
	SRP14	(signal recognition particle 14kDa (homologous Alu RNA binding protein))								1		96.8	97
	STAMBP	(STAM binding protein)								0.912		76.1	79
	TAF10	(TAF10 RNA polymerase II; TATA box binding protein (TBP)-associated factor; 30kDa)								0.966		90.8	93
	USP14	(ubiquitin specific peptidase 14 (tRNA-guanine transglycosylase))								0.947		85.3	87
	VTI1B	(vesicle transport through interaction with t-SNAREs homolog 1B (yeast))								0.914		82.1	87
	Ratio: is the ratio of the number of sets in which the gene has CV < 0.12 to the number of sets in which the gene occurs
	Percentile Rank: Percentile Ranking Method is applied independently on the Normalized Channel Values within each experiment in each data set used [0-100 scale]

## Sheet: MeSH A10.272 CV012
	Reference Gene Set for Mesh Node : A10.272 (Epithelium )
	CV Threshold	0.12	PO (Min. Perc. Of Occurrence)		0.75	Specificity	0.87	Sensitivity	0.72	Total Number Of Genes			468
	Gene Symbol	Name								Ratio	Percentile Rank
												Mean	Median
	AAMP	(angio-associated; migratory cell protein)								1		78.6	78
	AATF	(apoptosis antagonizing transcription factor)								0.917		69.4	79
	ABCC5	(ATP-binding cassette; sub-family C (CFTR/MRP); member 5)								0.917		70.3	70.2
	ABCF1	(ATP-binding cassette; sub-family F (GCN20); member 1)								1		87	89
	ACADVL	(acyl-Coenzyme A dehydrogenase; very long chain)								0.923		85.9	88
	ACP2	(acid phosphatase 2; lysosomal)								0.917		72.2	72
	ACTB	(actin; beta)								1		98.7	99
	ACTG1	(actin; gamma 1)								1		99	99
	ACTN4	(actinin; alpha 4)								0.917		91.2	94
	ACTR1A	(ARP1 actin-related protein 1 homolog A; centractin alpha (yeast))								0.917		76.2	86
	ACTR2	(ARP2 actin-related protein 2 homolog (yeast))								0.917		82.2	90.7
	ACTR3	(ARP3 actin-related protein 3 homolog (yeast))								0.917		92.2	95
	AES	(amino-terminal enhancer of split)								0.917		82	84
	AFG3L2	(AFG3 ATPase family gene 3-like 2 (yeast))								1		78.5	77
	AKR1A1	(aldo-keto reductase family 1; member A1 (aldehyde reductase))								1		87.2	90
	AKT1	(v-akt murine thymoma viral oncogene homolog 1)								0.917		82.8	85
	ALAS1	(aminolevulinate; delta-; synthase 1)								0.917		78.4	81
	ALDH9A1	(aldehyde dehydrogenase 9 family; member A1)								1		83	84
	ALDOA	(aldolase A; fructose-bisphosphate)								1		96.3	98
	ALKBH1	(alkB; alkylation repair homolog 1 (E. coli))								1		63.9	65
	ANXA2	(annexin A2)								0.923		97.2	98.5
	ANXA5	(annexin A5)								0.923		93.8	95
	AOF2	(amine oxidase (flavin containing) domain 2)								1		82.9	84
	AP1G1	(adaptor-related protein complex 1; gamma 1 subunit)								0.917		62.6	63
	AP2B1	(adaptor-related protein complex 2; beta 1 subunit)								0.923		72.8	86
	AP2M1	(adaptor-related protein complex 2; mu 1 subunit)								0.917		95.7	96
	AP2S1	(adaptor-related protein complex 2; sigma 1 subunit)								0.917		94	96
	APEX1	(APEX nuclease (multifunctional DNA repair enzyme) 1)								1		92.9	93
	ARCN1	(archain 1)								1		86	87
	ARF3	(ADP-ribosylation factor 3)								1		93	95
	ARIH1	(ariadne homolog; ubiquitin-conjugating enzyme E2 binding protein; 1 (Drosophila))								0.917		60.5	65
	ATF4	(activating transcription factor 4 (tax-responsive enhancer element B67))								1		95.6	96
	ATP1A1	(ATPase; Na+/K+ transporting; alpha 1 polypeptide)								0.917		66.8	90.5
	ATP5A1	(ATP synthase; H+ transporting; mitochondrial F1 complex; alpha subunit 1; cardiac muscle)								1		96.8	97.5
	ATP5G3	(ATP synthase; H+ transporting; mitochondrial F0 complex; subunit C3 (subunit 9))								1		88	95
	ATP5J	(ATP synthase; H+ transporting; mitochondrial F0 complex; subunit F6)								0.917		81.4	91
	ATP6AP1	(ATPase; H+ transporting; lysosomal accessory protein 1)								0.917		82.2	94
	ATP6V0B	(ATPase; H+ transporting; lysosomal 21kDa; V0 subunit b)								1		93.3	93
	ATP6V0D1	(ATPase; H+ transporting; lysosomal 38kDa; V0 subunit d1)								1		88.7	93
	ATP6V1G1	(ATPase; H+ transporting; lysosomal 13kDa; V1 subunit G1)								1		87.6	90
	AUH	(AU RNA binding protein/enoyl-Coenzyme A hydratase)								0.917		60	59
	AZIN1	(antizyme inhibitor 1)								0.917		68.8	75.2
	B4GALT3	(UDP-Gal:betaGlcNAc beta 1;4- galactosyltransferase; polypeptide 3)								0.917		68.8	79
	BAG1	(BCL2-associated athanogene)								0.923		73.4	73.2
	BAT3	(HLA-B associated transcript 3)								0.917		85.7	91
	BCKDHA	(branched chain keto acid dehydrogenase E1; alpha polypeptide)								0.917		64.9	68
	BCL2L2	(BCL2-like 2)								0.917		70.8	70
	BMI1	(B lymphoma Mo-MLV insertion region (mouse))								0.917		71.4	71.5
	BOLA2	(bolA homolog 2 (E. coli))								1		82.2	86
	BRP44	(brain protein 44)								0.917		77.5	83
	BTG1	(B-cell translocation gene 1; anti-proliferative)								0.923		84.5	91
	BTN2A1	(butyrophilin; subfamily 2; member A1)								0.917		62.4	69
	BUB3	(BUB3 budding uninhibited by benzimidazoles 3 homolog (yeast))								0.917		73.7	87.5
	C10ORF61	(chromosome 10 open reading frame 61)								0.917		64.9	65.5
	C11ORF58	(chromosome 11 open reading frame 58)								1		89.5	93
	C14ORF2	(chromosome 14 open reading frame 2)								1		84.6	87.5
	C17ORF25	(chromosome 17 open reading frame 25)								0.917		75.9	80
	C18ORF10	(chromosome 18 open reading frame 10)								0.917		73.3	82.3
	C19ORF7	(chromosome 19 open reading frame 7)								0.917		62.6	72
	C1D	(nuclear DNA-binding protein)								0.917		77.1	81
	C5ORF15	(chromosome 5 open reading frame 15)								0.917		77.6	83
	C5ORF21	(chromosome 5 open reading frame 21)								0.917		64.4	62
	C6ORF130	(chromosome 6 open reading frame 130)								0.917		57.2	57
	C7ORF24	(chromosome 7 open reading frame 24)								1		86.1	91
	C9ORF74	(chromosome 9 open reading frame 74)								1		75.5	78
	CALCOCO2	(calcium binding and coiled-coil domain 2)								0.917		80.2	84
	CALM3	(calmodulin 3 (phosphorylase kinase; delta))								0.917		87.3	90
	CANX	(calnexin)								1		95.6	95.7
	CBARA1	(calcium binding atopy-related autoantigen 1)								0.917		71.9	79
	CCDC131	(coiled-coil domain containing 131)								0.917		72.1	75
	CCDC6	(coiled-coil domain containing 6)								0.917		71	70
	CCNG1	(cyclin G1)								0.917		86.7	91
	CCNI	(cyclin I)								0.917		92	97
	CCT5	(chaperonin containing TCP1; subunit 5 (epsilon))								1		89.5	94
	CD46	(CD46 molecule; complement regulatory protein)								0.917		83.5	85.8
	CD63	(CD63 molecule)								0.917		82.8	97
	CD81	(CD81 molecule)								1		96.6	97
	CD99	(CD99 molecule)								0.917		92.1	97
	CDC16	(cell division cycle 16 homolog (S. cerevisiae))								0.917		77	84
	CDC23	(cell division cycle 23 homolog (S. cerevisiae))								0.917		63.6	62
	CDC25B	(cell division cycle 25 homolog B (S. cerevisiae))								1		83.7	85
	CDK4	(cyclin-dependent kinase 4)								0.917		88.6	92
	CETN2	(centrin; EF-hand protein; 2)								1		81.9	83
	CFL1	(cofilin 1 (non-muscle))								1		98.7	99
	CGGBP1	(CGG triplet repeat binding protein 1)								0.917		76.9	84
	CHD1	(chromodomain helicase DNA binding protein 1)								0.917		72.3	73
	CIB1	(calcium and integrin binding 1 (calmyrin))								0.917		82.2	85
	CIRBP	(cold inducible RNA binding protein)								1		88.3	90
	CKAP4	(cytoskeleton-associated protein 4)								0.917		85	93
	CKS1B	(CDC28 protein kinase regulatory subunit 1B)								0.917		84.9	86
	CLTC	(clathrin; heavy chain (Hc))								0.923		77.8	91.5
	CNIH	(cornichon homolog (Drosophila))								1		92.4	93
	COBRA1	(cofactor of BRCA1)								1		81.6	83
	COG2	(component of oligomeric golgi complex 2)								0.917		57.6	66
	COPB1	(coatomer protein complex; subunit beta 1)								0.923		82.9	91.2
	COPB2	(coatomer protein complex; subunit beta 2 (beta prime))								1		88	89
	COPS3	(COP9 constitutive photomorphogenic homolog subunit 3 (Arabidopsis))								0.917		66.6	79
	COPS5	(COP9 constitutive photomorphogenic homolog subunit 5 (Arabidopsis))								1		87.2	88.5
	COQ9	(coenzyme Q9 homolog (S. cerevisiae))								0.917		77.5	82
	COX6A1	(cytochrome c oxidase subunit VIa polypeptide 1)								0.917		82.9	98
	CRADD	(CASP2 and RIPK1 domain containing adaptor with death domain)								0.917		60.3	61.5
	CREB3L2	(cAMP responsive element binding protein 3-like 2)								0.917		78.5	84
	CRLF3	(cytokine receptor-like factor 3)								0.917		68.5	76
	CROP	(cisplatin resistance-associated overexpressed protein )								0.917		69	82.3
	CSK	(c-src tyrosine kinase)								0.917		82.5	86
	CSNK1D	(casein kinase 1; delta)								0.917		84.6	85.5
	CSNK2A2	(casein kinase 2; alpha prime polypeptide)								0.923		79	79
	CSNK2B	(casein kinase 2; beta polypeptide)								1		89.7	96
	CSTB	(cystatin B (stefin B))								0.917		87.5	97
	CSTF3	(cleavage stimulation factor; 3' pre-RNA; subunit 3; 77kDa)								1		79.8	79
	CTNNB1	(catenin (cadherin-associated protein); beta 1; 88kDa)								0.929		84.4	89
	CTSC	(cathepsin C)								0.917		86.4	91
	CTSL	(cathepsin L)								0.917		85.1	86
	CYCS	(cytochrome c; somatic)								0.917		90.8	96
	DAD1	(defender against cell death 1)								1		96.2	96
	DAZAP2	(DAZ associated protein 2)								0.917		76.9	93
	DBI	(diazepam binding inhibitor (GABA receptor modulator; acyl-Coenzyme A binding protein))								1		91.6	94.3
	DCTN1	(dynactin 1 (p150; glued homolog; Drosophila))								0.917		82.8	83.5
	DDOST	(dolichyl-diphosphooligosaccharide-protein glycosyltransferase)								0.923		84.4	95
	DDX46	(DEAD (Asp-Glu-Ala-Asp) box polypeptide 46)								0.917		72.7	75
	DDX5	(DEAD (Asp-Glu-Ala-Asp) box polypeptide 5)								1		95.8	97
	DEK	(DEK oncogene (DNA binding))								0.917		88.3	90
	DEXI	(dexamethasone-induced transcript )								0.917		64.4	75
	DFFA	(DNA fragmentation factor; 45kDa; alpha polypeptide)								1		78.7	77.5
	DHX8	(DEAH (Asp-Glu-Ala-His) box polypeptide 8)								0.917		62.9	63
	DLD	(dihydrolipoamide dehydrogenase)								0.917		79.2	80
	DNMT1	(DNA (cytosine-5-)-methyltransferase 1)								0.917		76.9	78.5
	DPH1	(DPH1 homolog (S. cerevisiae))								0.917		67.6	79
	DPM1	(dolichyl-phosphate mannosyltransferase polypeptide 1; catalytic subunit)								0.917		74.5	84
	DSTN	(destrin (actin depolymerizing factor))								0.917		88.2	97
	DULLARD	(dullard homolog (Xenopus laevis))								1		88.6	91
	DYNC1H1	(dynein; cytoplasmic 1; heavy chain 1)								0.917		89.4	91
	DYNLL1	(dynein; light chain; LC8-type 1)								1		96.9	98
	ECH1	(enoyl Coenzyme A hydratase 1; peroxisomal)								0.923		84.1	84
	ECHS1	(enoyl Coenzyme A hydratase; short chain; 1; mitochondrial)								0.923		88.9	91
	ECOP	(EGFR-coamplified and overexpressed protein)								0.917		89.5	92
	EEF1A1	(eukaryotic translation elongation factor 1 alpha 1)								1		97.8	99
	EEF2	(eukaryotic translation elongation factor 2)								1		98.7	99
	EIF1B	(eukaryotic translation initiation factor 1B)								0.917		69.1	79
	EIF3S12	(eukaryotic translation initiation factor 3; subunit 12)								1		89.9	95
	EIF3S6	(eukaryotic translation initiation factor 3; subunit 6 48kDa)								0.917		95.2	98
	EIF3S7	(eukaryotic translation initiation factor 3; subunit 7 zeta; 66/67kDa)								1		96.9	97
	EIF3S8	(eukaryotic translation initiation factor 3; subunit 8; 110kDa)								0.917		84.4	97
	ERCC1	(excision repair cross-complementing rodent repair deficiency; complementation group 1 (includes overlapping antisense sequence))								1		80.8	83
	ESD	(esterase D/formylglutathione hydrolase)								0.923		90	93
	FAM53B	(family with sequence similarity 53; member B)								0.917		63.1	65
	FAM62A	(family with sequence similarity 62 (C2 domain containing); member A)								0.917		79.6	86
	FAU	(Finkel-Biskis-Reilly murine sarcoma virus (FBR-MuSV) ubiquitously expressed (fox derived); ribosomal protein S30)								1		98.4	98
	FBXO7	(F-box protein 7)								0.917		82.1	91
	FDFT1	(farnesyl-diphosphate farnesyltransferase 1)								0.923		83.1	86
	FLNA	(filamin A; alpha (actin binding protein 280))								0.917		92.3	95
	FNBP4	(formin binding protein 4)								0.917		72.6	74.5
	FNTA	(farnesyltransferase; CAAX box; alpha)								0.917		85.1	87.5
	FRG1	(FSHD region gene 1)								0.917		63.9	67
	GAPDH	(glyceraldehyde-3-phosphate dehydrogenase)								1		98.4	99
	GDI1	(GDP dissociation inhibitor 1)								0.917		91.7	92
	GDI2	(GDP dissociation inhibitor 2)								1		95.6	95.5
	GFPT1	(glutamine-fructose-6-phosphate transaminase 1)								0.917		71.7	73
	GLA	(proline rich Gla (G-carboxyglutamic acid) 2)								0.923		79.3	80
	GLB1	(galactosidase; beta 1)								1		86.5	90
	GLUD1	(glutamate dehydrogenase 1)								0.923		83.4	83.8
	GNB1	(guanine nucleotide binding protein (G protein); beta polypeptide 1)								0.923		89.9	94.7
	GNB2	(guanine nucleotide binding protein (G protein); beta polypeptide 2)								0.917		88.3	92
	GNE	(glucosamine (UDP-N-acetyl)-2-epimerase/N-acetylmannosamine kinase)								0.917		50.7	55
	GOLGA3	(golgi autoantigen; golgin subfamily a; 3)								0.917		77.4	77.5
	GORASP1	(golgi reassembly stacking protein 1; 65kDa)								0.917		56	66
	GPI	(glucose phosphate isomerase)								0.923		83.6	95
	GPX1	(glutathione peroxidase 1)								0.917		94.8	97
	GSK3B	(glycogen synthase kinase 3 beta)								0.917		72.1	73
	GSTA4	(glutathione S-transferase A4)								0.917		78.8	80
	GSTP1	(glutathione S-transferase pi)								1		96.1	97
	GTF2H1	(general transcription factor IIH; polypeptide 1; 62kDa)								1		71.5	73.5
	GUSB	(glucuronidase; beta)								0.923		74.7	82
	HADHA	(hydroxyacyl-Coenzyme A dehydrogenase/3-ketoacyl-Coenzyme A thiolase/enoyl-Coenzyme A hydratase (trifunctional protein); alpha subunit)								0.929		83.6	89
	HADHB	(hydroxyacyl-Coenzyme A dehydrogenase/3-ketoacyl-Coenzyme A thiolase/enoyl-Coenzyme A hydratase (trifunctional protein); beta subunit)								1		94.2	95
	HAX1	(HCLS1 associated protein X-1)								0.917		77.7	91
	HDAC1	(histone deacetylase 1)								0.917		87.3	89
	HDAC2	(histone deacetylase 2)								0.917		82.6	89
	HDGF	(hepatoma-derived growth factor (high-mobility group protein 1-like))								0.917		91.9	94.5
	HDLBP	(high density lipoprotein binding protein (vigilin))								0.917		88.1	91.5
	HEAB	(CLP1, cleavage and polyadenylation factor I subunit, homolog (S. cerevisiae))								0.923		70.4	70.5
	HIF1A	(hypoxia-inducible factor 1; alpha subunit (basic helix-loop-helix transcription factor))								0.923		77.9	88.5
	HINT1	(histidine triad nucleotide binding protein 1)								1		97.3	97.3
	HMGB1	(high-mobility group box 1)								1		84.2	95.7
	HNRPA2B1	(heterogeneous nuclear ribonucleoprotein A2/B1)								0.917		84.5	96
	HNRPAB	(heterogeneous nuclear ribonucleoprotein A/B)								0.917		77.9	95
	HNRPH2	(heterogeneous nuclear ribonucleoprotein H2 (H'))								0.917		67.1	76.5
	HNRPK	(heterogeneous nuclear ribonucleoprotein K)								1		97.1	97
	HNRPR	(heterogeneous nuclear ribonucleoprotein R)								0.917		79.2	85
	HRAS	(v-Ha-ras Harvey rat sarcoma viral oncogene homolog)								0.917		79.2	82
	HSD17B4	(hydroxysteroid (17-beta) dehydrogenase 4)								0.923		78.2	82
	HSP90AA1	(heat shock protein 90kDa alpha (cytosolic); class A member 1)								1		97.3	97.8
	HSPA5	(heat shock 70kDa protein 5 (glucose-regulated protein; 78kDa))								1		93.4	97
	HSPB1	(heat shock 27kDa protein 1)								1		96.7	99
	HSPD1	(heat shock 60kDa protein 1 (chaperonin))								0.923		95.8	97
	HYAL2	(hyaluronoglucosaminidase 2)								0.917		85.6	93
	IDH1	(isocitrate dehydrogenase 1 (NADP+); soluble)								0.917		77.4	84
	IER2	(immediate early response 2)								0.917		92.9	95
	IFNGR1	(interferon gamma receptor 1)								0.923		74.6	80.5
	IFNGR2	(interferon gamma receptor 2 (interferon gamma transducer 1))								1		91.2	92
	IGBP1	(immunoglobulin (CD79A) binding protein 1)								0.917		73.6	81
	ILF2	(interleukin enhancer binding factor 2; 45kDa)								1		94.2	94
	IMMT	(inner membrane protein; mitochondrial (mitofilin))								0.917		80.5	88
	IMPA1	(inositol(myo)-1(or 4)-monophosphatase 1)								0.923		74.2	79
	IMPDH2	(IMP (inosine monophosphate) dehydrogenase 2)								1		93.2	96
	ISGF3G	(interferon-stimulated transcription factor 3; gamma 48kDa)								0.917		76	77
	JAK1	(Janus kinase 1 (a protein tyrosine kinase))								1		87.8	89
	JARID2	(jumonji; AT rich interactive domain 2)								0.917		68.4	71.5
	JMJD1A	(jumonji domain containing 1A)								0.917		60.2	68
	JUP	(junction plakoglobin)								0.923		88.4	94
	K-ALPHA-1	(alpha tubulin)								1		98.5	99
	KDELR2	(KDEL (Lys-Asp-Glu-Leu) endoplasmic reticulum protein retention receptor 2)								1		92.7	93.3
	KIAA0020	(KIAA0020)								0.917		71.7	77
	KIAA0174	(KIAA0174)								0.917		78.4	89
	KIAA0232	(KIAA0232 gene product)								0.917		70.8	73
	KIAA0350	(KIAA0350)								0.917		63.2	64
	KIAA0376	(SPECC1-like)								0.917		59.5	72
	KIAA0831	(KIAA0831)								1		65.9	66
	KIAA0907	(KIAA0907)								0.917		77.3	77
	KIAA1018	(KIAA1018)								0.917		60.7	60
	KIAA1840	(KIAA1840)								0.917		74.4	75
	KIF3B	(kinesin family member 3B)								0.917		68.4	70
	LAPTM4A	(lysosomal-associated protein transmembrane 4 alpha)								1		96.8	97
	LASP1	(LIM and SH3 protein 1)								0.917		93.4	96
	LIPA	(lipase A; lysosomal acid; cholesterol esterase (Wolman disease))								0.929		73.6	86
	LOC91137	(hypothetical protein BC017169)								1		80.7	82
	LRPPRC	(leucine-rich PPR-motif containing)								0.917		74.2	79.2
	LSM14A	(LSM14 homolog A (SCD6; S. cerevisiae))								0.917		71.2	80.7
	LSM2	(LSM2 homolog; U6 small nuclear RNA associated (S. cerevisiae))								0.917		75.7	80
	M6PR	(mannose-6-phosphate receptor (cation dependent))								0.917		79.9	80
	MAN2A1	(mannosidase; alpha; class 2A; member 1)								0.917		80.9	82
	MAN2B1	(mannosidase; alpha; class 2B; member 1)								0.917		73.9	75
	MAN2C1	(mannosidase; alpha; class 2C; member 1)								1		73.7	74
	MAP3K7IP2	(mitogen-activated protein kinase kinase kinase 7 interacting protein 2)								0.917		72.4	75
	MAPRE1	(microtubule-associated protein; RP/EB family; member 1)								0.917		88.8	89.5
	MARCKS	(myristoylated alanine-rich protein kinase C substrate)								0.923		91.6	93
	MARCKSL1	(MARCKS-like 1)								0.917		94.9	97
	MDH1	(malate dehydrogenase 1; NAD (soluble))								0.917		87.9	95
	MGST3	(microsomal glutathione S-transferase 3)								1		89.2	94
	MKNK1	(MAP kinase interacting serine/threonine kinase 1)								1		71.3	73
	MLF2	(myeloid leukemia factor 2)								0.917		85.2	89
	MLLT11	(myeloid/lymphoid or mixed-lineage leukemia (trithorax homolog; Drosophila); translocated to; 11)								0.917		88.7	91
	MMS19L	(MMS19-like (MET18 homolog; S. cerevisiae))								0.917		68.1	79
	MORF4L2	(mortality factor 4 like 2)								0.917		95.3	98
	MRCL3	(myosin regulatory light chain MRCL3)								0.917		91.2	94.5
	MRPL3	(mitochondrial ribosomal protein L3)								0.917		74.8	83
	MSN	(moesin)								0.917		90.3	97
	MYO1C	(myosin IC)								1		85.7	86
	MYST2	(MYST histone acetyltransferase 2)								1		77.8	77
	NARS	(asparaginyl-tRNA synthetase)								1		95	95
	NBL1	(neuroblastoma; suppression of tumorigenicity 1)								0.917		75	82.8
	NCK1	(NCK adaptor protein 1)								0.929		73.8	72.8
	NCOA4	(nuclear receptor coactivator 4)								1		94.2	96
	NDEL1	(nudE nuclear distribution gene E homolog like 1 (A. nidulans))								0.917		74.3	80
	NDUFB1	(NADH dehydrogenase (ubiquinone) 1 beta subcomplex; 1; 7kDa)								0.917		83.5	94
	NDUFC1	(NADH dehydrogenase (ubiquinone) 1; subcomplex unknown; 1; 6kDa)								0.917		82.8	96
	NDUFS1	(NADH dehydrogenase (ubiquinone) Fe-S protein 1; 75kDa (NADH-coenzyme Q reductase))								0.917		74	78
	NDUFS7	(NADH dehydrogenase (ubiquinone) Fe-S protein 7; 20kDa (NADH-coenzyme Q reductase))								0.917		74.2	81
	NDUFS8	(NADH dehydrogenase (ubiquinone) Fe-S protein 8; 23kDa (NADH-coenzyme Q reductase))								0.917		80.9	81.8
	NDUFV1	(NADH dehydrogenase (ubiquinone) flavoprotein 1; 51kDa)								0.917		80.8	91
	NEDD8	(neural precursor cell expressed; developmentally down-regulated 8)								0.917		78.9	95
	NFE2L1	(nuclear factor (erythroid-derived 2)-like 1)								0.917		90.3	92
	NFKBIA	(nuclear factor of kappa light polypeptide gene enhancer in B-cells inhibitor; alpha)								0.917		77.7	90
	NHP2L1	(NHP2 non-histone chromosome protein 2-like 1 (S. cerevisiae))								0.917		72.4	78
	NISCH	(nischarin)								0.917		84	89
	NME1	(non-metastatic cells 1; protein (NM23A) expressed in)								0.917		91.9	94.8
	NME2	(non-metastatic cells 2; protein (NM23B) expressed in)								0.917		96.6	98
	NONO	(non-POU domain containing; octamer-binding)								1		96.2	96.7
	NSF	(N-ethylmaleimide-sensitive factor)								1		78.5	79.5
	NUP153	(nucleoporin 153kDa)								0.917		65	75
	OAZ1	(ornithine decarboxylase antizyme 1)								1		98.4	98.8
	ODC1	(ornithine decarboxylase 1)								1		93.6	95
	OGT	(O-linked N-acetylglucosamine (GlcNAc) transferase (UDP-N-acetylglucosamine:polypeptide-N-acetylglucosaminyl transferase))								0.917		66.1	70.5
	PAF1	(Paf1; RNA polymerase II associated factor; homolog (S. cerevisiae))								1		69.5	68
	PARK7	(Parkinson disease (autosomal recessive; early onset) 7)								1		97.3	98
	PARP1	(poly (ADP-ribose) polymerase family; member 1)								0.917		85.3	86.5
	PDIA3	(protein disulfide isomerase family A; member 3)								1		92.5	93
	PEBP1	(phosphatidylethanolamine binding protein 1)								0.917		87.7	89.5
	PES1	(pescadillo homolog 1; containing BRCT domain (zebrafish))								0.917		68.5	78
	PFN1	(profilin 1)								1		97.6	98
	PFN2	(profilin 2)								0.917		84.5	95
	PGAM1	(phosphoglycerate mutase 1 (brain))								1		91.8	98
	PGRMC1	(progesterone receptor membrane component 1)								0.917		86.1	88.5
	PHB	(prohibitin)								0.917		80.1	82
	PHB2	(prohibitin 2)								0.917		81.5	97
	PHC2	(polyhomeotic homolog 2 (Drosophila))								0.917		71.8	85
	PITPNB	(phosphatidylinositol transfer protein; beta)								1		85.9	93
	POLB	(polymerase (DNA directed); beta)								0.923		60.2	67
	POLR2B	(polymerase (RNA) II (DNA directed) polypeptide B; 140kDa)								0.917		77.6	87
	POLR2F	(polymerase (RNA) II (DNA directed) polypeptide F)								0.917		75.1	85
	POP4	(processing of precursor 4; ribonuclease P/MRP subunit (S. cerevisiae))								1		75.1	74
	PPGB	(protective protein for beta-galactosidase (galactosialidosis))								1		87	89
	PPP1CC	(protein phosphatase 1; catalytic subunit; gamma isoform)								0.917		92	93
	PPP1R11	(protein phosphatase 1; regulatory (inhibitor) subunit 11)								1		86.7	88
	PPP1R8	(protein phosphatase 1; regulatory (inhibitor) subunit 8)								0.917		70.8	77.5
	PPP2R5E	(protein phosphatase 2; regulatory subunit B (B56); epsilon isoform)								1		79.6	83
	PPP6C	(protein phosphatase 6; catalytic subunit)								1		85.9	87.5
	PRDX1	(peroxiredoxin 1)								1		97.7	98
	PRDX6	(peroxiredoxin 6)								0.929		85.4	93.2
	PRKCSH	(protein kinase C substrate 80K-H)								0.917		84.8	88
	PRPF8	(PRP8 pre-mRNA processing factor 8 homolog (S. cerevisiae))								1		92.4	93
	PSMA1	(proteasome (prosome; macropain) subunit; alpha type; 1)								1		87.3	95.7
	PSMA3	(proteasome (prosome; macropain) subunit; alpha type; 3)								0.923		92	94
	PSMA4	(proteasome (prosome; macropain) subunit; alpha type; 4)								1		92.2	93
	PSMB4	(proteasome (prosome; macropain) subunit; beta type; 4)								0.917		89	95
	PSME2	(proteasome (prosome; macropain) activator subunit 2 (PA28 beta))								1		90	92
	PTBP1	(polypyrimidine tract binding protein 1)								0.917		87.1	95
	PTGES3	(prostaglandin E synthase 3 (cytosolic))								0.917		85.6	95
	PTK2	(PTK2 protein tyrosine kinase 2)								0.917		82.3	85
	PTMA	(prothymosin; alpha (gene sequence 28))								0.923		80.8	96.5
	PTTG1IP	(pituitary tumor-transforming 1 interacting protein)								1		92.3	97
	PUM1	(pumilio homolog 1 (Drosophila))								0.917		77	84.7
	PXMP3	(peroxisomal membrane protein 3; 35kDa (Zellweger syndrome))								0.917		63.4	69
	R3HDM2	(R3H domain containing 2)								1		73.7	73
	RAB11A	(RAB11A; member RAS oncogene family)								1		81.4	81
	RAB8A	(RAB8A; member RAS oncogene family)								0.917		84.2	87
	RAC1	(ras-related C3 botulinum toxin substrate 1 (rho family; small GTP binding protein Rac1))								0.917		96.3	97
	RAD23A	(RAD23 homolog A (S. cerevisiae))								0.917		83.7	86
	RAI17	(zinc finger, MIZ-type containing 1)								0.917		74.1	79
	RARS	(arginyl-tRNA synthetase)								0.917		73.7	88
	RASSF1	(Ras association (RalGDS/AF-6) domain family 1)								0.917		62.9	65
	RBM14	(RNA binding motif protein 14)								0.917		70.9	73
	RBM15B	(RNA binding motif protein 15B)								0.917		77.2	78
	RBM16	(RNA binding motif protein 16)								1		72.4	70
	RBMS1	(RNA binding motif; single stranded interacting protein 1)								1		86.2	87
	RBMX	(RNA binding motif protein; X-linked)								1		92.1	93
	RC74	(integrator complex subunit 9 [)								0.917		60.2	60.5
	RFP	(tripartite motif-containing 27 )								1		73	75.7
	RFP2	(tripartite motif-containing 13)								0.917		72.2	72.5
	RHOA	(ras homolog gene family; member A)								1		97.8	98
	RNASEH1	(ribonuclease H1)								0.917		69.4	72.5
	RNF139	(ring finger protein 139)								0.917		63.8	67
	RNPS1	(RNA binding protein S1; serine-rich domain)								1		91.2	92
	RPA3	(replication protein A3; 14kDa)								0.917		72.5	73
	RPL11	(ribosomal protein L11)								1		98.8	99
	RPL12	(ribosomal protein L12)								1		98.8	99
	RPL15	(ribosomal protein L15)								1		90.5	98
	RPL19	(ribosomal protein L19)								1		99	99
	RPL21	(ribosomal protein L21)								1		98.7	99
	RPL22	(ribosomal protein L22)								1		97.2	97.1
	RPL23A	(ribosomal protein L23a)								1		96.1	99
	RPL24	(ribosomal protein L24)								1		98.8	99
	RPL27	(ribosomal protein L27)								1		98.9	99
	RPL30	(ribosomal protein L30)								1		99	99
	RPL34	(ribosomal protein L34)								1		98.7	99
	RPL35	(ribosomal protein L35)								1		98.4	98
	RPL4	(ribosomal protein L4)								1		97.6	98.7
	RPL6	(ribosomal protein L6)								1		98.6	99
	RPL9	(ribosomal protein L9)								1		99	99
	RPLP1	(ribosomal protein; large; P1)								0.917		82.5	99
	RPN1	(ribophorin I)								1		84.9	88
	RPS10	(ribosomal protein S10)								1		99	99
	RPS13	(ribosomal protein S13)								1		98.8	99
	RPS16	(ribosomal protein S16)								1		98.8	99
	RPS23	(ribosomal protein S23)								1		97.3	99
	RPS24	(ribosomal protein S24)								1		98.9	99
	RPS25	(ribosomal protein S25)								1		98.1	98
	RPS27	(ribosomal protein S27 (metallopanstimulin 1))								0.917		87.7	99
	RPS27A	(ribosomal protein S27a)								1		98.5	99
	RPS29	(ribosomal protein S29)								1		93.7	99
	RPS3A	(ribosomal protein S3A)								1		99	99
	RPS5	(ribosomal protein S5)								1		98.7	99
	RPS7	(ribosomal protein S7)								1		98.4	98.5
	RPS9	(ribosomal protein S9)								0.929		96.6	98.5
	RTF1	(Rtf1; Paf1/RNA polymerase II complex component; homolog (S. cerevisiae))								0.917		67.6	70.5
	RTN4	(reticulon 4)								0.917		93.5	97.3
	RYBP	(RING1 and YY1 binding protein)								0.917		63.4	69
	S100A10	(S100 calcium binding protein A10)								0.923		90.3	98
	SAMM50	(sorting and assembly machinery component 50 homolog (S. cerevisiae))								0.917		69.9	82
	SAPS1	(SAPS domain family; member 1)								1		75.7	74
	SARS	(seryl-tRNA synthetase)								0.917		77.1	93
	SART1	(squamous cell carcinoma antigen recognised by T cells)								1		75.2	76
	SART3	(squamous cell carcinoma antigen recognised by T cells 3)								0.917		78.4	80
	SCAP	(SREBP cleavage-activating protein)								0.917		77.6	79
	SDHA	(succinate dehydrogenase complex; subunit A; flavoprotein (Fp))								1		87.9	90
	SEC13L1	(SEC13 homolog (S. cerevisiae)								0.923		79.2	90.5
	SEC61B	(Sec61 beta subunit)								0.917		86	93
	SEPT2	(septin 2)								1		96.2	97
	SETD3	(SET domain containing 3)								0.917		74.9	79
	SF3A1	(splicing factor 3a; subunit 1; 120kDa)								0.917		77.5	79.2
	SFRS4	(splicing factor; arginine/serine-rich 4)								0.917		87.5	88
	SFRS9	(splicing factor; arginine/serine-rich 9)								1		94.8	94.5
	SH3BP5	(SH3-domain binding protein 5 (BTK-associated))								0.917		77.1	86.2
	SHOC2	(soc-2 suppressor of clear homolog (C. elegans))								1		79.2	80
	SLC20A1	(solute carrier family 20 (phosphate transporter); member 1)								1		90.3	92
	SLC25A3	(solute carrier family 25 (mitochondrial carrier; phosphate carrier); member 3)								1		98.3	98
	SMARCC1	(SWI/SNF related; matrix associated; actin dependent regulator of chromatin; subfamily c; member 1)								0.917		75	75.2
	SMCX	(jumonji, AT rich interactive domain 1C )								1		71.7	73
	SMNDC1	(survival motor neuron domain containing 1)								1		79.7	81
	SNX3	(sorting nexin 3)								1		95	94.5
	SOD1	(superoxide dismutase 1; soluble (amyotrophic lateral sclerosis 1 (adult)))								1		95.7	97
	SPAG7	(sperm associated antigen 7)								1		91.3	92
	SPCS2	(signal peptidase complex subunit 2 homolog (S. cerevisiae))								0.917		82.9	92
	SPOP	(speckle-type POZ protein)								1		73.5	78.2
	SRP14	(signal recognition particle 14kDa (homologous Alu RNA binding protein))								1		97.7	98
	STAM	(STAM binding protein-like 1)								0.917		68.9	69.5
	STAMBP	(STAM binding protein)								1		72.1	70
	STAT3	(signal transducer and activator of transcription 3 (acute-phase response factor))								0.917		85.3	85.5
	STIM1	(stromal interaction molecule 1)								0.917		58.6	60
	STK25	(serine/threonine kinase 25 (STE20 homolog; yeast))								0.917		74.4	82.2
	STT3A	(STT3; subunit of the oligosaccharyltransferase complex; homolog A (S. cerevisiae))								0.917		62.9	74
	SULT1A1	(sulfotransferase family; cytosolic; 1A; phenol-preferring; member 1)								0.923		73.2	75
	SYBL1	(synaptobrevin-like 1)								0.917		84.1	86
	TAF10	(TAF10 RNA polymerase II; TATA box binding protein (TBP)-associated factor; 30kDa)								1		92.7	93
	TAF9	(TAF9 RNA polymerase II; TATA box binding protein (TBP)-associated factor; 32kDa)								0.917		79.5	81
	TARS	(threonyl-tRNA synthetase)								1		82.4	88
	TCEA1	(transcription elongation factor A (SII); 1)								1		90.4	91
	TIPRL	(TIP41; TOR signalling pathway regulator-like (S. cerevisiae))								0.917		65.1	60
	TKT	(transketolase (Wernicke-Korsakoff syndrome))								1		90.4	95
	TLK2	(tousled-like kinase 2)								0.917		71	71.5
	TM9SF1	(transmembrane 9 superfamily member 1)								0.917		79.6	80.5
	TMED10	(transmembrane emp24-like trafficking protein 10 (yeast))								0.917		82.3	93
	TMED9	(transmembrane emp24 protein transport domain containing 9)								0.917		84.7	92
	TMEM106C	(transmembrane protein 106C)								0.917		71.5	75.5
	TMEM59	(transmembrane protein 59)								0.917		77.2	93
	TMSB10	(thymosin; beta 10)								1		98.6	99
	TRAP1	(TNF receptor-associated protein 1)								0.917		81.6	86
	TRIM26	(tripartite motif-containing 26)								0.917		72.2	70
	TRIM28	(tripartite motif-containing 28)								0.917		92.3	95
	TRIM32	(tripartite motif-containing 32)								0.917		61.9	63
	TRIOBP	(TRIO and F-actin binding protein)								0.917		82.3	85
	TRIP12	(thyroid hormone receptor interactor 12)								0.917		78.1	83
	TSG101	(tumor susceptibility gene 101)								0.917		82.4	82.5
	TSPAN3	(tetraspanin 3)								0.917		78.2	89
	TSPAN31	(tetraspanin 31)								0.917		72.9	72.5
	TUFM	(Tu translation elongation factor; mitochondrial)								0.917		83.7	95
	TXNL1	(thioredoxin-like 1)								0.917		76.3	91
	TXNRD1	(thioredoxin reductase 1)								1		92.7	94
	TYK2	(tyrosine kinase 2)								0.917		73.4	74
	U2AF1	(U2 small nuclear RNA auxiliary factor 1)								0.917		92.8	95
	UBA2	(SUMO1 activating enzyme subunit 2)								1		85.2	87
	UBC	(ubiquitin C)								1		98.7	98.8
	UBE2A	(ubiquitin-conjugating enzyme E2A (RAD6 homolog))								1		83.2	86.5
	UBE2E1	(ubiquitin-conjugating enzyme E2E 1 (UBC4/5 homolog; yeast))								0.917		84.3	94
	UBE2E3	(ubiquitin-conjugating enzyme E2E 3 (UBC4/5 homolog; yeast))								0.917		81.8	90
	UBE2G1	(ubiquitin-conjugating enzyme E2G 1 (UBC7 homolog; yeast))								1		80.7	84.2
	UBE3C	(ubiquitin protein ligase E3C)								0.917		71.6	81
	UNC13B	(unc-13 homolog B (C. elegans))								0.917		68.9	75
	UNC50	(unc-50 homolog (C. elegans))								0.917		68.9	70
	UQCR	(ubiquinol-cytochrome c reductase; 6.4kDa subunit)								0.917		87.6	95
	UQCRC2	(ubiquinol-cytochrome c reductase core protein II)								0.917		81.3	90
	UROS	(uroporphyrinogen III synthase (congenital erythropoietic porphyria))								0.917		68.9	74
	USP14	(ubiquitin specific peptidase 14 (tRNA-guanine transglycosylase))								1		86.1	87
	USP4	(ubiquitin specific peptidase 4 (proto-oncogene))								0.917		64.4	72
	UVRAG	(UV radiation resistance associated gene)								0.917		66	73
	VAT1	(vesicle amine transport protein 1 homolog (T. californica))								0.917		93	96
	VGLL4	(vestigial like 4 (Drosophila))								0.917		79.9	82
	VIM	(vimentin)								1		98.3	99
	VPS26A	(vacuolar protein sorting 26 homolog A (yeast))								0.917		80.2	93
	VPS52	(vacuolar protein sorting 52 (S. cerevisiae))								0.917		70.6	82
	VPS72	(vacuolar protein sorting 72 (S. cerevisiae))								0.917		84.7	88
	VPS8	(vacuolar protein sorting 8 homolog (S. cerevisiae))								0.917		66	67
	VTI1B	(vesicle transport through interaction with t-SNAREs homolog 1B (yeast))								1		83.6	82
	WDR37	(WD repeat domain 37)								0.917		64.9	65
	WDR57	(WD repeat domain 57 (U5 snRNP specific))								0.917		63.6	72
	WIRE	(WAS/WASL interacting protein family, member 2 )								1		75	77
	XPNPEP1	(X-prolyl aminopeptidase (aminopeptidase P) 1; soluble)								1		77.5	78
	XPO7	(exportin 7)								0.917		73.6	78
	XRCC5	(X-ray repair complementing defective repair in Chinese hamster cells 5 (double-strand-break rejoining; Ku autoantigen; 80kDa))								0.923		84.3	92.5
	YARS	(tyrosyl-tRNA synthetase)								0.917		82.6	89
	YME1L1	(YME1-like 1 (S. cerevisiae))								0.917		81.7	87
	YWHAB	(tyrosine 3-monooxygenase/tryptophan 5-monooxygenase activation protein; beta polypeptide)								1		94.4	95.3
	YWHAE	(tyrosine 3-monooxygenase/tryptophan 5-monooxygenase activation protein; epsilon polypeptide)								0.917		91.7	93
	YWHAH	(tyrosine 3-monooxygenase/tryptophan 5-monooxygenase activation protein; eta polypeptide)								1		90.2	89
	YWHAQ	(tyrosine 3-monooxygenase/tryptophan 5-monooxygenase activation protein; theta polypeptide)								0.917		95.5	97
	ZMYM3	(zinc finger; MYM-type 3)								0.917		68.5	69
	ZNF364	(zinc finger protein 364)								1		75.8	77
	ZNF410	(zinc finger protein 410)								1		81.1	82.5
	Ratio: is the ratio of the number of sets in which the gene has CV < 0.12 to the number of sets in which the gene occurs
	Percentile Rank: Percentile Ranking Method is applied independently on the Normalized Channel Values within each experiment in each data set used [0-100 scale]

## Sheet: MeSH A10.690 CV012
	Reference Gene Set for Mesh Node : A10.690 (Muscles )
	CV Threshold	0.12	PO (Min. Perc. Of Occurrence)		0.75	Specificity	0.99	Sensitivity	0.3	Total Number Of Genes			24
	Gene Symbol	Name								Ratio	Percentile Rank
												Mean	Median
	ACTB	(actin; beta)								0.972		95.9	98
	ACTG1	(actin; gamma 1)								1		95.8	98
	ALDOA	(aldolase A; fructose-bisphosphate)								0.917		96.8	99
	CALCOCO2	(calcium binding and coiled-coil domain 2)								0.917		85.4	90
	CFL1	(cofilin 1 (non-muscle))								1		95.5	98
	EEF1A1	(eukaryotic translation elongation factor 1 alpha 1)								0.946		91.9	98.5
	EEF2	(eukaryotic translation elongation factor 2)								0.971		94.6	98
	GDI2	(GDP dissociation inhibitor 2)								0.941		87.2	91.5
	HNRPK	(heterogeneous nuclear ribonucleoprotein K)								0.914		88.3	95
	MDH1	(malate dehydrogenase 1; NAD (soluble))								0.914		91.8	98
	PFN2	(profilin 2)								0.943		93.9	96
	PPP6C	(protein phosphatase 6; catalytic subunit)								0.914		84.5	88
	RPL11	(ribosomal protein L11)								0.971		97.5	98
	RPL12	(ribosomal protein L12)								0.943		94.8	98
	RPL15	(ribosomal protein L15)								0.943		93.1	97.5
	RPL19	(ribosomal protein L19)								0.943		95.1	99
	RPL34	(ribosomal protein L34)								0.946		92.2	99
	RPL4	(ribosomal protein L4)								0.914		88.3	98
	RPL9	(ribosomal protein L9)								1		98.3	99
	RPS23	(ribosomal protein S23)								1		97.3	99
	RPS24	(ribosomal protein S24)								0.941		95.4	99
	RPS25	(ribosomal protein S25)								1		96.5	98
	RPS5	(ribosomal protein S5)								1		98	98
	SLC25A3	(solute carrier family 25 (mitochondrial carrier; phosphate carrier); member 3)								1		97.7	99
	Ratio: is the ratio of the number of sets in which the gene has CV < 0.12 to the number of sets in which the gene occurs
	Percentile Rank: Percentile Ranking Method is applied independently on the Normalized Channel Values within each experiment in each data set used [0-100 scale]

## Sheet: MeSH A11 CV012
	Reference Gene Set for Mesh Node : A11 (Cells )
	CV Threshold	0.12	PO (Min. Perc. Of Occurrence)		0.75	Specificity	0.97	Sensitivity	0.5	Total Number Of Genes			346
	Gene Symbol	Name								Ratio	Percentile Rank
												Mean	Median
	AARS	(alanyl-tRNA synthetase)								0.915		84.1	91
	ABCF1	(ATP-binding cassette; sub-family F (GCN20); member 1)								0.954		81.7	86
	ACLY	(ATP citrate lyase)								0.912		83	88
	ACTB	(actin; beta)								0.949		94.5	99
	ACTG1	(actin; gamma 1)								0.951		93.6	99
	ADAR	(adenosine deaminase; RNA-specific)								0.927		89.3	94
	ADIPOR2	(adiponectin receptor 2)								0.936		83.9	87
	ADRM1	(adhesion regulating molecule 1)								0.906		83.9	89
	AGPAT1	(1-acylglycerol-3-phosphate O-acyltransferase 1 (lysophosphatidic acid acyltransferase; alpha))								0.904		83.2	87.5
	AHSA1	(AHA1; activator of heat shock 90kDa protein ATPase homolog 1 (yeast))								0.927		84	89
	AKR1A1	(aldo-keto reductase family 1; member A1 (aldehyde reductase))								0.909		84.4	90
	ALDOA	(aldolase A; fructose-bisphosphate)								0.932		91.8	98
	ANP32B	(acidic (leucine-rich) nuclear phosphoprotein 32 family; member B)								0.94		90.9	96
	ANXA2	(annexin A2)								0.904		90.5	97
	AP2S1	(adaptor-related protein complex 2; sigma 1 subunit)								0.926		88.3	93
	APEX1	(APEX nuclease (multifunctional DNA repair enzyme) 1)								0.911		87.2	92
	ARF1	(ADP-ribosylation factor 1)								0.92		90.2	95
	ARF3	(ADP-ribosylation factor 3)								0.941		87.7	93
	ARF4	(ADP-ribosylation factor 4)								0.932		88.3	93
	ARF5	(ADP-ribosylation factor 5)								0.911		85.5	90
	ARHGEF18	(rho/rac guanine nucleotide exchange factor (GEF) 18)								0.936		81.1	84
	ARL6IP	(ADP-ribosylation factor-like 6 interacting protein 1)								0.908		86	91
	ARMET	(arginine-rich; mutated in early stage tumors)								0.916		85.1	90
	ARPC2	(actin related protein 2/3 complex; subunit 2; 34kDa)								0.946		91.3	97
	ARPC3	(actin related protein 2/3 complex; subunit 3; 21kDa)								0.927		87.3	93
	ARPC5	(actin related protein 2/3 complex; subunit 5; 16kDa)								0.934		87.7	93
	ATF4	(activating transcription factor 4 (tax-responsive enhancer element B67))								0.932		91	96
	ATP5A1	(ATP synthase; H+ transporting; mitochondrial F1 complex; alpha subunit 1; cardiac muscle)								0.921		91	97
	ATP5G1	(ATP synthase; H+ transporting; mitochondrial F0 complex; subunit C1 (subunit 9))								0.926		85.2	90
	ATP5I	(ATP synthase; H+ transporting; mitochondrial F0 complex; subunit E)								0.955		91.8	94.5
	ATP5J2	(ATP synthase; H+ transporting; mitochondrial F0 complex; subunit F2)								0.928		90.5	96
	ATP6V0B	(ATPase; H+ transporting; lysosomal 21kDa; V0 subunit b)								0.937		89.4	94
	ATP6V0C	(ATPase; H+ transporting; lysosomal 16kDa; V0 subunit c)								0.924		89.8	94.5
	ATP6V1E1	(ATPase; H+ transporting; lysosomal 31kDa; V1 subunit E1)								0.942		85.4	90
	ATP6V1F	(ATPase; H+ transporting; lysosomal 14kDa; V1 subunit F)								0.937		89.4	93
	ATP6V1G1	(ATPase; H+ transporting; lysosomal 13kDa; V1 subunit G1)								0.942		85.1	90
	B2M	(beta-2-microglobulin)								0.963		95.4	99
	BANF1	(barrier to autointegration factor 1)								0.933		88.4	94
	BCAP31	(B-cell receptor-associated protein 31)								0.944		88.9	94
	BLCAP	(bladder cancer associated protein)								0.911		81.6	85
	BRD2	(bromodomain containing 2)								0.939		84.1	86.7
	C11ORF58	(chromosome 11 open reading frame 58)								0.913		85.5	91
	C14ORF2	(chromosome 14 open reading frame 2)								0.929		84.3	90
	C19ORF10	(chromosome 19 open reading frame 10)								0.935		85.8	89.5
	C22ORF28	(chromosome 22 open reading frame 28)								0.928		83	88
	C7ORF24	(chromosome 7 open reading frame 24)								0.924		83.3	87
	CALM2	(calmodulin 2 (phosphorylase kinase; delta))								0.927		92.2	98
	CALM3	(calmodulin 3 (phosphorylase kinase; delta))								0.904		82.4	86.5
	CANX	(calnexin)								0.935		91.3	95
	CAP1	(CAP; adenylate cyclase-associated protein 1 (yeast))								0.952		91.6	96
	CAPNS1	(calpain; small subunit 1)								0.904		89.1	96
	CASC3	(cancer susceptibility candidate 3)								0.935		82.4	87
	CCT3	(chaperonin containing TCP1; subunit 3 (gamma))								0.931		89.3	95
	CCT4	(chaperonin containing TCP1; subunit 4 (delta))								0.915		84.1	92
	CCT7	(chaperonin containing TCP1; subunit 7 (eta))								0.911		88.3	93
	CD81	(CD81 molecule)								0.923		89.5	96
	CDIPT	(CDP-diacylglycerol--inositol 3-phosphatidyltransferase (phosphatidylinositol synthase))								0.949		86.8	92
	CFL1	(cofilin 1 (non-muscle))								0.962		93	99
	CHMP2A	(chromatin modifying protein 2A)								0.927		85.3	90
	CIB1	(calcium and integrin binding 1 (calmyrin))								0.922		83.4	88
	CIRBP	(cold inducible RNA binding protein)								0.934		88.3	93
	CKAP1	(tubulin folding cofactor B )								0.914		86.2	90
	CLIC1	(chloride intracellular channel 1)								0.937		90.9	97
	CLSTN1	(calsyntenin 1)								0.918		84.1	89
	CNIH	(cornichon homolog (Drosophila))								0.929		86.9	92
	COBRA1	(cofactor of BRCA1)								0.922		81.3	86
	COPS6	(COP9 constitutive photomorphogenic homolog subunit 6 (Arabidopsis))								0.958		85.8	89
	COX6B1	(cytochrome c oxidase subunit Vib polypeptide 1 (ubiquitous))								0.944		91.5	96
	COX6C	(cytochrome c oxidase subunit VIc)								0.937		90.1	96
	COX7A2	(cytochrome c oxidase subunit VIIa polypeptide 2 (liver))								0.941		91.6	97
	COX7A2L	(cytochrome c oxidase subunit VIIa polypeptide 2 like)								0.928		87	93
	COX7B	(cytochrome c oxidase subunit VIIb)								0.911		87	93
	COX7C	(cytochrome c oxidase subunit VIIc)								0.946		91.3	95.3
	COX8A	(cytochrome c oxidase subunit 8A (ubiquitous))								0.941		92.2	97
	CPSF4	(cleavage and polyadenylation specific factor 4; 30kDa)								0.904		77.3	80
	CS	(citrate synthase)								0.942		88.8	93
	CSNK2B	(casein kinase 2; beta polypeptide)								0.918		87.5	95
	CSRP1	(cysteine and glycine-rich protein 1)								0.901		84.2	88
	CYB5R3	(cytochrome b5 reductase 3)								0.921		89.9	95
	DAD1	(defender against cell death 1)								0.937		89.9	94
	DCTN2	(dynactin 2 (p50))								0.936		82.2	86
	DCTN3	(dynactin 3 (p22))								0.938		82.9	87
	DDB1	(damage-specific DNA binding protein 1; 127kDa)								0.947		87	92
	DDX48	(DEAD (Asp-Glu-Ala-Asp) box polypeptide 48)								0.934		87.2	92
	DDX5	(DEAD (Asp-Glu-Ala-Asp) box polypeptide 5)								0.927		91.9	96
	DNAJA1	(DnaJ (Hsp40) homolog; subfamily A; member 1)								0.926		87.6	91.5
	DRG1	(developmentally regulated GTP binding protein 1)								0.939		86	90
	DULLARD	(dullard homolog (Xenopus laevis))								0.928		86.1	90
	DYNLL1	(dynein; light chain; LC8-type 1)								0.948		91.8	97
	DYNLT1	(dynein; light chain; Tctex-type 1)								0.911		87.3	92
	EEF1A1	(eukaryotic translation elongation factor 1 alpha 1)								0.929		93	99
	EEF1B2	(eukaryotic translation elongation factor 1 beta 2)								0.944		93.1	98
	EEF2	(eukaryotic translation elongation factor 2)								0.971		94.1	98
	EIF2B2	(eukaryotic translation initiation factor 2B; subunit 2 beta; 39kDa)								0.911		76.4	80
	EIF3S12	(eukaryotic translation initiation factor 3; subunit 12)								0.918		88.8	95
	EIF3S2	(eukaryotic translation initiation factor 3; subunit 2 beta; 36kDa)								0.952		88.2	92
	EIF3S3	(eukaryotic translation initiation factor 3; subunit 3 gamma; 40kDa)								0.939		90.1	96
	EIF3S4	(eukaryotic translation initiation factor 3; subunit 4 delta; 44kDa)								0.932		89.4	94
	EIF3S5	(eukaryotic translation initiation factor 3; subunit 5 epsilon; 47kDa)								0.931		92.1	97
	EIF3S6	(eukaryotic translation initiation factor 3; subunit 6 48kDa)								0.904		90.5	96
	EIF3S7	(eukaryotic translation initiation factor 3; subunit 7 zeta; 66/67kDa)								0.948		91.2	96
	EIF4A2	(eukaryotic translation initiation factor 4A; isoform 2)								0.922		91.1	97
	EIF4B	(eukaryotic translation initiation factor 4B)								0.937		89.5	94
	ERH	(enhancer of rudimentary homolog (Drosophila))								0.922		89.4	94
	ETF1	(eukaryotic translation termination factor 1)								0.914		84.4	88.5
	FAM32A	(family with sequence similarity 32; member A)								0.948		81.9	86
	FAM89B	(family with sequence similarity 89; member B)								0.911		79.5	83
	FAU	(Finkel-Biskis-Reilly murine sarcoma virus (FBR-MuSV) ubiquitously expressed (fox derived); ribosomal protein S30)								0.953		94.4	99
	FIBP	(fibroblast growth factor (acidic) intracellular binding protein)								0.916		82.4	87
	FTH1	(ferritin; heavy polypeptide 1)								0.947		91.9	97
	GABARAP	(GABA(A) receptor-associated protein)								0.941		90.6	97
	GABARAPL2	(GABA(A) receptor-associated protein-like 2)								0.944		90.1	94
	GARS	(glycyl-tRNA synthetase)								0.911		86.9	92
	GDI1	(GDP dissociation inhibitor 1)								0.921		86	91
	GDI2	(GDP dissociation inhibitor 2)								0.926		90.5	94.5
	GLO1	(glyoxalase I)								0.911		86.6	94
	GNG5	(guanine nucleotide binding protein (G protein); gamma 5)								0.927		88.9	94
	GPAA1	(glycosylphosphatidylinositol anchor attachment protein 1 homolog (yeast))								0.915		84.8	89
	GPX1	(glutathione peroxidase 1)								0.921		90.4	97
	GPX4	(glutathione peroxidase 4 (phospholipid hydroperoxidase))								0.921		89.9	95
	GSTO1	(glutathione S-transferase omega 1)								0.932		89.4	94
	GTF2A2	(general transcription factor IIA; 2; 12kDa)								0.904		83.8	88
	H2AFV	(H2A histone family; member V)								0.919		86.2	89
	H2AFZ	(H2A histone family; member Z)								0.947		90.7	94.5
	H3F3A	(H3 histone; family 3A)								0.948		93.7	98
	HADH2	(hydroxysteroid (17-beta) dehydrogenase 10 )								0.905		82.4	88
	HADHB	(hydroxyacyl-Coenzyme A dehydrogenase/3-ketoacyl-Coenzyme A thiolase/enoyl-Coenzyme A hydratase (trifunctional protein); beta subunit)								0.932		89.1	94
	HBXIP	(hepatitis B virus x interacting protein)								0.944		88.4	92
	HDGF	(hepatoma-derived growth factor (high-mobility group protein 1-like))								0.949		90.3	93.5
	HINT1	(histidine triad nucleotide binding protein 1)								0.94		93.6	97
	HLA-A	(major histocompatibility complex; class I; A)								0.937		92.7	99
	HLA-G	(HLA-G histocompatibility antigen; class I; G)								0.906		87.2	95.2
	HMGB1	(high-mobility group box 1)								0.915		84.1	94
	HMGN1	(high-mobility group nucleosome binding domain 1)								0.932		90.6	96
	HMGN2	(high-mobility group nucleosomal binding domain 2)								0.942		93.8	98
	HNRPC	(heterogeneous nuclear ribonucleoprotein C (C1/C2))								0.927		87.4	92.5
	HNRPH3	(heterogeneous nuclear ribonucleoprotein H3 (2H9))								0.918		81.6	85
	HNRPK	(heterogeneous nuclear ribonucleoprotein K)								0.942		90	96.5
	HNRPL	(heterogeneous nuclear ribonucleoprotein L)								0.911		82.7	88
	HSBP1	(heat shock factor binding protein 1)								0.92		84.4	90
	HSP90AA1	(heat shock protein 90kDa alpha (cytosolic); class A member 1)								0.952		92	97.8
	HYOU1	(hypoxia up-regulated 1)								0.926		86.7	92
	IER2	(immediate early response 2)								0.942		90.7	95
	IKBKG	(inhibitor of kappa light polypeptide gene enhancer in B-cells; kinase gamma)								0.903		76.1	79
	ILF2	(interleukin enhancer binding factor 2; 45kDa)								0.947		87.2	92
	IMPDH2	(IMP (inosine monophosphate) dehydrogenase 2)								0.916		88.2	95
	ITGB4BP	(integrin beta 4 binding protein)								0.944		87.3	92
	KARS	(lysyl-tRNA synthetase)								0.944		89.9	95.5
	KRT10	(keratin 10 (epidermolytic hyperkeratosis; keratosis palmaris et plantaris))								0.905		84	88.7
	LAPTM4A	(lysosomal-associated protein transmembrane 4 alpha)								0.938		90.7	96
	LASP1	(LIM and SH3 protein 1)								0.911		87	95
	LDHA	(lactate dehydrogenase A)								0.942		92.3	98
	LDHB	(lactate dehydrogenase B)								0.911		91.1	98
	LOC162427	(hypothetical protein LOC162427)								0.952		84.2	87
	LSM3	(LSM3 homolog; U6 small nuclear RNA associated (S. cerevisiae))								0.91		83.5	87
	LTA4H	(leukotriene A4 hydrolase)								0.942		87.6	91
	LYPLA2	(lysophospholipase II)								0.949		85.4	88.5
	MAPRE1	(microtubule-associated protein; RP/EB family; member 1)								0.91		84.9	89.5
	MEA1	(male-enhanced antigen 1)								0.921		82	86
	MGRN1	(mahogunin; ring finger 1)								0.919		79.8	84
	MLF2	(myeloid leukemia factor 2)								0.901		82.4	87
	MYH9	(myosin; heavy chain 9; non-muscle)								0.904		86.8	93
	MYST2	(MYST histone acetyltransferase 2)								0.918		74.8	77
	NACA	(nascent-polypeptide-associated complex alpha polypeptide)								0.963		94.7	98.5
	NARS	(asparaginyl-tRNA synthetase)								0.927		90.2	95
	NCL	(nucleolin)								0.952		91.9	97
	NCOA4	(nuclear receptor coactivator 4)								0.93		88.5	95
	NDUFA1	(NADH dehydrogenase (ubiquinone) 1 alpha subcomplex; 1; 7.5kDa)								0.927		91.9	97
	NDUFAB1	(NADH dehydrogenase (ubiquinone) 1; alpha/beta subcomplex; 1; 8kDa)								0.927		89.2	94
	NDUFB3	(NADH dehydrogenase (ubiquinone) 1 beta subcomplex; 3; 12kDa)								0.916		84.5	89
	NDUFB5	(NADH dehydrogenase (ubiquinone) 1 beta subcomplex; 5; 16kDa)								0.938		86.2	90
	NDUFS2	(NADH dehydrogenase (ubiquinone) Fe-S protein 2; 49kDa (NADH-coenzyme Q reductase))								0.933		83.8	88
	NDUFS3	(NADH dehydrogenase (ubiquinone) Fe-S protein 3; 30kDa (NADH-coenzyme Q reductase))								0.938		86.4	91
	NDUFS4	(NADH dehydrogenase (ubiquinone) Fe-S protein 4; 18kDa (NADH-coenzyme Q reductase))								0.912		82.7	86
	NDUFS5	(NADH dehydrogenase (ubiquinone) Fe-S protein 5; 15kDa (NADH-coenzyme Q reductase))								0.955		91.2	96
	NDUFS6	(NADH dehydrogenase (ubiquinone) Fe-S protein 6; 13kDa (NADH-coenzyme Q reductase))								0.927		85.1	89
	NIFUN	(IscU iron-sulfur cluster scaffold homolog (E. coli) )								0.923		88.6	93
	NME2	(non-metastatic cells 2; protein (NM23B) expressed in)								0.945		92.5	97
	NONO	(non-POU domain containing; octamer-binding)								0.947		90.7	95.3
	NPC2	(Niemann-Pick disease; type C2)								0.937		88.8	95
	OAZ1	(ornithine decarboxylase antizyme 1)								0.95		93.9	98.5
	ODC1	(ornithine decarboxylase 1)								0.942		90.4	95
	OS9	(amplified in osteosarcoma)								0.929		87.8	92.5
	PABPC1	(poly(A) binding protein; cytoplasmic 1)								0.928		93.1	98
	PABPC4	(poly(A) binding protein; cytoplasmic 4 (inducible form))								0.911		86.2	91
	PARK7	(Parkinson disease (autosomal recessive; early onset) 7)								0.951		93	97
	PCBP1	(poly(rC) binding protein 1)								0.926		89.2	95
	PCMT1	(protein-L-isoaspartate (D-aspartate) O-methyltransferase)								0.915		81.2	85.3
	PDCD10	(programmed cell death 10)								0.91		82.5	87
	PFN1	(profilin 1)								0.932		92.5	98
	PGAM1	(phosphoglycerate mutase 1 (brain))								0.954		91.3	98
	PGM1	(phosphoglucomutase 1)								0.911		82	86
	PLOD3	(procollagen-lysine; 2-oxoglutarate 5-dioxygenase 3)								0.927		82.5	86
	POLR2G	(polymerase (RNA) II (DNA directed) polypeptide G)								0.921		85.4	91
	POLR2H	(polymerase (RNA) II (DNA directed) polypeptide H)								0.923		82.9	86.5
	POLS	(polymerase (DNA directed) sigma)								0.904		77.4	81
	PPP1CC	(protein phosphatase 1; catalytic subunit; gamma isoform)								0.931		88.3	94
	PPP1R11	(protein phosphatase 1; regulatory (inhibitor) subunit 11)								0.934		84	89
	PRDX1	(peroxiredoxin 1)								0.943		92.7	98
	PRKCSH	(protein kinase C substrate 80K-H)								0.901		82.6	86
	PRPF8	(PRP8 pre-mRNA processing factor 8 homolog (S. cerevisiae))								0.902		87.8	92
	PSAP	(prosaposin (variant Gaucher disease and variant metachromatic leukodystrophy))								0.935		92.5	97
	PSMA1	(proteasome (prosome; macropain) subunit; alpha type; 1)								0.911		85	93.7
	PSMA4	(proteasome (prosome; macropain) subunit; alpha type; 4)								0.932		88.4	92
	PSMA6	(proteasome (prosome; macropain) subunit; alpha type; 6)								0.929		90.5	96
	PSMB3	(proteasome (prosome; macropain) subunit; beta type; 3)								0.941		90	95
	PSMB4	(proteasome (prosome; macropain) subunit; beta type; 4)								0.906		89.2	94.5
	PSMB6	(proteasome (prosome; macropain) subunit; beta type; 6)								0.933		88.2	93
	PSMB7	(proteasome (prosome; macropain) subunit; beta type; 7)								0.936		86.6	91
	PSMC1	(proteasome (prosome; macropain) 26S subunit; ATPase; 1)								0.962		91.3	95
	PSMC5	(proteasome (prosome; macropain) 26S subunit; ATPase; 5)								0.937		87.5	92
	PSMD1	(proteasome (prosome; macropain) 26S subunit; non-ATPase; 1)								0.901		83.3	89
	PSMD2	(proteasome (prosome; macropain) 26S subunit; non-ATPase; 2)								0.947		88.8	93
	PSMD6	(proteasome (prosome; macropain) 26S subunit; non-ATPase; 6)								0.908		85	91
	PSMD7	(proteasome (prosome; macropain) 26S subunit; non-ATPase; 7 (Mov34 homolog))								0.931		82.7	86
	PSME1	(proteasome (prosome; macropain) activator subunit 1 (PA28 alpha))								0.947		89.1	94
	PSME2	(proteasome (prosome; macropain) activator subunit 2 (PA28 beta))								0.932		89.5	94
	PTDSS1	(phosphatidylserine synthase 1)								0.942		88.5	94
	PTP4A2	(protein tyrosine phosphatase type IVA; member 2)								0.922		87.8	92
	RAB8A	(RAB8A; member RAS oncogene family)								0.901		85.1	89
	RABAC1	(Rab acceptor 1 (prenylated))								0.916		87.9	93
	RAC1	(ras-related C3 botulinum toxin substrate 1 (rho family; small GTP binding protein Rac1))								0.918		90.5	95.5
	RAN	(RAN; member RAS oncogene family)								0.932		91.6	96
	RBMX	(RNA binding motif protein; X-linked)								0.92		84.2	90
	RHOA	(ras homolog gene family; member A)								0.929		91.4	98
	RHOG	(ras homolog gene family; member G (rho G))								0.927		83.2	88
	RING1	(ring finger protein 1)								0.904		80	84
	RNPS1	(RNA binding protein S1; serine-rich domain)								0.93		88	92
	RPL10A	(ribosomal protein L10a)								0.939		92.7	98
	RPL11	(ribosomal protein L11)								0.952		94.3	99
	RPL12	(ribosomal protein L12)								0.936		94	99
	RPL13	(ribosomal protein L13)								0.954		92.4	99
	RPL13A	(ribosomal protein L13a)								0.943		94.2	99
	RPL19	(ribosomal protein L19)								0.942		93.8	99
	RPL21	(ribosomal protein L21)								0.956		94.6	99
	RPL22	(ribosomal protein L22)								0.955		93.4	97.2
	RPL23A	(ribosomal protein L23a)								0.947		94	99
	RPL24	(ribosomal protein L24)								0.944		94	99
	RPL27	(ribosomal protein L27)								0.961		94.9	99
	RPL28	(ribosomal protein L28)								0.925		90.1	99
	RPL29	(ribosomal protein L29)								0.952		93.9	98.5
	RPL3	(ribosomal protein L3)								0.956		94.3	99
	RPL30	(ribosomal protein L30)								0.958		95	99
	RPL32	(ribosomal protein L32)								0.943		93.6	99
	RPL34	(ribosomal protein L34)								0.942		93.6	99
	RPL35	(ribosomal protein L35)								0.961		94.4	98
	RPL36A	(ribosomal protein L36a)								0.943		94.4	99
	RPL36AL	(ribosomal protein L36a-like)								0.916		91.8	97
	RPL37	(ribosomal protein L37)								0.94		93	99
	RPL38	(ribosomal protein L38)								0.95		92.7	98
	RPL4	(ribosomal protein L4)								0.944		92.6	98.3
	RPL41	(ribosomal protein L41)								0.926		92.1	99
	RPL6	(ribosomal protein L6)								0.946		94.1	99
	RPL7	(ribosomal protein L7)								0.958		94.5	99
	RPL8	(ribosomal protein L8)								0.936		93.7	99
	RPL9	(ribosomal protein L9)								0.951		94.7	99
	RPLP0	(ribosomal protein; large; P0)								0.932		94.3	99
	RPN2	(ribophorin II)								0.958		90.9	95
	RPS10	(ribosomal protein S10)								0.96		94.9	99
	RPS11	(ribosomal protein S11)								0.955		93.3	99
	RPS13	(ribosomal protein S13)								0.954		94.5	99
	RPS15	(ribosomal protein S15)								0.949		92.3	99
	RPS15A	(ribosomal protein S15a)								0.931		90	98
	RPS16	(ribosomal protein S16)								0.951		94.2	99
	RPS17	(ribosomal protein S17)								0.957		94.8	99
	RPS18	(ribosomal protein S18)								0.942		94.3	99
	RPS23	(ribosomal protein S23)								0.931		93.5	99
	RPS24	(ribosomal protein S24)								0.943		93.7	99
	RPS25	(ribosomal protein S25)								0.952		93.8	98
	RPS26	(ribosomal protein S26)								0.905		83	95
	RPS27A	(ribosomal protein S27a)								0.961		94.6	98
	RPS29	(ribosomal protein S29)								0.903		91	99
	RPS3	(ribosomal protein S3)								0.942		94.3	99
	RPS3A	(ribosomal protein S3A)								0.952		94.4	99
	RPS4X	(ribosomal protein S4; X-linked)								0.949		94.9	99
	RPS5	(ribosomal protein S5)								0.942		93.7	99
	RPS6	(ribosomal protein S6)								0.945		93.3	99
	RPS7	(ribosomal protein S7)								0.941		93.3	98
	RPS9	(ribosomal protein S9)								0.932		93.5	98
	RUSC1	(RUN and SH3 domain containing 1)								0.91		77.1	81
	SCAMP3	(secretory carrier membrane protein 3)								0.903		83	88
	SDHA	(succinate dehydrogenase complex; subunit A; flavoprotein (Fp))								0.935		86	90
	SDHC	(succinate dehydrogenase complex; subunit C; integral membrane protein; 15kDa)								0.916		80.5	85
	SEC11L1	(SEC11 homolog A (S. cerevisiae))								0.927		87.6	93
	SEC24C	(SEC24 related gene family; member C (S. cerevisiae))								0.905		78.9	83
	SEC61G	(Sec61 gamma subunit)								0.916		87.3	92
	SEPHS2	(selenophosphate synthetase 2)								0.905		78.5	80
	SEPT2	(septin 2)								0.927		90.4	95
	SEPW1	(selenoprotein W; 1)								0.916		86.1	91
	SERBP1	(SERPINE1 mRNA binding protein 1)								0.917		86.3	89.6
	SERP1	(serine protease 1 )								0.918		86.5	91
	SET	(SET translocation (myeloid leukemia-associated))								0.923		90.1	94.7
	SF3B2	(splicing factor 3b; subunit 2; 145kDa)								0.902		84.8	90
	SFRS2	(splicing factor; arginine/serine-rich 2)								0.926		87.8	92.5
	SFRS9	(splicing factor; arginine/serine-rich 9)								0.932		89.8	94
	SHFM1	(split hand/foot malformation (ectrodactyly) type 1)								0.906		83.5	89
	SIAHBP1	(fuse-binding protein-interacting repressor)								0.935		87.1	92
	SLC25A3	(solute carrier family 25 (mitochondrial carrier; phosphate carrier); member 3)								0.952		93.5	98
	SLC25A6	(solute carrier family 25 (mitochondrial carrier; adenine nucleotide translocator); member 6)								0.934		92.8	97
	SNRPB	(small nuclear ribonucleoprotein polypeptides B and B1)								0.935		88.7	95
	SNRPD2	(small nuclear ribonucleoprotein D2 polypeptide 16.5kDa)								0.948		92.5	97
	SNRPG	(small nuclear ribonucleoprotein polypeptide G)								0.916		87.3	94
	SNX3	(sorting nexin 3)								0.943		91.3	94.8
	SOD1	(superoxide dismutase 1; soluble (amyotrophic lateral sclerosis 1 (adult)))								0.959		92	96
	SPAG7	(sperm associated antigen 7)								0.938		86.3	90
	SRP14	(signal recognition particle 14kDa (homologous Alu RNA binding protein))								0.946		93.1	97
	SRP19	(signal recognition particle 19kDa)								0.926		82.8	88
	SRP9	(signal recognition particle 9kDa)								0.921		90	95
	SSR2	(signal sequence receptor; beta (translocon-associated protein beta))								0.942		89.6	95
	SSR4	(signal sequence receptor; delta (translocon-associated protein delta))								0.948		92	96
	STRAP	(serine/threonine kinase receptor associated protein)								0.929		87.1	94
	SUPT5H	(suppressor of Ty 5 homolog (S. cerevisiae))								0.905		79.3	83
	TAF10	(TAF10 RNA polymerase II; TATA box binding protein (TBP)-associated factor; 30kDa)								0.932		88.7	93
	TAF7	(TAF7 RNA polymerase II; TATA box binding protein (TBP)-associated factor; 55kDa)								0.905		81.5	86
	TAGLN2	(transgelin 2)								0.903		89.7	95.5
	TALDO1	(transaldolase 1)								0.918		89.7	94
	TAX1BP1	(Tax1 (human T-cell leukemia virus type I) binding protein 1)								0.921		86.5	90
	TEGT	(testis enhanced gene transcript (BAX inhibitor 1))								0.959		90.6	96
	TERF2IP	(telomeric repeat binding factor 2; interacting protein)								0.91		81.4	86
	TMED2	(transmembrane emp24 domain trafficking protein 2)								0.913		88.5	94
	TMEM147	(transmembrane protein 147)								0.932		87.7	92
	TMEM66	(transmembrane protein 66)								0.938		88	92
	TMSB10	(thymosin; beta 10)								0.953		93.9	98
	TOMM20	(translocase of outer mitochondrial membrane 20 homolog (yeast))								0.905		87.4	92
	TOMM34	(translocase of outer mitochondrial membrane 34)								0.917		80	82.5
	TPT1	(tumor protein; translationally-controlled 1)								0.947		94.3	99
	TRIM28	(tripartite motif-containing 28)								0.906		87.4	94
	TUBB	(tubulin; beta)								0.944		92.1	96
	TUBB2C	(tubulin; beta 2C)								0.943		92.7	97
	TXNRD1	(thioredoxin reductase 1)								0.905		84.2	90
	UBB	(ubiquitin B)								0.946		92.3	98
	UBC	(ubiquitin C)								0.957		95.1	98.8
	UBE1	(ubiquitin-activating enzyme E1 (A1S9T and BN75 temperature sensitivity complementing))								0.912		88.2	95
	UBE2D3	(ubiquitin-conjugating enzyme E2D 3 (UBC4/5 homolog; yeast))								0.915		86.3	91.5
	UQCRFS1	(ubiquinol-cytochrome c reductase; Rieske iron-sulfur polypeptide 1)								0.926		90.2	95
	UQCRH	(ubiquinol-cytochrome c reductase hinge protein)								0.932		91.2	96
	UQCRQ	(ubiquinol-cytochrome c reductase; complex III subunit VII; 9.5kDa)								0.938		92.2	97
	VCP	(valosin-containing protein)								0.927		85.3	89
	VDAC2	(voltage-dependent anion channel 2)								0.938		89.5	95
	VPS72	(vacuolar protein sorting 72 (S. cerevisiae))								0.916		81.1	86
	WBSCR1	(Williams-Beuren syndrome chromosome region 1)								0.938		89.7	95
	XPO6	(exportin 6)								0.953		85.8	90
	YWHAB	(tyrosine 3-monooxygenase/tryptophan 5-monooxygenase activation protein; beta polypeptide)								0.947		90.8	95
	YWHAQ	(tyrosine 3-monooxygenase/tryptophan 5-monooxygenase activation protein; theta polypeptide)								0.952		91.9	96
	ZNF289	(zinc finger protein 289; ID1 regulated)								0.915		81.3	85
	ZNF384	(zinc finger protein 384)								0.902		79.7	83
	Ratio: is the ratio of the number of sets in which the gene has CV < 0.12 to the number of sets in which the gene occurs
	Percentile Rank: Percentile Ranking Method is applied independently on the Normalized Channel Values within each experiment in each data set used [0-100 scale]

## Sheet: MeSH A11.118 CV012
	Reference Gene Set for Mesh Node : A11.118 (Blood Cells )
	CV Threshold	0.12	PO (Min. Perc. Of Occurrence)		0.75	Specificity	0.99	Sensitivity	0.05	Total Number Of Genes			28
	Gene Symbol	Name								Ratio	Percentile Rank
												Mean	Median
	ARPC2	(actin related protein 2/3 complex; subunit 2; 34kDa)								0.902		88.2	97.3
	ATP5I	(ATP synthase; H+ transporting; mitochondrial F0 complex; subunit E)								0.902		89.4	96
	ATP6V1G1	(ATPase; H+ transporting; lysosomal 13kDa; V1 subunit G1)								0.902		82.5	92
	B2M	(beta-2-microglobulin)								0.909		88.9	99
	COX6B1	(cytochrome c oxidase subunit Vib polypeptide 1 (ubiquitous))								0.902		86.6	96
	EEF2	(eukaryotic translation elongation factor 2)								0.911		89.4	98
	GDI1	(GDP dissociation inhibitor 1)								0.911		81.4	90
	HDGF	(hepatoma-derived growth factor (high-mobility group protein 1-like))								0.902		87.5	92
	HGS	(hepatocyte growth factor-regulated tyrosine kinase substrate)								0.902		77.9	85
	IKBKG	(inhibitor of kappa light polypeptide gene enhancer in B-cells; kinase gamma)								0.902		76.8	81.5
	LYPLA2	(lysophospholipase II)								0.902		83.4	90.5
	MYH9	(myosin; heavy chain 9; non-muscle)								0.909		85.2	93
	NDUFS5	(NADH dehydrogenase (ubiquinone) Fe-S protein 5; 15kDa (NADH-coenzyme Q reductase))								0.905		85.4	93
	NME2	(non-metastatic cells 2; protein (NM23B) expressed in)								0.905		87.4	96
	PGAM1	(phosphoglycerate mutase 1 (brain))								0.907		87.6	97
	PSMC1	(proteasome (prosome; macropain) 26S subunit; ATPase; 1)								0.909		84.7	93
	RPL22	(ribosomal protein L22)								0.905		88.8	97.6
	RPL27A	(ribosomal protein L27a)								0.907		90.1	99
	RPL29	(ribosomal protein L29)								0.911		88.4	98.5
	RPL3	(ribosomal protein L3)								0.902		89.4	99
	RPL30	(ribosomal protein L30)								0.907		89.2	99
	RPL7	(ribosomal protein L7)								0.911		89.6	99
	RPS10	(ribosomal protein S10)								0.913		89.6	99
	RPS11	(ribosomal protein S11)								0.909		90	99
	RPS27A	(ribosomal protein S27a)								0.913		90.1	98
	STK19	(serine/threonine kinase 19)								0.902		78.2	83
	TEGT	(testis enhanced gene transcript (BAX inhibitor 1))								0.911		86.8	95.5
	UBB	(ubiquitin B)								0.911		88.4	98
	Ratio: is the ratio of the number of sets in which the gene has CV < 0.12 to the number of sets in which the gene occurs
	Percentile Rank: Percentile Ranking Method is applied independently on the Normalized Channel Values within each experiment in each data set used [0-100 scale]

## Sheet: MeSH A11.148 CV012
	Reference Gene Set for Mesh Node : A11.148 (Bone Marrow Cells )
	CV Threshold	0.12	PO (Min. Perc. Of Occurrence)		0.75	Specificity	0.87	Sensitivity	0.74	Total Number Of Genes			1138
	Gene Symbol	Name								Ratio	Percentile Rank
												Mean	Median
	AAMP	(angio-associated; migratory cell protein)								1		77	78
	AARS	(alanyl-tRNA synthetase)								0.923		77.2	86
	AASDHPPT	(aminoadipate-semialdehyde dehydrogenase-phosphopantetheinyl transferase)								0.917		78.6	82.8
	AATF	(apoptosis antagonizing transcription factor)								0.923		69.8	85
	ABCF1	(ATP-binding cassette; sub-family F (GCN20); member 1)								1		76.5	82
	ABCF3	(ATP-binding cassette; sub-family F (GCN20); member 3)								1		73.1	74.5
	ABHD14A	(abhydrolase domain containing 14A)								1		67.2	69
	ABI1	(abl-interactor 1)								1		68.6	77.5
	ACAA1	(acetyl-Coenzyme A acyltransferase 1 (peroxisomal 3-oxoacyl-Coenzyme A thiolase))								1		82.1	82
	ACADM	(acyl-Coenzyme A dehydrogenase; C-4 to C-12 straight chain)								0.923		78.8	82
	ACADVL	(acyl-Coenzyme A dehydrogenase; very long chain)								0.923		86.8	90
	ACD	(adrenocortical dysplasia homolog (mouse))								0.909		69.8	73
	ACLY	(ATP citrate lyase)								1		86.8	87
	ACO1	(aconitase 1; soluble)								0.923		71.4	74
	ACP1	(acid phosphatase 1; soluble)								1		87.9	88
	ACP2	(acid phosphatase 2; lysosomal)								0.923		73	70
	ACTB	(actin; beta)								1		90.1	99
	ACTG1	(actin; gamma 1)								1		90	99
	ACTN1	(actinin; alpha 1)								1		87.4	88.5
	ACTN4	(actinin; alpha 4)								0.923		84.9	91
	ACTR1B	(ARP1 actin-related protein 1 homolog B; centractin beta (yeast))								1		72.4	77
	ACTR2	(ARP2 actin-related protein 2 homolog (yeast))								0.917		88.8	91
	ACTR3	(ARP3 actin-related protein 3 homolog (yeast))								1		84.9	94
	ADAR	(adenosine deaminase; RNA-specific)								1		85.1	94
	ADCY3	(adenylate cyclase 3)								0.917		74.5	71
	ADFP	(adipose differentiation-related protein)								0.923		82.1	89
	ADIPOR2	(adiponectin receptor 2)								1		78.4	86
	ADRM1	(adhesion regulating molecule 1)								1		80	85
	ADSL	(adenylosuccinate lyase)								0.923		71.4	75
	AFG3L2	(AFG3 ATPase family gene 3-like 2 (yeast))								0.923		74.8	84
	AGPAT1	(1-acylglycerol-3-phosphate O-acyltransferase 1 (lysophosphatidic acid acyltransferase; alpha))								1		78.4	82.5
	AHCY	(S-adenosylhomocysteine hydrolase)								1		76.8	85
	AHSA1	(AHA1; activator of heat shock 90kDa protein ATPase homolog 1 (yeast))								1		90	91
	AKR1A1	(aldo-keto reductase family 1; member A1 (aldehyde reductase))								1		83.3	93
	AKR1B1	(aldo-keto reductase family 1; member B1 (aldose reductase))								0.923		90.9	95
	AKR7A2	(aldo-keto reductase family 7; member A2 (aflatoxin aldehyde reductase))								1		84.2	85
	AKT1	(v-akt murine thymoma viral oncogene homolog 1)								0.923		76.2	85
	ALDH9A1	(aldehyde dehydrogenase 9 family; member A1)								0.923		74.8	83
	ALG3	(asparagine-linked glycosylation 3 homolog (S. cerevisiae; alpha-1;3-mannosyltransferase))								0.923		81.5	87
	ALG8	(asparagine-linked glycosylation 8 homolog (S. cerevisiae; alpha-1;3-glucosyltransferase))								0.909		82.3	84
	AMD1	(adenosylmethionine decarboxylase 1)								0.923		86.7	90
	AMFR	(autocrine motility factor receptor)								0.923		70.8	74.5
	AMPD2	(adenosine monophosphate deaminase 2 (isoform L))								1		79.7	88
	ANP32B	(acidic (leucine-rich) nuclear phosphoprotein 32 family; member B)								1		85	97
	ANXA5	(annexin A5)								0.923		78.2	90
	AOF2	(amine oxidase (flavin containing) domain 2)								0.917		75.2	83
	AP1B1	(adaptor-related protein complex 1; beta 1 subunit)								1		82.8	88
	AP2A2	(adaptor-related protein complex 2; alpha 2 subunit)								1		80.7	85
	AP2M1	(adaptor-related protein complex 2; mu 1 subunit)								1		82.6	94
	AP2S1	(adaptor-related protein complex 2; sigma 1 subunit)								0.923		78.9	91
	APEX1	(APEX nuclease (multifunctional DNA repair enzyme) 1)								1		83.4	93
	APOBEC3C	(apolipoprotein B mRNA editing enzyme; catalytic polypeptide-like 3C)								1		76.3	76.5
	APPBP1	(amyloid beta precursor protein binding protein 1)								1		80.1	81
	APRT	(adenine phosphoribosyltransferase)								0.923		82.8	85
	ARCN1	(archain 1)								0.923		82.9	83
	ARD1A	(ARD1 homolog A; N-acetyltransferase (S. cerevisiae))								1		73.7	77
	ARF4	(ADP-ribosylation factor 4)								1		78	90
	ARF5	(ADP-ribosylation factor 5)								1		84.9	90
	ARHGAP25	(Rho GTPase activating protein 25)								1		82.3	83
	ARHGEF1	(Rho guanine nucleotide exchange factor (GEF) 1)								1		72.7	79
	ARHGEF18	(rho/rac guanine nucleotide exchange factor (GEF) 18)								1		73.6	82
	ARHGEF2	(rho/rac guanine nucleotide exchange factor (GEF) 2)								0.929		76.1	78.3
	ARHGEF6	(Rac/Cdc42 guanine nucleotide exchange factor (GEF) 6)								1		89.1	94
	ARL2	(ADP-ribosylation factor-like 2)								0.917		80.9	85
	ARL6IP	(ADP-ribosylation factor-like 6 interacting protein 1)								0.917		88.9	93
	ARL6IP5	(ADP-ribosylation-like factor 6 interacting protein 5)								0.917		75.8	84
	ARMCX6	(armadillo repeat containing; X-linked 6)								0.917		74.5	81
	ARMET	(arginine-rich; mutated in early stage tumors)								1		88.4	91
	ARPC1B	(actin related protein 2/3 complex; subunit 1B; 41kDa)								1		85.6	96
	ARPC2	(actin related protein 2/3 complex; subunit 2; 34kDa)								1		93.3	98
	ARPC3	(actin related protein 2/3 complex; subunit 3; 21kDa)								1		83.7	93
	ARPC4	(actin related protein 2/3 complex; subunit 4; 20kDa)								0.909		89.4	90.7
	ARPC5	(actin related protein 2/3 complex; subunit 5; 16kDa)								1		83.2	94
	ASMTL	(acetylserotonin O-methyltransferase-like)								1		75.6	74.5
	ATF4	(activating transcription factor 4 (tax-responsive enhancer element B67))								0.923		84	96
	ATIC	(5-aminoimidazole-4-carboxamide ribonucleotide formyltransferase/IMP cyclohydrolase)								1		83.6	86
	ATOX1	(ATX1 antioxidant protein 1 homolog (yeast))								0.917		83.6	88.5
	ATP11B	(ATPase; Class VI; type 11B)								0.917		69.9	75.5
	ATP1B3	(ATPase; Na+/K+ transporting; beta 3 polypeptide)								0.923		84.4	97
	ATP5A1	(ATP synthase; H+ transporting; mitochondrial F1 complex; alpha subunit 1; cardiac muscle)								0.923		85.9	97
	ATP5D	(ATP synthase; H+ transporting; mitochondrial F1 complex; delta subunit)								1		77.6	81
	ATP5G1	(ATP synthase; H+ transporting; mitochondrial F0 complex; subunit C1 (subunit 9))								1		87.8	91
	ATP5H	(ATP synthase; H+ transporting; mitochondrial F0 complex; subunit d)								1		78.2	92
	ATP5I	(ATP synthase; H+ transporting; mitochondrial F0 complex; subunit E)								1		91.2	93
	ATP5J2	(ATP synthase; H+ transporting; mitochondrial F0 complex; subunit F2)								1		83.6	95
	ATP5O	(ATP synthase; H+ transporting; mitochondrial F1 complex; O subunit (oligomycin sensitivity conferring protein))								1		80.8	93
	ATP6AP1	(ATPase; H+ transporting; lysosomal accessory protein 1)								0.923		75.2	90
	ATP6V0B	(ATPase; H+ transporting; lysosomal 21kDa; V0 subunit b)								1		81	91
	ATP6V0C	(ATPase; H+ transporting; lysosomal 16kDa; V0 subunit c)								0.917		90.1	96
	ATP6V0E2L	(ATPase, H+ transporting V0 subunit e2 )								1		76.5	74
	ATP6V1B2	(ATPase; H+ transporting; lysosomal 56/58kDa; V1 subunit B2)								1		77.1	87
	ATP6V1E1	(ATPase; H+ transporting; lysosomal 31kDa; V1 subunit E1)								1		90.7	92
	ATP6V1F	(ATPase; H+ transporting; lysosomal 14kDa; V1 subunit F)								1		92.1	95
	ATP6V1G1	(ATPase; H+ transporting; lysosomal 13kDa; V1 subunit G1)								1		81.3	92
	AZIN1	(antizyme inhibitor 1)								0.923		75.4	80.7
	B2M	(beta-2-microglobulin)								1		88.7	99
	B4GALT3	(UDP-Gal:betaGlcNAc beta 1;4- galactosyltransferase; polypeptide 3)								0.923		63.4	72
	BAG1	(BCL2-associated athanogene)								0.923		78.2	81
	BAHD1	(bromo adjacent homology domain containing 1)								1		69.2	69
	BANF1	(barrier to autointegration factor 1)								1		88.1	93
	BAP1	(BRCA1 associated protein-1 (ubiquitin carboxy-terminal hydrolase))								0.923		67.5	73
	BAT1	(HLA-B associated transcript 1)								1		87.5	91
	BCAP31	(B-cell receptor-associated protein 31)								1		84.1	96
	BCKDK	(branched chain ketoacid dehydrogenase kinase)								0.917		67.4	74
	BCL7B	(B-cell CLL/lymphoma 7B)								0.923		75.9	80
	BECN1	(beclin 1 (coiled-coil; myosin-like BCL2 interacting protein))								0.917		84.9	92
	BEXL1	(brain expressed X-linked-like 1)								0.909		78.6	87
	BICD2	(bicaudal D homolog 2 (Drosophila))								0.909		69.5	77
	BLCAP	(bladder cancer associated protein)								1		74.3	80
	BLMH	(bleomycin hydrolase)								0.923		72.9	79
	BLOC1S1	(biogenesis of lysosome-related organelles complex-1; subunit 1)								1		76.9	79
	BMI1	(B lymphoma Mo-MLV insertion region (mouse))								1		78.7	79.5
	BMS1L	(BMS1-like; ribosome assembly protein (yeast))								1		75.6	77
	BNIP3L	(BCL2/adenovirus E1B 19kDa interacting protein 3-like)								1		91	91.5
	BOLA2	(bolA homolog 2 (E. coli))								0.917		78.3	85.5
	BRD2	(bromodomain containing 2)								1		88.1	87.7
	BRE	(brain and reproductive organ-expressed (TNFRSF1A modulator))								0.923		71.9	77
	BRP44	(brain protein 44)								1		85.5	87
	BTG1	(B-cell translocation gene 1; anti-proliferative)								0.923		78.4	85.5
	C10ORF26	(chromosome 10 open reading frame 26)								1		73.7	81
	C10ORF7	(cell division cycle 123 homolog (S. cerevisiae))								0.923		85.9	88
	C11ORF58	(chromosome 11 open reading frame 58)								0.923		87.3	90.5
	C14ORF124	(chromosome 14 open reading frame 124)								1		75	83
	C14ORF2	(chromosome 14 open reading frame 2)								1		85.8	89
	C19ORF10	(chromosome 19 open reading frame 10)								1		80.1	92
	C19ORF7	(chromosome 19 open reading frame 7)								0.917		60.4	66
	C1ORF2	(chromosome 1 open reading frame 2)								1		84.1	83.5
	C1ORF38	(chromosome 1 open reading frame 38)								0.917		69.3	71
	C1QBP	(complement component 1; q subcomponent binding protein)								1		88.8	88
	C22ORF28	(chromosome 22 open reading frame 28)								1		90.6	90
	C22ORF5	(chromosome 22 open reading frame 5)								1		74.1	77
	C3ORF60	(chromosome 3 open reading frame 60)								1		74.8	87
	C5ORF15	(chromosome 5 open reading frame 15)								0.917		77.1	87
	C5ORF21	(chromosome 5 open reading frame 21)								0.917		68.4	72
	C6ORF120	(chromosome 6 open reading frame 120)								0.909		65.1	72
	C7ORF24	(chromosome 7 open reading frame 24)								1		80.6	88
	C9ORF74	(chromosome 9 open reading frame 74)								1		67.4	73
	CALCOCO2	(calcium binding and coiled-coil domain 2)								0.929		77.7	87
	CALM2	(calmodulin 2 (phosphorylase kinase; delta))								1		87.5	97
	CALM3	(calmodulin 3 (phosphorylase kinase; delta))								0.923		76.2	78
	CANX	(calnexin)								0.923		92.7	95
	CAP1	(CAP; adenylate cyclase-associated protein 1 (yeast))								0.923		84.4	96
	CAPNS1	(calpain; small subunit 1)								1		82	93
	CARM1	(coactivator-associated arginine methyltransferase 1)								1		70	68
	CASC3	(cancer susceptibility candidate 3)								1		83.3	84
	CBX3	(chromobox homolog 3 (HP1 gamma homolog; Drosophila))								0.923		87.4	90.5
	CBX6	(chromobox homolog 6)								0.909		78.1	77.5
	CCDC28A	(coiled-coil domain containing 28A)								0.909		83.6	85
	CCDC69	(coiled-coil domain containing 69)								0.917		68.4	76
	CCND3	(cyclin D3)								1		78.3	84
	CCT2	(chaperonin containing TCP1; subunit 2 (beta))								1		82.6	92
	CCT3	(chaperonin containing TCP1; subunit 3 (gamma))								1		83.7	92
	CCT4	(chaperonin containing TCP1; subunit 4 (delta))								0.923		76.8	81
	CCT5	(chaperonin containing TCP1; subunit 5 (epsilon))								0.923		78.1	88
	CCT6A	(chaperonin containing TCP1; subunit 6A (zeta 1))								0.917		80.7	85
	CCT7	(chaperonin containing TCP1; subunit 7 (eta))								1		90.4	93
	CD55	(CD55 molecule; decay accelerating factor for complement (Cromer blood group))								0.923		74.1	80
	CD81	(CD81 molecule)								1		93.8	95
	CD83	(CD83 molecule)								0.923		84.7	89
	CD97	(CD97 molecule)								0.923		70.8	78
	CDC25B	(cell division cycle 25 homolog B (S. cerevisiae))								0.923		70.5	77
	CDIPT	(CDP-diacylglycerol--inositol 3-phosphatidyltransferase (phosphatidylinositol synthase))								1		92.4	93
	CDK2AP1	(CDK2-associated protein 1)								1		81.8	92
	CDK2AP2	(CDK2-associated protein 2)								0.917		74.8	84
	CDK4	(cyclin-dependent kinase 4)								1		85.2	89
	CEBPB	(CCAAT/enhancer binding protein (C/EBP); beta)								1		81.8	91
	CEBPG	(CCAAT/enhancer binding protein (C/EBP); gamma)								0.929		74.5	76
	CEBPZ	(CCAAT/enhancer binding protein zeta)								0.929		70.9	68.2
	CETN2	(centrin; EF-hand protein; 2)								1		72.6	72
	CFL1	(cofilin 1 (non-muscle))								0.929		88.1	99
	CHD1	(chromodomain helicase DNA binding protein 1)								0.923		71.5	75
	CHD4	(chromodomain helicase DNA binding protein 4)								1		88.6	89
	CHKB	(choline kinase beta)								0.917		67	72
	CHMP2A	(chromatin modifying protein 2A)								1		76.5	86
	CHUK	(conserved helix-loop-helix ubiquitous kinase)								0.917		73.5	80
	CIC	(capicua homolog (Drosophila))								0.909		75.5	80.5
	CIRBP	(cold inducible RNA binding protein)								1		93.5	94
	CKAP1	(tubulin folding cofactor B )								0.917		83	91
	CLIC1	(chloride intracellular channel 1)								1		86	97
	CLINT1	(clathrin interactor 1)								0.917		80.2	83.8
	CLK1	(CDC-like kinase 1)								0.917		71.1	69.5
	CLK2	(CDC-like kinase 2)								0.923		76.6	82
	CLN3	(ceroid-lipofuscinosis; neuronal 3; juvenile (Batten; Spielmeyer-Vogt disease))								1		79.5	86
	CLSTN1	(calsyntenin 1)								1		74.5	81
	CNBP	(CCHC-type zinc finger; nucleic acid binding protein)								0.923		82.1	89
	CNIH	(cornichon homolog (Drosophila))								1		92.4	93
	COASY	(Coenzyme A synthase)								0.923		70.7	78.8
	COBRA1	(cofactor of BRCA1)								1		82.2	87
	COG4	(component of oligomeric golgi complex 4)								1		64	69
	COPB1	(coatomer protein complex; subunit beta 1)								0.929		80.3	86
	COPB2	(coatomer protein complex; subunit beta 2 (beta prime))								1		84	86
	COPE	(coatomer protein complex; subunit epsilon)								0.917		81	94
	COPS3	(COP9 constitutive photomorphogenic homolog subunit 3 (Arabidopsis))								0.923		68.5	80
	COPS5	(COP9 constitutive photomorphogenic homolog subunit 5 (Arabidopsis))								0.923		75.2	82
	COPS6	(COP9 constitutive photomorphogenic homolog subunit 6 (Arabidopsis))								0.923		78.5	88
	COPS7A	(COP9 constitutive photomorphogenic homolog subunit 7A (Arabidopsis))								1		66.2	72.5
	COQ2	(coenzyme Q2 homolog; prenyltransferase (yeast))								0.917		63.5	67
	COQ9	(coenzyme Q9 homolog (S. cerevisiae))								1		66.9	74
	CORO1A	(coronin; actin binding protein; 1A)								0.923		74.4	89
	COX6B1	(cytochrome c oxidase subunit Vib polypeptide 1 (ubiquitous))								1		83.1	95
	COX6C	(cytochrome c oxidase subunit VIc)								1		83.4	93
	COX7A2	(cytochrome c oxidase subunit VIIa polypeptide 2 (liver))								0.923		84.9	95
	COX7A2L	(cytochrome c oxidase subunit VIIa polypeptide 2 like)								1		83	91
	COX7B	(cytochrome c oxidase subunit VIIb)								0.923		77.1	86
	COX7C	(cytochrome c oxidase subunit VIIc)								1		93.1	95.7
	COX8A	(cytochrome c oxidase subunit 8A (ubiquitous))								1		82.1	97
	CPNE1	(copine I)								0.923		82.5	87
	CPSF4	(cleavage and polyadenylation specific factor 4; 30kDa)								1		74.1	79
	CREB3	(cAMP responsive element binding protein 3)								1		68.9	75
	CREB3L2	(cAMP responsive element binding protein 3-like 2)								1		82.9	86
	CREG1	(cellular repressor of E1A-stimulated genes 1)								1		90	95
	CRLF3	(cytokine receptor-like factor 3)								0.923		76.8	84
	CRTAP	(cartilage associated protein)								0.923		61.3	62
	CS	(citrate synthase)								1		81.7	91
	CSK	(c-src tyrosine kinase)								1		90.7	94
	CSNK2A1	(casein kinase 2; alpha 1 polypeptide)								1		71.4	73
	CSNK2B	(casein kinase 2; beta polypeptide)								0.929		78.7	94
	CSRP1	(cysteine and glycine-rich protein 1)								0.923		81.7	83
	CSTB	(cystatin B (stefin B))								0.929		82.3	94
	CTB-1048E9.5	(similar to SRR1-like protein)								0.923		72.4	75
	CTBP2	(C-terminal binding protein 2)								1		75.6	82
	CTCF	(CCCTC-binding factor (zinc finger protein))								0.923		74	83
	CTDSP2	(CTD (carboxy-terminal domain; RNA polymerase II; polypeptide A) small phosphatase 2)								0.909		84.7	87
	CTNNB1	(catenin (cadherin-associated protein); beta 1; 88kDa)								1		86.4	92
	CTR9	(Ctr9; Paf1/RNA polymerase II complex component; homolog (S. cerevisiae))								0.917		76.4	81
	CTSC	(cathepsin C)								1		81.5	93
	CUL1	(cullin 1)								0.929		82.2	85
	CXCR4	(chemokine (C-X-C motif) receptor 4)								0.923		87	92
	CXORF9	(chromosome X open reading frame 9)								1		82.1	82
	CXX1	(family with sequence similarity 127, member A )								0.917		72.5	84
	CYB561D2	(cytochrome b-561 domain containing 2)								0.917		66.2	73
	CYB5R3	(cytochrome b5 reductase 3)								1		94.3	96
	CYC1	(cytochrome c-1)								1		79.3	90
	CYCS	(cytochrome c; somatic)								1		84.4	93
	DAD1	(defender against cell death 1)								1		90.4	93
	DBI	(diazepam binding inhibitor (GABA receptor modulator; acyl-Coenzyme A binding protein))								0.917		89.1	92
	DCTD	(dCMP deaminase)								1		85.3	85
	DCTN2	(dynactin 2 (p50))								1		86.5	85
	DCTN3	(dynactin 3 (p22))								1		82.2	81
	DCTN6	(dynactin 6)								0.923		68.4	72
	DDAH2	(dimethylarginine dimethylaminohydrolase 2)								1		84.6	85.3
	DDB1	(damage-specific DNA binding protein 1; 127kDa)								1		80.4	87
	DDHD2	(DDHD domain containing 2)								1		66.8	66
	DDOST	(dolichyl-diphosphooligosaccharide-protein glycosyltransferase)								0.929		79.7	95
	DDX1	(DEAD (Asp-Glu-Ala-Asp) box polypeptide 1)								1		85.1	89
	DDX21	(DEAD (Asp-Glu-Ala-Asp) box polypeptide 21)								0.923		89.7	96
	DDX39	(DEAD (Asp-Glu-Ala-Asp) box polypeptide 39)								1		87.1	91
	DDX42	(DEAD (Asp-Glu-Ala-Asp) box polypeptide 42)								0.917		79.9	84
	DDX46	(DEAD (Asp-Glu-Ala-Asp) box polypeptide 46)								1		70.3	72
	DDX48	(DEAD (Asp-Glu-Ala-Asp) box polypeptide 48)								0.917		89.9	93
	DDX5	(DEAD (Asp-Glu-Ala-Asp) box polypeptide 5)								1		87.3	96
	DECR1	(2;4-dienoyl CoA reductase 1; mitochondrial)								0.929		70.8	80.5
	DEK	(DEK oncogene (DNA binding))								1		92.7	95
	DGKD	(diacylglycerol kinase; delta 130kDa)								1		79.6	80
	DGUOK	(deoxyguanosine kinase)								0.923		65	69
	DHPS	(deoxyhypusine synthase)								0.923		72.3	76.5
	DHX15	(DEAH (Asp-Glu-Ala-His) box polypeptide 15)								0.909		82.2	85
	DHX16	(DEAH (Asp-Glu-Ala-His) box polypeptide 16)								1		76.2	75
	DMBT1	(deleted in malignant brain tumors 1)								0.917		65.7	65.5
	DNAJA1	(DnaJ (Hsp40) homolog; subfamily A; member 1)								1		79.2	90.5
	DNAJB1	(DnaJ (Hsp40) homolog; subfamily B; member 1)								0.909		84	85
	DNAJB6	(DnaJ (Hsp40) homolog; subfamily B; member 6)								0.909		73.6	83
	DNAJC11	(DnaJ (Hsp40) homolog; subfamily C; member 11)								0.917		76	83
	DNAJC13	(DnaJ (Hsp40) homolog; subfamily C; member 13)								1		61.7	67
	DNMT1	(DNA (cytosine-5-)-methyltransferase 1)								0.923		81.9	83
	DPAGT1	(dolichyl-phosphate (UDP-N-acetylglucosamine) N-acetylglucosaminephosphotransferase 1 (GlcNAc-1-P transferase))								0.917		60.1	63
	DPF2	(D4; zinc and double PHD fingers family 2)								0.923		82	85
	DPH2	(DPH2 homolog (S. cerevisiae))								0.917		70.7	72
	DPM2	(dolichyl-phosphate mannosyltransferase polypeptide 2; regulatory subunit)								1		74.8	79.2
	DPYSL2	(dihydropyrimidinase-like 2)								0.917		91.4	93
	DRG1	(developmentally regulated GTP binding protein 1)								1		80.6	88
	DSTN	(destrin (actin depolymerizing factor))								1		80.6	83
	DULLARD	(dullard homolog (Xenopus laevis))								1		89.3	93
	DUSP11	(dual specificity phosphatase 11 (RNA/RNP complex 1-interacting))								0.917		72.7	79
	DUT	(dUTP pyrophosphatase)								0.909		86.3	89.7
	DYNC1H1	(dynein; cytoplasmic 1; heavy chain 1)								1		84.9	85
	DYNLL1	(dynein; light chain; LC8-type 1)								1		83.5	97
	DYNLT1	(dynein; light chain; Tctex-type 1)								0.923		78.6	89
	EBP	(emopamil binding protein (sterol isomerase))								0.923		75.6	77.5
	ECH1	(enoyl Coenzyme A hydratase 1; peroxisomal)								0.923		75.9	87
	ECHS1	(enoyl Coenzyme A hydratase; short chain; 1; mitochondrial)								0.923		78.9	88
	ECOP	(EGFR-coamplified and overexpressed protein)								1		79.6	89
	EDC4	(enhancer of mRNA decapping 4)								0.923		71.7	76
	EDEM1	(ER degradation enhancer; mannosidase alpha-like 1)								1		81.4	83
	EEF1A1	(eukaryotic translation elongation factor 1 alpha 1)								1		90.1	99
	EEF1B2	(eukaryotic translation elongation factor 1 beta 2)								0.923		95.8	98
	EEF2	(eukaryotic translation elongation factor 2)								1		97.1	98
	EIF2AK2	(eukaryotic translation initiation factor 2-alpha kinase 2)								0.923		76.8	75
	EIF2B2	(eukaryotic translation initiation factor 2B; subunit 2 beta; 39kDa)								1		68.3	76
	EIF2B5	(eukaryotic translation initiation factor 2B; subunit 5 epsilon; 82kDa)								0.917		70.4	72
	EIF3S12	(eukaryotic translation initiation factor 3; subunit 12)								0.923		81.1	92
	EIF3S2	(eukaryotic translation initiation factor 3; subunit 2 beta; 36kDa)								1		80.1	88
	EIF3S3	(eukaryotic translation initiation factor 3; subunit 3 gamma; 40kDa)								1		85.3	95
	EIF3S4	(eukaryotic translation initiation factor 3; subunit 4 delta; 44kDa)								1		84.1	93
	EIF3S5	(eukaryotic translation initiation factor 3; subunit 5 epsilon; 47kDa)								1		86.1	96
	EIF3S6	(eukaryotic translation initiation factor 3; subunit 6 48kDa)								0.929		84.1	95
	EIF3S7	(eukaryotic translation initiation factor 3; subunit 7 zeta; 66/67kDa)								1		87.8	96
	EIF3S8	(eukaryotic translation initiation factor 3; subunit 8; 110kDa)								0.929		90	96
	EIF3S9	(eukaryotic translation initiation factor 3; subunit 9 eta; 116kDa)								1		88.7	89
	EIF4A2	(eukaryotic translation initiation factor 4A; isoform 2)								0.923		84.3	95
	EIF4B	(eukaryotic translation initiation factor 4B)								1		91.1	92
	EIF4EBP1	(eukaryotic translation initiation factor 4E binding protein 1)								0.917		82.2	86.5
	ELMO1	(engulfment and cell motility 1)								0.917		73.8	76
	EMD	(emerin (Emery-Dreifuss muscular dystrophy))								0.923		73.2	75
	EMP3	(epithelial membrane protein 3)								1		78.2	90
	ENTPD6	(ectonucleoside triphosphate diphosphohydrolase 6 (putative function))								1		79.9	83
	ERAL1	(Era G-protein-like 1 (E. coli))								0.909		69.7	70
	ERCC1	(excision repair cross-complementing rodent repair deficiency; complementation group 1 (includes overlapping antisense sequence))								0.923		71	78.5
	ERCC3	(excision repair cross-complementing rodent repair deficiency; complementation group 3 (xeroderma pigmentosum group B complementing))								1		66.7	73
	ERH	(enhancer of rudimentary homolog (Drosophila))								1		82.5	91
	ERP29	(endoplasmic reticulum protein 29)								1		84.6	95
	ESD	(esterase D/formylglutathione hydrolase)								1		86.7	91
	ETF1	(eukaryotic translation termination factor 1)								1		88.2	88
	ETFA	(electron-transfer-flavoprotein; alpha polypeptide (glutaric aciduria II))								1		83.4	85
	ETHE1	(ethylmalonic encephalopathy 1)								1		87.4	87.5
	F8A1	(coagulation factor VIII-associated (intronic transcript) 1)								0.923		82.6	82
	FALZ	(fetal Alzheimer antigen)								0.929		75.9	81
	FAM119B	(family with sequence similarity 119; member B)								0.909		67.2	68
	FAM32A	(family with sequence similarity 32; member A)								1		78.1	87
	FAM38A	(family with sequence similarity 38; member A)								1		86.2	91
	FAM62A	(family with sequence similarity 62 (C2 domain containing); member A)								0.917		68.9	79
	FAM89B	(family with sequence similarity 89; member B)								0.909		82.7	87
	FANCG	(Fanconi anemia; complementation group G)								1		67.7	73.5
	FARSLA	(phenylalanine-tRNA synthetase-like; alpha subunit)								1		80.9	81
	FAU	(Finkel-Biskis-Reilly murine sarcoma virus (FBR-MuSV) ubiquitously expressed (fox derived); ribosomal protein S30)								1		89.7	98
	FBXO7	(F-box protein 7)								1		83.7	92
	FCHO1	(FCH domain only 1)								0.909		67.8	69.5
	FEN1	(flap structure-specific endonuclease 1)								0.909		75.4	74
	FGR	(Gardner-Rasheed feline sarcoma viral (v-fgr) oncogene homolog)								0.917		69	67
	FIBP	(fibroblast growth factor (acidic) intracellular binding protein)								1		75.8	83
	FKBP2	(FK506 binding protein 2; 13kDa)								0.923		83.5	88
	FLII	(flightless I homolog (Drosophila))								1		83	88
	FLJ11021	(similar to splicing factor, arginine/serine-rich 4)								0.917		73.5	77.5
	FLJ30092	(AF-1 specific protein phosphatase )								0.909		59	55
	FLJ38984	(hypothetical protein FLJ38984)								0.909		71.9	71
	FNBP4	(formin binding protein 4)								0.909		69.2	72
	FNTA	(farnesyltransferase; CAAX box; alpha)								0.909		86.1	86
	FOXJ2	(forkhead box J2)								1		73.6	80
	FTH1	(ferritin; heavy polypeptide 1)								0.917		95	98
	FUBP3	(far upstream element (FUSE) binding protein 3)								1		67.5	67
	GABARAP	(GABA(A) receptor-associated protein)								1		86.4	96
	GABARAPL2	(GABA(A) receptor-associated protein-like 2)								1		83.8	93
	GARS	(glycyl-tRNA synthetase)								1		82.3	92
	GBAS	(glioblastoma amplified sequence)								0.917		74.6	81.5
	GBE1	(glucan (1;4-alpha-); branching enzyme 1 (glycogen branching enzyme; Andersen disease; glycogen storage disease type IV))								0.923		75.1	84
	GCLC	(glutamate-cysteine ligase; catalytic subunit)								1		73.3	74
	GCS1	(glucosidase I)								1		72.1	75
	GDI1	(GDP dissociation inhibitor 1)								1		83.2	90
	GDI2	(GDP dissociation inhibitor 2)								1		91.2	93.5
	GHITM	(growth hormone inducible transmembrane protein)								1		76.9	86
	GLA	(proline rich Gla (G-carboxyglutamic acid) 2)								0.923		79.4	90
	GLB1	(galactosidase; beta 1)								0.929		78.4	85
	GLG1	(golgi apparatus protein 1)								0.909		73.5	79
	GLO1	(glyoxalase I)								1		83.1	91
	GLRX	(glutaredoxin (thioltransferase))								1		83	87
	GLUD1	(glutamate dehydrogenase 1)								0.923		81.5	83
	GMFG	(glia maturation factor; gamma)								1		82.3	92
	GMPS	(guanine monphosphate synthetase)								1		82	86
	GNA15	(guanine nucleotide binding protein (G protein); alpha 15 (Gq class))								1		90	93
	GNAI2	(guanine nucleotide binding protein (G protein); alpha inhibiting activity polypeptide 2)								0.923		86.3	98
	GNB1	(guanine nucleotide binding protein (G protein); beta polypeptide 1)								1		83.9	93
	GNB2	(guanine nucleotide binding protein (G protein); beta polypeptide 2)								0.923		82.5	89
	GNE	(glucosamine (UDP-N-acetyl)-2-epimerase/N-acetylmannosamine kinase)								0.923		57.8	68
	GNG5	(guanine nucleotide binding protein (G protein); gamma 5)								1		84.8	94
	GNL2	(guanine nucleotide binding protein-like 2 (nucleolar))								1		70	72
	GNPAT	(glyceronephosphate O-acyltransferase)								1		70.9	73.5
	GOLGA3	(golgi autoantigen; golgin subfamily a; 3)								1		74.8	74
	GOT2	(glutamic-oxaloacetic transaminase 2; mitochondrial (aspartate aminotransferase 2))								0.923		77.7	87
	GPAA1	(glycosylphosphatidylinositol anchor attachment protein 1 homolog (yeast))								0.909		87.5	91
	GPIAP1	(GPI-anchored membrane protein 1)								1		78.4	82
	GPKOW	(G patch domain and KOW motifs)								0.917		64.2	72
	GPX1	(glutathione peroxidase 1)								1		86.2	97
	GPX4	(glutathione peroxidase 4 (phospholipid hydroperoxidase))								1		92.4	95
	GRB2	(growth factor receptor-bound protein 2)								0.929		82.7	86.2
	GRHPR	(glyoxylate reductase/hydroxypyruvate reductase)								0.909		80.8	83
	GRN	(granulin)								1		77.7	86
	GSTO1	(glutathione S-transferase omega 1)								0.923		84.6	96
	GSTP1	(glutathione S-transferase pi)								1		91	95.5
	GTF2E2	(general transcription factor IIE; polypeptide 2; beta 34kDa)								0.923		77.6	81
	GTF2H5	(general transcription factor IIH; polypeptide 5)								0.917		62.8	67.5
	GTF3C1	(general transcription factor IIIC; polypeptide 1; alpha 220kDa)								0.909		79.8	81
	GTPBP6	(GTP binding protein 6 (putative))								0.917		73.6	80
	GUSB	(glucuronidase; beta)								0.929		78.9	94
	GYG1	(glycogenin 1)								1		84.2	85
	GYS1	(glycogen synthase 1 (muscle))								0.923		71	71
	H2-ALPHA	(alpha-tubulin isotype H2-alpha)								0.917		75.6	81
	H2AFV	(H2A histone family; member V)								1		87.7	88.6
	H2AFZ	(H2A histone family; member Z)								1		92.2	94.2
	H3F3A	(H3 histone; family 3A)								1		86.9	98
	H3F3B	(H3 histone; family 3B (H3.3B))								1		91.3	93
	HADH2	(hydroxysteroid (17-beta) dehydrogenase 10 )								0.923		83	87
	HADHA	(hydroxyacyl-Coenzyme A dehydrogenase/3-ketoacyl-Coenzyme A thiolase/enoyl-Coenzyme A hydratase (trifunctional protein); alpha subunit)								0.923		85.7	91
	HADHB	(hydroxyacyl-Coenzyme A dehydrogenase/3-ketoacyl-Coenzyme A thiolase/enoyl-Coenzyme A hydratase (trifunctional protein); beta subunit)								1		82.8	95
	HAGH	(hydroxyacylglutathione hydrolase)								1		72.2	72
	HAX1	(HCLS1 associated protein X-1)								0.929		83.9	92
	HBXIP	(hepatitis B virus x interacting protein)								1		83	91.5
	HCAP-D3	(non-SMC condensin II complex, subunit D3)								1		61.2	63
	HCCS	(holocytochrome c synthase (cytochrome c heme-lyase))								0.923		71.2	75
	HCLS1	(hematopoietic cell-specific Lyn substrate 1)								0.923		82.2	94
	HDAC1	(histone deacetylase 1)								1		87.6	91
	HDAC2	(histone deacetylase 2)								1		78.3	81
	HDAC3	(histone deacetylase 3)								0.923		68	74
	HDGF	(hepatoma-derived growth factor (high-mobility group protein 1-like))								1		93.2	94
	HDLBP	(high density lipoprotein binding protein (vigilin))								1		82.1	86
	HEBP2	(heme binding protein 2)								1		78.5	86
	HERPUD1	(homocysteine-inducible; endoplasmic reticulum stress-inducible; ubiquitin-like domain member 1)								1		78	88
	HINT1	(histidine triad nucleotide binding protein 1)								1		96.3	97
	HIST1H2BK	(histone cluster 1; H2bk)								0.917		85.8	87
	HLA-A	(major histocompatibility complex; class I; A)								1		89	98.5
	HLA-DMA	(major histocompatibility complex; class II; DM alpha)								0.923		90.4	95
	HLA-DMB	(major histocompatibility complex; class II; DM beta)								1		88.7	91
	HLA-DPB1	(major histocompatibility complex; class II; DP beta 1)								0.923		94.2	98
	HLA-DRB1	(major histocompatibility complex; class II; DR beta 1)								1		84.3	96
	HLA-E	(major histocompatibility complex; class I; E)								0.923		81.9	92
	HMG2L1	(high-mobility group protein 2-like 1)								0.909		62.1	68.5
	HMGB1	(high-mobility group box 1)								0.917		85.2	88.5
	HMGN1	(high-mobility group nucleosome binding domain 1)								1		95.5	98
	HMGN2	(high-mobility group nucleosomal binding domain 2)								0.923		86.6	98
	HMGN4	(high mobility group nucleosomal binding domain 4)								1		79.8	77
	HMHA1	(histocompatibility (minor) HA-1)								1		76.6	85
	HNRPA2B1	(heterogeneous nuclear ribonucleoprotein A2/B1)								0.929		78.3	95
	HNRPAB	(heterogeneous nuclear ribonucleoprotein A/B)								0.923		74.7	91
	HNRPC	(heterogeneous nuclear ribonucleoprotein C (C1/C2))								1		87.6	93
	HNRPH3	(heterogeneous nuclear ribonucleoprotein H3 (2H9))								1		82.6	87
	HNRPK	(heterogeneous nuclear ribonucleoprotein K)								0.929		85.7	96
	HNRPR	(heterogeneous nuclear ribonucleoprotein R)								0.917		83.7	85
	HOM-TES-103	(hypothetical protein LOC25900)								1		71.2	76.2
	HPRT1	(hypoxanthine phosphoribosyltransferase 1 (Lesch-Nyhan syndrome))								0.923		77.5	89
	HSBP1	(heat shock factor binding protein 1)								1		88.3	90
	HSD17B4	(hydroxysteroid (17-beta) dehydrogenase 4)								0.923		74.5	83
	HSP90AA1	(heat shock protein 90kDa alpha (cytosolic); class A member 1)								0.917		94.3	97.8
	HSPA5	(heat shock 70kDa protein 5 (glucose-regulated protein; 78kDa))								1		82.2	94
	HSPB1	(heat shock 27kDa protein 1)								0.917		83	89
	HSPE1	(heat shock 10kDa protein 1 (chaperonin 10))								0.923		76.8	84
	HTRA2	(HtrA serine peptidase 2)								1		77.7	79
	HYAL2	(hyaluronoglucosaminidase 2)								0.923		70.4	73
	HYOU1	(hypoxia up-regulated 1)								1		85.3	92
	IARS	(isoleucine-tRNA synthetase)								0.923		86.8	91
	ICAM2	(intercellular adhesion molecule 2)								1		67.2	71
	IDH2	(isocitrate dehydrogenase 2 (NADP+); mitochondrial)								1		72.2	79
	IDH3B	(isocitrate dehydrogenase 3 (NAD+) beta)								1		71.2	83.2
	IDH3G	(isocitrate dehydrogenase 3 (NAD+) gamma)								1		83.9	87
	IDI1	(isopentenyl-diphosphate delta isomerase 1)								1		87.1	90
	IER2	(immediate early response 2)								1		94.2	96
	IFI30	(interferon; gamma-inducible protein 30)								0.917		79.7	92.5
	IFITM1	(interferon induced transmembrane protein 1 (9-27))								1		85.9	92
	IFITM2	(interferon induced transmembrane protein 2 (1-8D))								1		91.6	95
	IFITM3	(interferon induced transmembrane protein 3 (1-8U))								1		94.4	97
	IFNGR2	(interferon gamma receptor 2 (interferon gamma transducer 1))								1		87.6	88
	IFRD2	(interferon-related developmental regulator 2)								0.917		76.5	77
	IGBP1	(immunoglobulin (CD79A) binding protein 1)								0.929		73.8	79
	IKBKG	(inhibitor of kappa light polypeptide gene enhancer in B-cells; kinase gamma)								1		77.9	81
	IL2RG	(interleukin 2 receptor; gamma (severe combined immunodeficiency))								0.923		75.7	83
	IL4R	(interleukin 4 receptor)								1		78	77
	ILF2	(interleukin enhancer binding factor 2; 45kDa)								1		83.2	90
	IMMT	(inner membrane protein; mitochondrial (mitofilin))								1		72.1	80
	IMP4	(IMP4; U3 small nucleolar ribonucleoprotein; homolog (yeast))								0.909		68.1	75
	IMPDH1	(IMP (inosine monophosphate) dehydrogenase 1)								0.923		74.2	81
	IMPDH2	(IMP (inosine monophosphate) dehydrogenase 2)								0.929		88.8	92
	INPP5E	(inositol polyphosphate-5-phosphatase; 72 kDa)								0.923		65.3	68
	INPPL1	(inositol polyphosphate phosphatase-like 1)								0.923		78.5	78
	INSIG1	(insulin induced gene 1)								0.917		79.5	83.3
	IPO7	(importin 7)								1		81.5	82.8
	IQGAP2	(IQ motif containing GTPase activating protein 2)								0.929		81	85.5
	IRAK1	(interleukin-1 receptor-associated kinase 1)								1		89.8	91
	IRAK1BP1	(interleukin-1 receptor-associated kinase 1 binding protein 1)								0.917		83	84
	ISG15	(ISG15 ubiquitin-like modifier)								0.923		82.1	82
	ITGA5	(integrin; alpha 5 (fibronectin receptor; alpha polypeptide))								0.923		77.4	78
	ITGB4BP	(integrin beta 4 binding protein)								1		88.2	91
	ITPA	(inosine triphosphatase (nucleoside triphosphate pyrophosphatase))								1		85.5	86
	JARID2	(jumonji; AT rich interactive domain 2)								1		84.1	87
	JOSD1	(Josephin domain containing 1)								1		80.2	79
	JUNB	(jun B proto-oncogene)								0.923		80.3	84.2
	JUP	(junction plakoglobin)								1		77.4	80
	K-ALPHA-1	(alpha tubulin)								1		98.4	99
	KARS	(lysyl-tRNA synthetase)								1		95.5	96
	KBTBD2	(kelch repeat and BTB (POZ) domain containing 2)								0.909		71.2	74
	KDELR2	(KDEL (Lys-Asp-Glu-Leu) endoplasmic reticulum protein retention receptor 2)								0.917		79.9	82.8
	KEAP1	(kelch-like ECH-associated protein 1)								1		76.1	78
	KIAA0082	(KIAA0082)								0.917		72.3	74
	KIAA0152	(KIAA0152)								0.917		83.1	87.8
	KIAA0194	(KIAA0194 protein)								1		73.8	74.5
	KIAA0232	(KIAA0232 gene product)								1		73	77
	KIAA0247	(KIAA0247)								1		76.7	85
	KIAA0251	(KIAA0251 protein)								0.923		73	79
	KIAA0274	(KIAA0274)								1		66.7	71
	KIAA0310	(KIAA0310)								0.909		72.5	86
	KIAA0323	(KIAA0323)								1		77.5	80
	KIAA0355	(KIAA0355)								0.917		57	63
	KIAA0446	(solute carrier family 25, member 44)								1		72.4	72
	KIAA0692	(KIAA0692)								0.909		58.9	58.5
	KIAA0831	(KIAA0831)								0.917		70.2	70
	KIAA0907	(KIAA0907)								0.917		73.7	70
	KIAA1012	(KIAA1012)								1		81.7	85.5
	KIAA1279	(KIAA1279)								0.909		60.2	66
	KIAA1840	(KIAA1840)								0.909		85.8	86
	KIF13B	(kinesin family member 13B)								1		65.1	70
	KIFC3	(kinesin family member C3)								0.917		61.9	65
	KPNA2	(karyopherin alpha 2 (RAG cohort 1; importin alpha 1))								1		81.1	86
	KRT10	(keratin 10 (epidermolytic hyperkeratosis; keratosis palmaris et plantaris))								1		85.3	88
	LAIR1	(leukocyte-associated immunoglobulin-like receptor 1)								1		85.6	88
	LAPTM4A	(lysosomal-associated protein transmembrane 4 alpha)								1		85.6	96
	LAPTM5	(lysosomal associated multispanning membrane protein 5)								0.923		85.8	98
	LASP1	(LIM and SH3 protein 1)								1		79.6	91
	LBR	(lamin B receptor)								1		90	94
	LDB1	(LIM domain binding 1)								1		70.5	70.5
	LDHA	(lactate dehydrogenase A)								0.923		86.1	98
	LDHB	(lactate dehydrogenase B)								0.923		84.9	98
	LEPROTL1	(leptin receptor overlapping transcript-like 1)								0.909		68.8	73
	LEREPO4	(zinc finger CCCH-type containing 15 )								1		83.1	82
	LIPA	(lipase A; lysosomal acid; cholesterol esterase (Wolman disease))								0.929		84.2	96
	LMNB2	(lamin B2)								0.917		69.9	81
	LMO2	(LIM domain only 2 (rhombotin-like 1))								1		91.8	95
	LOC162427	(hypothetical protein LOC162427)								1		85.2	85
	LOC440248	(hypothetical LOC440248)								1		77.7	77.5
	LOC91137	(hypothetical protein BC017169)								0.923		77	84
	LPXN	(leupaxin)								0.923		78.7	92
	LRP10	(low density lipoprotein receptor-related protein 10)								0.917		75.3	82
	LRPAP1	(low density lipoprotein receptor-related protein associated protein 1)								0.929		86.4	91
	LRRFIP1	(leucine rich repeat (in FLII) interacting protein 1)								0.917		89.2	90.8
	LSM1	(LSM1 homolog; U6 small nuclear RNA associated (S. cerevisiae))								0.923		76.7	81
	LSM14A	(LSM14 homolog A (SCD6; S. cerevisiae))								1		81.3	82
	LSM3	(LSM3 homolog; U6 small nuclear RNA associated (S. cerevisiae))								1		84.3	89
	LSM4	(LSM4 homolog; U6 small nuclear RNA associated (S. cerevisiae))								1		82.5	85
	LSP1	(lymphocyte-specific protein 1)								0.923		79.2	90
	LTA4H	(leukotriene A4 hydrolase)								1		91.4	96
	LUZP1	(leucine zipper protein 1)								0.917		78.3	79
	LYPLA1	(lysophospholipase I)								0.909		83.6	84
	LYPLA2	(lysophospholipase II)								1		88	95
	M6PR	(mannose-6-phosphate receptor (cation dependent))								1		89.5	91
	MAD2L1BP	(MAD2L1 binding protein)								1		77	77
	MADD	(MAP-kinase activating death domain)								1		74.7	80
	MAEA	(macrophage erythroblast attacher)								1		80.4	89
	MAGED1	(melanoma antigen family D; 1)								0.917		81.4	90
	MAGED2	(melanoma antigen family D; 2)								1		83.2	84
	MAML1	(mastermind-like 1 (Drosophila))								1		68.1	72
	MAN2A1	(mannosidase; alpha; class 2A; member 1)								1		79.5	81
	MAN2A2	(mannosidase; alpha; class 2A; member 2)								0.923		75.9	82.5
	MAN2B1	(mannosidase; alpha; class 2B; member 1)								0.923		84.4	91
	MAN2B2	(mannosidase; alpha; class 2B; member 2)								0.909		70.5	73
	MAN2C1	(mannosidase; alpha; class 2C; member 1)								0.923		72.5	77
	MANBA	(mannosidase; beta A; lysosomal)								0.917		80.6	82
	MAP3K11	(mitogen-activated protein kinase kinase kinase 11)								0.917		75	76
	MAPK6	(mitogen-activated protein kinase 6)								0.923		74.8	83
	MAPK9	(mitogen-activated protein kinase 9)								0.917		67.3	72
	MAPKAPK3	(mitogen-activated protein kinase-activated protein kinase 3)								0.909		83.6	83.2
	MAPKAPK5	(mitogen-activated protein kinase-activated protein kinase 5)								0.917		60.7	64
	MAPRE1	(microtubule-associated protein; RP/EB family; member 1)								1		88.3	89.5
	MARCKSL1	(MARCKS-like 1)								1		84.6	89
	MCM2	(MCM2 minichromosome maintenance deficient 2; mitotin (S. cerevisiae))								0.923		83.8	83
	MCM6	(minichromosome maintenance deficient 6 homolog (S. cerevisiae))								0.929		81.6	87
	MDH1	(malate dehydrogenase 1; NAD (soluble))								1		86.6	95
	ME2	(malic enzyme 2; NAD(+)-dependent; mitochondrial)								0.917		70	80
	MEA1	(male-enhanced antigen 1)								1		84.7	86
	MEN1	(multiple endocrine neoplasia I)								0.923		67.5	69
	METAP1	(methionyl aminopeptidase 1)								0.917		72.9	82
	METTL1	(methyltransferase like 1)								0.923		68.9	71
	MGC10433	(hypothetical protein MGC10433)								0.909		71.4	74
	MGRN1	(mahogunin; ring finger 1)								1		83.5	88
	MGST2	(microsomal glutathione S-transferase 2)								1		77.2	84
	MICB	(MHC class I polypeptide-related sequence B)								0.923		80.4	85
	MIF	(SMT3 suppressor of mif two 3 homolog 4 (S. cerevisiae))								0.923		80.2	96
	MKNK1	(MAP kinase interacting serine/threonine kinase 1)								0.929		73.2	80
	MKRN1	(makorin; ring finger protein; 1)								1		75.9	83
	MLF2	(myeloid leukemia factor 2)								1		81.4	84
	MLH1	(mutL homolog 1; colon cancer; nonpolyposis type 2 (E. coli))								1		77	88.5
	MORC3	(MORC family CW-type zinc finger 3)								0.917		79.3	80
	MORF4L2	(mortality factor 4 like 2)								0.929		81.4	91
	MPHOSPH10	(M-phase phosphoprotein 10 (U3 small nucleolar ribonucleoprotein))								1		72.4	73
	MPST	(mercaptopyruvate sulfurtransferase)								0.923		70.8	75
	MPV17	(MpV17 mitochondrial inner membrane protein)								0.923		79.7	86
	MRCL3	(myosin regulatory light chain MRCL3)								1		92.3	94
	MRPL23	(mitochondrial ribosomal protein L23)								1		81.8	87
	MRPL28	(mitochondrial ribosomal protein L28)								0.923		69.3	76.5
	MRPL40	(mitochondrial ribosomal protein L40)								0.917		68.3	75.5
	MRPS18B	(mitochondrial ribosomal protein S18B)								1		81.2	82.8
	MSN	(moesin)								0.929		83.7	94
	MTF1	(metal-regulatory transcription factor 1)								0.923		70.6	70.5
	MTHFD1	(methylenetetrahydrofolate dehydrogenase (NADP+ dependent) 1; methenyltetrahydrofolate cyclohydrolase; formyltetrahydrofolate synthetase)								0.923		73.4	81.8
	MTHFD2	(methylenetetrahydrofolate dehydrogenase (NADP+ dependent) 2; methenyltetrahydrofolate cyclohydrolase)								1		80.9	93
	MTMR4	(myotubularin related protein 4)								0.909		73.1	75
	MTMR6	(myotubularin related protein 6)								0.923		79.6	79
	MTX1	(metaxin 1)								1		77.7	84.5
	MXRA8	(matrix-remodelling associated 8)								0.917		64.3	77
	MYCBP2	(MYC binding protein 2)								1		87	89
	MYD88	(myeloid differentiation primary response gene (88))								0.923		78	88
	MYH9	(myosin; heavy chain 9; non-muscle)								1		86.8	91
	MYL6B	(myosin; light chain 6B; alkali; smooth muscle and non-muscle)								0.923		74.4	77
	MYO9B	(myosin IXB)								0.909		80.8	83.3
	MYST2	(MYST histone acetyltransferase 2)								1		71	76
	NACA	(nascent-polypeptide-associated complex alpha polypeptide)								1		85.6	98
	NAG	(N-acetylglucosaminidase; alpha- (Sanfilippo disease IIIB))								0.923		63.5	70.5
	NAGPA	(N-acetylglucosamine-1-phosphodiester alpha-N-acetylglucosaminidase)								0.917		73.3	73.5
	NAP1L1	(nucleosome assembly protein 1-like 1)								1		86.9	93.3
	NARS	(asparaginyl-tRNA synthetase)								1		87.3	95
	NCKAP1L	(NCK-associated protein 1-like)								0.923		70.4	77
	NCL	(nucleolin)								1		96.1	97
	NCOA4	(nuclear receptor coactivator 4)								1		81	93
	NCOA6	(nuclear receptor coactivator 6)								0.917		82.4	82
	NCSTN	(nicastrin)								1		73	80
	NDRG1	(N-myc downstream regulated gene 1)								0.929		74.6	83
	NDUFA1	(NADH dehydrogenase (ubiquinone) 1 alpha subcomplex; 1; 7.5kDa)								1		95.3	97
	NDUFAB1	(NADH dehydrogenase (ubiquinone) 1; alpha/beta subcomplex; 1; 8kDa)								1		81.9	90
	NDUFB1	(NADH dehydrogenase (ubiquinone) 1 beta subcomplex; 1; 7kDa)								0.923		75.7	91.5
	NDUFB3	(NADH dehydrogenase (ubiquinone) 1 beta subcomplex; 3; 12kDa)								1		86.5	88
	NDUFB5	(NADH dehydrogenase (ubiquinone) 1 beta subcomplex; 5; 16kDa)								1		81	90
	NDUFC1	(NADH dehydrogenase (ubiquinone) 1; subcomplex unknown; 1; 6kDa)								0.923		85	94
	NDUFS2	(NADH dehydrogenase (ubiquinone) Fe-S protein 2; 49kDa (NADH-coenzyme Q reductase))								1		79	86
	NDUFS3	(NADH dehydrogenase (ubiquinone) Fe-S protein 3; 30kDa (NADH-coenzyme Q reductase))								1		80.8	89.5
	NDUFS4	(NADH dehydrogenase (ubiquinone) Fe-S protein 4; 18kDa (NADH-coenzyme Q reductase))								1		84.9	86
	NDUFS5	(NADH dehydrogenase (ubiquinone) Fe-S protein 5; 15kDa (NADH-coenzyme Q reductase))								1		94.4	96
	NDUFS6	(NADH dehydrogenase (ubiquinone) Fe-S protein 6; 13kDa (NADH-coenzyme Q reductase))								1		79.5	88
	NDUFS7	(NADH dehydrogenase (ubiquinone) Fe-S protein 7; 20kDa (NADH-coenzyme Q reductase))								0.917		75.8	87
	NDUFS8	(NADH dehydrogenase (ubiquinone) Fe-S protein 8; 23kDa (NADH-coenzyme Q reductase))								0.909		81.6	83
	NDUFV1	(NADH dehydrogenase (ubiquinone) flavoprotein 1; 51kDa)								0.923		73.8	86.5
	NEU1	(sialidase 1 (lysosomal sialidase))								0.923		71.4	75
	NFE2L1	(nuclear factor (erythroid-derived 2)-like 1)								1		77.7	80
	NFKB1	(nuclear factor of kappa light polypeptide gene enhancer in B-cells 1 (p105))								1		79.8	86.3
	NFKBIA	(nuclear factor of kappa light polypeptide gene enhancer in B-cells inhibitor; alpha)								0.929		85.6	95
	NFKBIE	(nuclear factor of kappa light polypeptide gene enhancer in B-cells inhibitor; epsilon)								1		69.2	72
	NHP2L1	(NHP2 non-histone chromosome protein 2-like 1 (S. cerevisiae))								0.923		73.5	79.5
	NIFUN	(IscU iron-sulfur cluster scaffold homolog (E. coli) )								1		81.1	92
	NISCH	(nischarin)								0.923		76.3	86.5
	NME1	(non-metastatic cells 1; protein (NM23A) expressed in)								0.923		78.5	86
	NME2	(non-metastatic cells 2; protein (NM23B) expressed in)								1		96.3	97
	NME4	(non-metastatic cells 4; protein expressed in)								0.923		78	79
	NME6	(non-metastatic cells 6; protein expressed in (nucleoside-diphosphate kinase))								1		58.5	58
	NMI	(N-myc (and STAT) interactor)								1		79.8	90
	NOL1	(NOL1/NOP2/Sun domain family; member 5)								0.917		75.2	77
	NOLA2	(nucleolar protein family A; member 2 (H/ACA small nucleolar RNPs))								0.909		75.3	85
	NONO	(non-POU domain containing; octamer-binding)								0.923		92.4	96
	NP	(nucleoside phosphorylase)								0.923		78	88
	NPC2	(Niemann-Pick disease; type C2)								0.923		83.3	95
	NPIP	(nuclear pore complex interacting protein)								0.917		80.3	84
	NQO2	(NAD(P)H dehydrogenase; quinone 2)								1		74.8	77
	NRIP1	(nuclear receptor interacting protein 1)								0.923		81.1	81
	NSDHL	(NAD(P) dependent steroid dehydrogenase-like)								0.917		57.5	68
	NSF	(N-ethylmaleimide-sensitive factor)								1		73.7	82
	NUBP1	(nucleotide binding protein 1 (MinD homolog; E. coli))								0.923		66	70
	NUTF2	(nuclear transport factor 2)								0.929		72.8	75
	NXF1	(nuclear RNA export factor 1)								0.923		78.8	89
	OAT	(ornithine aminotransferase (gyrate atrophy))								0.923		81	85
	OAZ1	(ornithine decarboxylase antizyme 1)								1		86	99
	OAZ2	(ornithine decarboxylase antizyme 2)								0.917		72.6	79
	OCEL1	(occludin/ELL domain containing 1)								0.909		68.9	69.5
	ODC1	(ornithine decarboxylase 1)								1		92.5	96
	OXA1L	(oxidase (cytochrome c) assembly 1-like)								0.923		76.1	83
	OXSR1	(oxidative-stress responsive 1)								1		72.9	79
	PABPC1	(poly(A) binding protein; cytoplasmic 1)								0.923		86	98.5
	PABPC4	(poly(A) binding protein; cytoplasmic 4 (inducible form))								1		82.2	92
	PABPN1	(poly(A) binding protein; nuclear 1)								1		82.8	83.5
	PAPSS1	(3'-phosphoadenosine 5'-phosphosulfate synthase 1)								0.917		88.3	90
	PARK7	(Parkinson disease (autosomal recessive; early onset) 7)								1		87.1	97
	PARN	(poly(A)-specific ribonuclease (deadenylation nuclease))								1		79.4	79
	PCBP1	(poly(rC) binding protein 1)								0.923		83.5	96
	PCCB	(propionyl Coenzyme A carboxylase; beta polypeptide)								1		80.4	80
	PCMT1	(protein-L-isoaspartate (D-aspartate) O-methyltransferase)								1		83.4	85
	PCOLN3	(procollagen (type III) N-endopeptidase)								1		78.6	84
	PDCD10	(programmed cell death 10)								0.917		86.6	87
	PDHB	(pyruvate dehydrogenase (lipoamide) beta)								0.923		86.5	88.8
	PDHX	(pyruvate dehydrogenase complex; component X)								1		74.7	75
	PDIA3	(protein disulfide isomerase family A; member 3)								1		83	91
	PDIA4	(protein disulfide isomerase family A; member 4)								1		73.6	77
	PEBP1	(phosphatidylethanolamine binding protein 1)								1		89	91
	PEX11B	(peroxisomal biogenesis factor 11B)								0.917		77.1	77.5
	PFDN1	(prefoldin subunit 1)								1		81.1	83
	PFKL	(phosphofructokinase; liver)								0.917		78.8	85
	PGAM1	(phosphoglycerate mutase 1 (brain))								1		82.8	97
	PGD	(phosphogluconate dehydrogenase)								1		82.4	94
	PGM1	(phosphoglucomutase 1)								0.923		84	89
	PHGDH	(phosphoglycerate dehydrogenase)								1		82	84
	PIGF	(phosphatidylinositol glycan anchor biosynthesis; class F)								1		72.5	74
	PIM1	(pim-1 oncogene)								1		89	91
	PIM2	(pim-2 oncogene)								0.909		67.5	66
	PIP5K1C	(phosphatidylinositol-4-phosphate 5-kinase; type I; gamma)								0.909		77	79
	PITPNA	(phosphatidylinositol transfer protein; alpha)								0.909		68.3	70.3
	PITPNB	(phosphatidylinositol transfer protein; beta)								0.923		70.3	78
	PJA2	(praja 2; RING-H2 motif containing)								0.909		83.1	85
	PLCG2	(phospholipase C; gamma 2 (phosphatidylinositol-specific))								1		73.3	80
	PLOD1	(procollagen-lysine 1; 2-oxoglutarate 5-dioxygenase 1)								0.917		69.9	78
	PLOD3	(procollagen-lysine; 2-oxoglutarate 5-dioxygenase 3)								1		84.5	86
	PLXNB2	(plexin B2)								0.909		71.6	81.5
	PMF1	(polyamine-modulated factor 1)								0.917		67.4	74
	PMS2L11	(postmeiotic segregation increased 2-like 11)								0.917		78.6	79
	PNPLA6	(patatin-like phospholipase domain containing 6)								0.917		78.7	88.5
	POLE3	(polymerase (DNA directed); epsilon 3 (p17 subunit))								1		78.7	85
	POLR2B	(polymerase (RNA) II (DNA directed) polypeptide B; 140kDa)								0.929		73.4	81
	POLR2G	(polymerase (RNA) II (DNA directed) polypeptide G)								1		80.7	88
	POLR2H	(polymerase (RNA) II (DNA directed) polypeptide H)								0.917		72.9	82
	POLR2I	(polymerase (RNA) II (DNA directed) polypeptide I; 14.5kDa)								1		82.5	83
	POLR3D	(polymerase (RNA) III (DNA directed) polypeptide D; 44kDa)								0.923		60.9	65
	POLS	(polymerase (DNA directed) sigma)								1		74.8	80
	POP4	(processing of precursor 4; ribonuclease P/MRP subunit (S. cerevisiae))								1		67.7	72
	PPGB	(protective protein for beta-galactosidase (galactosialidosis))								0.923		84.2	91
	PPIB	(peptidylprolyl isomerase B (cyclophilin B))								0.923		91.9	96
	PPIE	(peptidylprolyl isomerase E (cyclophilin E))								0.917		66.5	66.8
	PPIF	(peptidylprolyl isomerase F (cyclophilin F))								0.917		84	83.8
	PPM1G	(protein phosphatase 1G (formerly 2C); magnesium-dependent; gamma isoform)								0.917		74.7	86
	PPP1CA	(protein phosphatase 1; catalytic subunit; alpha isoform)								0.917		76.5	93
	PPP1CC	(protein phosphatase 1; catalytic subunit; gamma isoform)								1		91.6	95
	PPP1R11	(protein phosphatase 1; regulatory (inhibitor) subunit 11)								0.929		75.6	87
	PPP1R7	(protein phosphatase 1; regulatory subunit 7)								0.909		70.3	83
	PPP1R8	(protein phosphatase 1; regulatory (inhibitor) subunit 8)								0.923		67.4	71
	PPP2R1A	(protein phosphatase 2 (formerly 2A); regulatory subunit A (PR 65); alpha isoform)								0.923		80.9	90
	PPP2R2A	(protein phosphatase 2 (formerly 2A); regulatory subunit B (PR 52); alpha isoform)								0.923		73.7	82.5
	PPP2R4	(protein phosphatase 2A; regulatory subunit B' (PR 53))								0.923		76.4	84.7
	PPP4R1	(protein phosphatase 4; regulatory subunit 1)								0.923		73	78
	PPP6C	(protein phosphatase 6; catalytic subunit)								1		77.9	86
	PPT1	(palmitoyl-protein thioesterase 1 (ceroid-lipofuscinosis; neuronal 1; infantile))								1		84.9	94
	PRDX1	(peroxiredoxin 1)								0.923		86.1	97
	PRDX4	(peroxiredoxin 4)								0.923		78.1	88
	PRDX6	(peroxiredoxin 6)								1		88.5	90
	PRG1	(proteoglycan 1; secretory granule)								0.917		91.3	97
	PRKAG1	(protein kinase; AMP-activated; gamma 1 non-catalytic subunit)								0.917		69.5	80.5
	PRKAR1A	(protein kinase; cAMP-dependent; regulatory; type I; alpha (tissue specific extinguisher 1))								0.917		83.7	88
	PRKCSH	(protein kinase C substrate 80K-H)								1		86.1	86
	PRKRA	(protein kinase; interferon-inducible double stranded RNA dependent activator)								0.917		75	75
	PRMT1	(protein arginine methyltransferase 1)								0.923		79.8	90
	PRPF3	(PRP3 pre-mRNA processing factor 3 homolog (S. cerevisiae))								0.917		69	69
	PRPF8	(PRP8 pre-mRNA processing factor 8 homolog (S. cerevisiae))								1		90.7	92
	PRPS2	(phosphoribosyl pyrophosphate synthetase 2)								1		78.4	79
	PRPSAP1	(phosphoribosyl pyrophosphate synthetase-associated protein 1)								0.923		69.7	75
	PSAP	(prosaposin (variant Gaucher disease and variant metachromatic leukodystrophy))								0.917		82.1	95.5
	PSMA1	(proteasome (prosome; macropain) subunit; alpha type; 1)								0.923		77.6	88
	PSMA4	(proteasome (prosome; macropain) subunit; alpha type; 4)								1		79.3	90
	PSMA5	(proteasome (prosome; macropain) subunit; alpha type; 5)								1		75.9	83
	PSMA6	(proteasome (prosome; macropain) subunit; alpha type; 6)								1		83.2	97
	PSMB3	(proteasome (prosome; macropain) subunit; beta type; 3)								0.923		79.1	92
	PSMB4	(proteasome (prosome; macropain) subunit; beta type; 4)								1		88.8	94
	PSMB6	(proteasome (prosome; macropain) subunit; beta type; 6)								0.917		79.6	92
	PSMB7	(proteasome (prosome; macropain) subunit; beta type; 7)								1		79.7	87.5
	PSMB8	(proteasome (prosome; macropain) subunit; beta type; 8 (large multifunctional peptidase 7))								1		79.9	87
	PSMB9	(proteasome (prosome; macropain) subunit; beta type; 9 (large multifunctional peptidase 2))								1		78.8	87
	PSMC1	(proteasome (prosome; macropain) 26S subunit; ATPase; 1)								1		85.9	95
	PSMC2	(proteasome (prosome; macropain) 26S subunit; ATPase; 2)								1		87.7	88
	PSMC3	(proteasome (prosome; macropain) 26S subunit; ATPase; 3)								1		79.6	84
	PSMC4	(proteasome (prosome; macropain) 26S subunit; ATPase; 4)								0.917		73.3	76.5
	PSMC5	(proteasome (prosome; macropain) 26S subunit; ATPase; 5)								1		90.8	91
	PSMC6	(proteasome (prosome; macropain) 26S subunit; ATPase; 6)								0.923		78	77
	PSMD1	(proteasome (prosome; macropain) 26S subunit; non-ATPase; 1)								1		76.6	85
	PSMD10	(proteasome (prosome; macropain) 26S subunit; non-ATPase; 10)								1		78.6	87
	PSMD14	(proteasome (prosome; macropain) 26S subunit; non-ATPase; 14)								1		76.3	84
	PSMD2	(proteasome (prosome; macropain) 26S subunit; non-ATPase; 2)								0.923		81.1	93
	PSMD6	(proteasome (prosome; macropain) 26S subunit; non-ATPase; 6)								1		79.2	86
	PSMD7	(proteasome (prosome; macropain) 26S subunit; non-ATPase; 7 (Mov34 homolog))								0.923		75.9	85
	PSME1	(proteasome (prosome; macropain) activator subunit 1 (PA28 alpha))								0.923		82.2	93
	PSME2	(proteasome (prosome; macropain) activator subunit 2 (PA28 beta))								0.923		92.8	94
	PTDSS1	(phosphatidylserine synthase 1)								1		85.9	95
	PTGES3	(prostaglandin E synthase 3 (cytosolic))								1		79.3	87
	PTK9L	(twinfilin, actin-binding protein, homolog 2 (Drosophila) )								1		73.5	79
	PTMA	(prothymosin; alpha (gene sequence 28))								0.929		86.9	97.3
	PTP4A2	(protein tyrosine phosphatase type IVA; member 2)								0.917		87	91
	PTPN7	(protein tyrosine phosphatase; non-receptor type 7)								1		76.7	76
	PTPRC	(protein tyrosine phosphatase; receptor type; C)								0.917		85.4	89
	PTTG1IP	(pituitary tumor-transforming 1 interacting protein)								0.929		82.9	95
	PVRL2	(poliovirus receptor-related 2 (herpesvirus entry mediator B))								0.917		74.9	74.5
	PWP1	(PWP1 homolog (S. cerevisiae))								0.917		79.5	80
	QDPR	(quinoid dihydropteridine reductase)								1		79.4	80
	QSCN6	(quiescin Q6)								1		69.8	75
	RAB5C	(RAB5C; member RAS oncogene family)								0.917		76.5	85.2
	RAB6IP1	(RAB6 interacting protein 1)								0.909		85.8	88
	RAB8A	(RAB8A; member RAS oncogene family)								1		88.2	92
	RAB9A	(RAB9, member RAS oncogene family)								0.923		73.1	83
	RABAC1	(Rab acceptor 1 (prenylated))								1		78.6	90
	RABEPK	(Rab9 effector protein with kelch motifs)								0.923		73.6	74
	RABGGTA	(Rab geranylgeranyltransferase; alpha subunit)								0.923		66.7	71
	RAC1	(ras-related C3 botulinum toxin substrate 1 (rho family; small GTP binding protein Rac1))								0.917		93.3	96.5
	RAD21	(RAD21 homolog (S. pombe))								1		85.3	85
	RAE1	(RAE1 RNA export 1 homolog (S. pombe))								0.923		75.1	81
	RAFTLIN	(raftlin; lipid raft linker 1)								0.923		74.6	85.5
	RAI17	(zinc finger, MIZ-type containing 1)								0.917		76.9	87
	RALBP1	(RALBP1 associated Eps domain containing 1)								0.917		76.6	78
	RALY	(RNA binding protein; autoantigenic (hnRNP-associated with lethal yellow homolog (mouse)))								1		82.6	85
	RAN	(RAN; member RAS oncogene family)								1		94.9	97
	RAP1B	(RAP1B; member of RAS oncogene family)								0.917		75.4	93.5
	RARS	(arginyl-tRNA synthetase)								0.929		81.2	85
	RASSF1	(Ras association (RalGDS/AF-6) domain family 1)								0.923		78	83
	RASSF2	(Ras association (RalGDS/AF-6) domain family 2)								0.923		75	85
	RBBP8	(retinoblastoma binding protein 8)								1		76.8	80
	RBM10	(RNA binding motif protein 10)								0.917		71.8	76.3
	RBM13	(RNA binding motif protein 13)								0.909		70.9	73
	RBM14	(RNA binding motif protein 14)								0.923		77.3	78
	RBM16	(RNA binding motif protein 16)								0.917		74	73
	RBM39	(RNA binding motif protein 39)								0.923		69.5	68
	RBM4	(RNA binding motif protein 4)								0.909		70.7	84
	RBMS1	(RNA binding motif; single stranded interacting protein 1)								1		82	84.3
	RBMX	(RNA binding motif protein; X-linked)								1		81.9	93
	RDBP	(RD RNA binding protein)								1		85.4	87
	RFP2	(tripartite motif-containing 13)								0.923		71.2	76.8
	RGS19	(regulator of G-protein signalling 19)								0.923		77.1	85
	RHOA	(ras homolog gene family; member A)								0.923		87	97.5
	RHOG	(ras homolog gene family; member G (rho G))								1		92.4	93
	RING1	(ring finger protein 1)								0.917		81.5	84
	RNF103	(ring finger protein 103)								1		82.7	83
	RNF167	(ring finger protein 167)								0.909		66	74
	RNF4	(ring finger protein 4)								1		85.8	87
	RNF44	(ring finger protein 44)								1		86.4	87
	RNPEP	(arginyl aminopeptidase (aminopeptidase B))								1		75.6	81.5
	RNPS1	(RNA binding protein S1; serine-rich domain)								0.923		88.3	92
	RPA3	(replication protein A3; 14kDa)								0.923		71.6	71.8
	RPL10A	(ribosomal protein L10a)								1		87.9	97
	RPL11	(ribosomal protein L11)								0.929		87.3	98
	RPL12	(ribosomal protein L12)								0.923		96.3	99
	RPL13	(ribosomal protein L13)								0.923		85.5	98
	RPL13A	(ribosomal protein L13a)								0.923		86.5	99
	RPL15	(ribosomal protein L15)								1		96.7	98
	RPL17	(ribosomal protein L17)								1		97.6	99
	RPL19	(ribosomal protein L19)								1		87.5	99
	RPL21	(ribosomal protein L21)								1		89.9	98
	RPL22	(ribosomal protein L22)								1		86.8	97
	RPL23A	(ribosomal protein L23a)								1		89.5	99
	RPL24	(ribosomal protein L24)								1		97.9	98
	RPL27	(ribosomal protein L27)								0.929		89	99
	RPL27A	(ribosomal protein L27a)								1		97.9	99
	RPL28	(ribosomal protein L28)								1		94.9	99
	RPL29	(ribosomal protein L29)								1		84.9	98
	RPL3	(ribosomal protein L3)								1		86.5	98.8
	RPL30	(ribosomal protein L30)								1		90.1	99
	RPL32	(ribosomal protein L32)								1		88.6	99
	RPL34	(ribosomal protein L34)								0.929		87.3	98
	RPL35	(ribosomal protein L35)								0.929		86.9	97
	RPL36A	(ribosomal protein L36a)								1		87	98
	RPL36AL	(ribosomal protein L36a-like)								0.923		93.4	96
	RPL37	(ribosomal protein L37)								1		88.6	98
	RPL38	(ribosomal protein L38)								1		93.5	98
	RPL4	(ribosomal protein L4)								0.929		86.4	98
	RPL41	(ribosomal protein L41)								0.923		88.4	99
	RPL6	(ribosomal protein L6)								0.929		96.7	99
	RPL7	(ribosomal protein L7)								1		85.9	99
	RPL8	(ribosomal protein L8)								1		88.4	99
	RPL9	(ribosomal protein L9)								0.929		87.8	99
	RPLP0	(ribosomal protein; large; P0)								0.917		96.6	99
	RPN1	(ribophorin I)								1		84	85
	RPN2	(ribophorin II)								1		82.9	95
	RPP38	(ribonuclease P/MRP 38kDa subunit)								1		68.3	68
	RPS10	(ribosomal protein S10)								1		87.7	99
	RPS11	(ribosomal protein S11)								1		95.5	99
	RPS13	(ribosomal protein S13)								1		89.8	99
	RPS15	(ribosomal protein S15)								0.923		86.5	98
	RPS15A	(ribosomal protein S15a)								1		83.1	98
	RPS16	(ribosomal protein S16)								1		89.4	99
	RPS17	(ribosomal protein S17)								0.923		86.4	99
	RPS18	(ribosomal protein S18)								1		88.2	99
	RPS19	(ribosomal protein S19)								1		82.2	99
	RPS20	(ribosomal protein S20)								0.917		79	98.5
	RPS23	(ribosomal protein S23)								1		87.6	99
	RPS24	(ribosomal protein S24)								1		89.8	99
	RPS25	(ribosomal protein S25)								1		97.4	98
	RPS26	(ribosomal protein S26)								0.923		82.2	89
	RPS27	(ribosomal protein S27 (metallopanstimulin 1))								1		87.8	98
	RPS27A	(ribosomal protein S27a)								1		96.4	98
	RPS29	(ribosomal protein S29)								1		88.4	99
	RPS3	(ribosomal protein S3)								1		88.5	99
	RPS3A	(ribosomal protein S3A)								1		89.2	99
	RPS4X	(ribosomal protein S4; X-linked)								1		88.9	99
	RPS5	(ribosomal protein S5)								0.929		87.2	98
	RPS6	(ribosomal protein S6)								0.929		87.8	98.3
	RPS6KA1	(ribosomal protein S6 kinase; 90kDa; polypeptide 1)								1		81.5	87
	RPS6KB2	(ribosomal protein S6 kinase; 70kDa; polypeptide 2)								0.917		74.6	79.5
	RPS7	(ribosomal protein S7)								0.929		87.3	97
	RPS9	(ribosomal protein S9)								0.917		96.1	99
	RRAGA	(Ras-related GTP binding A)								1		80	88
	RTN4	(reticulon 4)								1		86.3	96
	RUSC1	(RUN and SH3 domain containing 1)								1		71.6	78
	RUVBL1	(RuvB-like 1 (E. coli))								0.917		61.6	68
	RUVBL2	(RuvB-like 2 (E. coli))								1		81.6	82
	RYBP	(RING1 and YY1 binding protein)								1		82.9	84
	S100A10	(S100 calcium binding protein A10)								0.929		80	87
	S100A4	(S100 calcium binding protein A4)								1		73.2	80
	SACM1L	(SAC1 suppressor of actin mutations 1-like (yeast))								0.909		74.7	80
	SAMM50	(sorting and assembly machinery component 50 homolog (S. cerevisiae))								0.917		73.8	83.5
	SAPS1	(SAPS domain family; member 1)								0.917		77.3	87
	SART1	(squamous cell carcinoma antigen recognised by T cells)								0.923		77.9	80
	SAS10	(disrupter of silencing 10 )								0.917		74.1	74.2
	SATB1	(special AT-rich sequence binding protein 1 (binds to nuclear matrix/scaffold-associating DNA's))								0.923		84.9	90
	SCAMP3	(secretory carrier membrane protein 3)								1		88.1	89
	SCAP	(SREBP cleavage-activating protein)								0.917		75.9	76
	SCAP2	(src kinase associated phosphoprotein 2 )								1		82.7	84.5
	SCFD1	(sec1 family domain containing 1)								0.917		71.3	72
	SCRIB	(scribbled homolog (Drosophila))								0.917		72.3	74
	SDF2	(stromal cell-derived factor 2)								1		68.6	74
	SDHA	(succinate dehydrogenase complex; subunit A; flavoprotein (Fp))								1		92.1	93
	SEC11L1	(SEC11 homolog A (S. cerevisiae))								1		81.6	90.5
	SEC24B	(SEC24 related gene family; member B (S. cerevisiae))								0.917		78	78
	SEC24C	(SEC24 related gene family; member C (S. cerevisiae))								1		72.8	79
	SEC61B	(Sec61 beta subunit)								0.929		81.4	93
	SEC61G	(Sec61 gamma subunit)								1		86.4	89
	SEP15	(15 kDa selenoprotein )								0.917		86.7	89
	SEPHS2	(selenophosphate synthetase 2)								1		78	89
	SEPT2	(septin 2)								1		93.9	95
	SEPW1	(selenoprotein W; 1)								1		83.9	86
	SERBP1	(SERPINE1 mRNA binding protein 1)								1		84.5	87
	SERINC1	(serine incorporator 1)								0.909		76.6	88
	SERP1	(serine protease 1 )								1		82.9	92
	SERPINB1	(serpin peptidase inhibitor; clade B (ovalbumin); member 1)								0.929		90.7	93
	SETD1B	(SET domain containing 1B)								0.909		67.5	72.5
	SETD3	(SET domain containing 3)								0.917		75.4	85
	SF3A3	(splicing factor 3a; subunit 3; 60kDa)								1		71.3	74
	SF3B2	(splicing factor 3b; subunit 2; 145kDa)								1		79.2	90
	SF3B4	(splicing factor 3b; subunit 4; 49kDa)								1		77.8	79
	SFRS16	(splicing factor; arginine/serine-rich 16)								0.917		70.6	69.5
	SFRS2	(splicing factor; arginine/serine-rich 2)								1		87.9	91.3
	SFRS4	(splicing factor; arginine/serine-rich 4)								1		78.8	89
	SFRS9	(splicing factor; arginine/serine-rich 9)								0.929		85	94
	SH2B3	(SH2B adaptor protein 3)								1		78.6	86
	SH3BGRL	(SH3 domain binding glutamic acid-rich protein like)								1		81.5	93
	SH3GLB1	(SH3-domain GRB2-like endophilin B1)								0.909		70.4	76
	SHFM1	(split hand/foot malformation (ectrodactyly) type 1)								1		77.9	86
	SHOC2	(soc-2 suppressor of clear homolog (C. elegans))								1		75.1	82
	SIAHBP1	(fuse-binding protein-interacting repressor)								0.917		88.6	91
	SLBP	(stem-loop (histone) binding protein)								0.923		71.5	76
	SLC1A5	(solute carrier family 1 (neutral amino acid transporter); member 5)								0.923		74.2	81
	SLC20A1	(solute carrier family 20 (phosphate transporter); member 1)								1		89.4	92
	SLC25A11	(solute carrier family 25 (mitochondrial carrier; oxoglutarate carrier); member 11)								0.917		73.2	77
	SLC25A3	(solute carrier family 25 (mitochondrial carrier; phosphate carrier); member 3)								0.929		87.5	98
	SLC25A5	(solute carrier family 25 (mitochondrial carrier; adenine nucleotide translocator); member 5)								1		83.6	90
	SLC25A6	(solute carrier family 25 (mitochondrial carrier; adenine nucleotide translocator); member 6)								0.917		83.3	96.5
	SLC30A9	(solute carrier family 30 (zinc transporter); member 9)								0.923		72.8	75
	SLC35B1	(solute carrier family 35; member B1)								0.923		68.7	73
	SLC43A1	(solute carrier family 43; member 1)								0.917		70.3	71
	SLC5A6	(solute carrier family 5 (sodium-dependent vitamin transporter); member 6)								1		75.2	75.5
	SLC9A6	(solute carrier family 9 (sodium/hydrogen exchanger); member 6)								0.923		76.7	79
	SMARCD2	(SWI/SNF related; matrix associated; actin dependent regulator of chromatin; subfamily d; member 2)								1		70.7	80
	SMNDC1	(survival motor neuron domain containing 1)								0.923		71.5	74
	SMPD4	(sphingomyelin phosphodiesterase 4; neutral membrane (neutral sphingomyelinase-3))								1		75.4	77.5
	SMS	(spermine synthase)								0.923		80.7	81
	SND1	(staphylococcal nuclease domain containing 1)								0.929		86.3	90.5
	SNRPA	(small nuclear ribonucleoprotein polypeptide A)								0.923		86.8	92
	SNRPA1	(small nuclear ribonucleoprotein polypeptide A')								0.923		77.6	82.2
	SNRPB	(small nuclear ribonucleoprotein polypeptides B and B1)								1		92.4	95.5
	SNRPB2	(small nuclear ribonucleoprotein polypeptide B'')								0.923		77.7	87
	SNRPC	(small nuclear ribonucleoprotein polypeptide C)								0.923		84.8	87
	SNRPD2	(small nuclear ribonucleoprotein D2 polypeptide 16.5kDa)								1		93.3	93
	SNRPD3	(small nuclear ribonucleoprotein D3 polypeptide 18kDa)								0.923		81.1	82
	SNRPG	(small nuclear ribonucleoprotein polypeptide G)								1		81.6	92
	SNW1	(SNW domain containing 1)								0.917		72.6	83
	SNX2	(sorting nexin 2)								0.909		78.2	83.8
	SNX3	(sorting nexin 3)								1		95.6	96
	SOD1	(superoxide dismutase 1; soluble (amyotrophic lateral sclerosis 1 (adult)))								0.923		82.5	94
	SPAG7	(sperm associated antigen 7)								1		82.3	90
	SPG7	(spastic paraplegia 7; paraplegin (pure and complicated autosomal recessive))								0.923		76.7	78
	SPINT2	(serine peptidase inhibitor; Kunitz type; 2)								0.923		84.1	89
	SRP14	(signal recognition particle 14kDa (homologous Alu RNA binding protein))								0.929		87.5	97
	SRP19	(signal recognition particle 19kDa)								1		78	86
	SRP54	(signal recognition particle 54kDa)								0.923		70	75
	SRP9	(signal recognition particle 9kDa)								0.923		81.8	94
	SRRM1	(serine/arginine repetitive matrix 1)								1		87	87
	SSB	(Sjogren syndrome antigen B (autoantigen La))								0.923		84.9	85.5
	SSNA1	(Sjogren's syndrome nuclear autoantigen 1)								0.917		70.9	78
	SSR2	(signal sequence receptor; beta (translocon-associated protein beta))								1		84.6	95
	SSR4	(signal sequence receptor; delta (translocon-associated protein delta))								0.923		89.8	95
	ST13	(suppression of tumorigenicity 13 (colon carcinoma) (Hsp70 interacting protein))								1		73.8	80
	STAB1	(stabilin 1)								0.917		84	94
	STAMBP	(STAM binding protein)								1		71.7	76.5
	STAT3	(signal transducer and activator of transcription 3 (acute-phase response factor))								1		87.8	87.8
	STIM1	(stromal interaction molecule 1)								0.929		70.4	74
	STIP1	(stress-induced-phosphoprotein 1 (Hsp70/Hsp90-organizing protein))								0.909		82.6	87
	STK10	(serine/threonine kinase 10)								1		74.6	80
	STK19	(serine/threonine kinase 19)								1		80.8	80
	STOML2	(stomatin (EPB72)-like 2)								1		75.2	82.5
	STRAP	(serine/threonine kinase receptor associated protein)								1		83.1	92
	STX10	(syntaxin 10)								1		72.5	82.5
	STX12	(syntaxin 12)								0.909		73.5	74.5
	STX8	(syntaxin 8)								1		67.4	74
	STXBP2	(syntaxin binding protein 2)								0.923		71.5	78
	SULT1A1	(sulfotransferase family; cytosolic; 1A; phenol-preferring; member 1)								1		81.8	81
	SUMO4	(SMT3 suppressor of mif two 3 homolog 4 (S. cerevisiae))								1		83.4	84
	SUOX	(sulfite oxidase)								0.923		64.6	65
	SUPT4H1	(suppressor of Ty 4 homolog 1 (S. cerevisiae))								0.923		73.4	77
	SUPT5H	(suppressor of Ty 5 homolog (S. cerevisiae))								1		79.5	81
	SUZ12	(suppressor of zeste 12 homolog (Drosophila))								0.909		68.9	70
	SYBL1	(synaptobrevin-like 1)								1		79.5	85
	SYNCRIP	(synaptotagmin binding; cytoplasmic RNA interacting protein)								0.917		83	87
	SYNGR2	(synaptogyrin 2)								1		81.2	89
	SYPL1	(synaptophysin-like 1)								1		78.5	87
	TAF10	(TAF10 RNA polymerase II; TATA box binding protein (TBP)-associated factor; 30kDa)								1		90.6	91
	TAF7	(TAF7 RNA polymerase II; TATA box binding protein (TBP)-associated factor; 55kDa)								0.923		84.2	85
	TAF9	(TAF9 RNA polymerase II; TATA box binding protein (TBP)-associated factor; 32kDa)								0.909		78.9	79.5
	TAGLN2	(transgelin 2)								0.909		94.5	97
	TALDO1	(transaldolase 1)								1		86.3	96
	TAP1	(transporter 1; ATP-binding cassette; sub-family B (MDR/TAP))								0.917		79.4	83
	TARS	(threonyl-tRNA synthetase)								0.929		79.6	85
	TATDN2	(TatD DNase domain containing 2)								1		70.1	76
	TAX1BP1	(Tax1 (human T-cell leukemia virus type I) binding protein 1)								1		88.3	88
	TBC1D9B	(TBC1 domain family; member 9B (with GRAM domain))								1		80.1	79
	TCEA1	(transcription elongation factor A (SII); 1)								0.923		81.5	91
	TCEAL1	(transcription elongation factor A (SII)-like 1)								0.923		71.6	73
	TCEB1	(transcription elongation factor B (SIII); polypeptide 1 (15kDa; elongin C))								1		76.2	94
	TCIRG1	(T-cell; immune regulator 1; ATPase; H+ transporting; lysosomal V0 subunit A3)								0.923		78.5	85
	TCTA	(T-cell leukemia translocation altered gene)								1		67.3	72
	TEGT	(testis enhanced gene transcript (BAX inhibitor 1))								1		85.7	96
	TERF2IP	(telomeric repeat binding factor 2; interacting protein)								1		76.6	82
	TFDP2	(transcription factor Dp-2 (E2F dimerization partner 2))								0.909		67.4	75
	THRAP1	(thyroid hormone receptor associated protein 1)								0.909		77.6	77
	TIMP1	(TIMP metallopeptidase inhibitor 1)								1		85.3	95
	TINP1	(TGF beta-inducible nuclear protein )								0.917		70.9	80.5
	TIPARP	(TCDD-inducible poly(ADP-ribose) polymerase)								0.909		71.9	71.5
	TKT	(transketolase (Wernicke-Korsakoff syndrome))								0.929		79.6	92
	TLK2	(tousled-like kinase 2)								0.917		79	79.5
	TM9SF2	(transmembrane 9 superfamily member 2)								1		80.8	91
	TM9SF4	(transmembrane 9 superfamily protein member 4)								0.909		65.4	65
	TMED1	(transmembrane emp24 protein transport domain containing 1)								0.923		71.6	71
	TMED10	(transmembrane emp24-like trafficking protein 10 (yeast))								0.917		89.6	91.5
	TMED3	(transmembrane emp24 protein transport domain containing 3)								1		77.9	86
	TMED9	(transmembrane emp24 protein transport domain containing 9)								1		87.7	92
	TMEM109	(transmembrane protein 109)								1		76.3	86
	TMEM11	(transmembrane protein 11)								1		77.2	76
	TMEM123	(transmembrane protein 123)								1		83.4	94
	TMEM147	(transmembrane protein 147)								1		82.2	93
	TMEM59	(transmembrane protein 59)								0.923		78.4	91.5
	TMEM66	(transmembrane protein 66)								1		84.6	94
	TMSB10	(thymosin; beta 10)								1		85.6	97
	TNFAIP8	(tumor necrosis factor; alpha-induced protein 8)								1		85.4	85
	TNIP1	(TNFAIP3 interacting protein 1)								1		86.8	90
	TNRC15	(trinucleotide repeat containing 15)								1		73.2	74
	TNRC6B	(trinucleotide repeat containing 6B)								1		67.4	70.5
	TOMM20	(translocase of outer mitochondrial membrane 20 homolog (yeast))								0.923		80.9	91
	TOMM40	(translocase of outer mitochondrial membrane 40 homolog (yeast))								1		76.3	76
	TOR1A	(torsin family 1; member A (torsin A))								1		71.6	78
	TP53BP1	(tumor protein p53 binding protein; 1)								0.929		75	79
	TPD52L2	(tumor protein D52-like 2)								1		85.5	88.5
	TPM4	(tropomyosin 4)								1		82.9	85.8
	TPST2	(tyrosylprotein sulfotransferase 2)								0.917		78.6	82
	TPT1	(tumor protein; translationally-controlled 1)								0.923		86.2	98
	TRAM1	(translocation associated membrane protein 1)								0.917		81.8	90
	TRAM2	(translocation associated membrane protein 2)								0.917		68.4	67.5
	TRAPPC3	(trafficking protein particle complex 3)								1		77.5	78
	TRAPPC6A	(trafficking protein particle complex 6A)								0.909		64.2	69.3
	TRIM21	(tripartite motif-containing 21)								0.923		68.3	67
	TRIM26	(tripartite motif-containing 26)								1		68.7	72
	TRIM28	(tripartite motif-containing 28)								1		87.5	92
	TRIM37	(tripartite motif-containing 37)								0.909		76	78.5
	TRIM44	(tripartite motif-containing 44)								0.917		67.4	75.2
	TRIOBP	(TRIO and F-actin binding protein)								0.909		72.8	73
	TRIP12	(thyroid hormone receptor interactor 12)								0.929		75.8	84
	TRIP13	(thyroid hormone receptor interactor 13)								0.917		62.9	63
	TRPC4AP	(transient receptor potential cation channel; subfamily C; member 4 associated protein)								1		66.4	70
	TSG101	(tumor susceptibility gene 101)								1		74	79
	TSNAX	(translin-associated factor X)								0.923		62.8	71
	TSPO	(translocator protein (18kDa))								0.923		81.9	93
	TTC1	(tetratricopeptide repeat domain 1)								0.923		82.2	85
	TTLL12	(tubulin tyrosine ligase-like family; member 12)								1		74.5	78
	TTRAP	(TRAF and TNF receptor associated protein)								0.909		75.3	83
	TUBA1	(tubulin; alpha 1)								0.917		76.2	85
	TUBA2	(tubulin; alpha 2)								1		74.1	81
	TUBA3	(tubulin, alpha 3 )								0.923		95.1	98
	TUBB	(tubulin; beta)								0.923		83.6	93.5
	TUBB2C	(tubulin; beta 2C)								1		85	94
	TUBB3	(tubulin; beta 3)								0.923		83.6	84
	TUFM	(Tu translation elongation factor; mitochondrial)								0.929		84.1	93
	TXLNA	(taxilin alpha)								0.909		72.1	75
	TXNDC	(thioredoxin domain containing 1)								0.909		83.9	85
	TXNIP	(thioredoxin interacting protein)								0.909		86.9	94
	TXNRD1	(thioredoxin reductase 1)								0.923		81	93
	TYK2	(tyrosine kinase 2)								1		79.4	78
	U2AF1	(U2 small nuclear RNA auxiliary factor 1)								1		95.1	96
	UBA2	(SUMO1 activating enzyme subunit 2)								1		80.2	89
	UBADC1	(ubiquitin associated domain containing 1)								0.917		77.9	83
	UBB	(ubiquitin B)								1		85.9	98
	UBC	(ubiquitin C)								0.917		85.2	98.2
	UBE1	(ubiquitin-activating enzyme E1 (A1S9T and BN75 temperature sensitivity complementing))								0.923		86.5	93
	UBE1C	(ubiquitin-activating enzyme E1C (UBA3 homolog; yeast))								0.909		67	69.5
	UBE1L	(ubiquitin-activating enzyme E1-like)								0.917		75.9	76.5
	UBE2A	(ubiquitin-conjugating enzyme E2A (RAD6 homolog))								0.923		72.1	78
	UBE2D2	(ubiquitin-conjugating enzyme E2D 2 (UBC4/5 homolog; yeast))								1		82	83
	UBE2D3	(ubiquitin-conjugating enzyme E2D 3 (UBC4/5 homolog; yeast))								1		80.2	88.5
	UBE2E1	(ubiquitin-conjugating enzyme E2E 1 (UBC4/5 homolog; yeast))								0.917		74.4	82
	UBE2E3	(ubiquitin-conjugating enzyme E2E 3 (UBC4/5 homolog; yeast))								0.923		73.9	81.5
	UBE2L3	(ubiquitin-conjugating enzyme E2L 3)								1		89.2	89.5
	UBE2L6	(ubiquitin-conjugating enzyme E2L 6)								1		80.5	88
	UBE2M	(ubiquitin-conjugating enzyme E2M (UBC12 homolog; yeast))								0.917		74.2	81.5
	UBE2N	(ubiquitin-conjugating enzyme E2N (UBC13 homolog; yeast))								0.909		77.4	78.5
	UBE3C	(ubiquitin protein ligase E3C)								1		68	73
	UBE4A	(ubiquitination factor E4A (UFD2 homolog; yeast))								0.923		83.2	82
	UCP2	(uncoupling protein 2 (mitochondrial; proton carrier))								1		86.8	96
	UFD1L	(ubiquitin fusion degradation 1 like (yeast))								1		74.5	80
	UGDH	(UDP-glucose dehydrogenase)								0.917		65.4	68
	UNC84B	(unc-84 homolog B (C. elegans))								0.917		86.5	90
	UQCR	(ubiquinol-cytochrome c reductase; 6.4kDa subunit)								0.923		76.6	89
	UQCRC1	(ubiquinol-cytochrome c reductase core protein I)								0.923		78.9	92
	UQCRC2	(ubiquinol-cytochrome c reductase core protein II)								0.929		80.9	90
	UQCRFS1	(ubiquinol-cytochrome c reductase; Rieske iron-sulfur polypeptide 1)								0.923		83.5	94
	UQCRH	(ubiquinol-cytochrome c reductase hinge protein)								0.923		83.4	95
	UQCRQ	(ubiquinol-cytochrome c reductase; complex III subunit VII; 9.5kDa)								1		93	96
	USF2	(upstream transcription factor 2; c-fos interacting)								0.917		82.7	86
	USP11	(ubiquitin specific peptidase 11)								1		79.5	87
	USP14	(ubiquitin specific peptidase 14 (tRNA-guanine transglycosylase))								0.929		76.2	82
	USP19	(ubiquitin specific peptidase 19)								0.917		72.6	76
	USP5	(ubiquitin specific peptidase 5 (isopeptidase T))								0.923		71.8	79
	VAMP8	(vesicle-associated membrane protein 8 (endobrevin))								1		82.6	97
	VAPA	(VAMP (vesicle-associated membrane protein)-associated protein A; 33kDa)								1		84.7	93
	VAT1	(vesicle amine transport protein 1 homolog (T. californica))								0.923		87.2	91
	VAV1	(vav 1 oncogene)								0.923		79.3	81.5
	VBP1	(von Hippel-Lindau binding protein 1)								1		75.8	84
	VCP	(valosin-containing protein)								1		89.6	90
	VDAC2	(voltage-dependent anion channel 2)								0.917		74.5	88
	VIM	(vimentin)								0.923		86.1	99
	VPS11	(vacuolar protein sorting 11 (yeast))								1		70.2	77
	VPS39	(vacuolar protein sorting 39 (yeast))								0.909		74.3	76
	VPS52	(vacuolar protein sorting 52 (S. cerevisiae))								0.923		77.9	81
	VPS72	(vacuolar protein sorting 72 (S. cerevisiae))								1		85.1	86
	VPS8	(vacuolar protein sorting 8 homolog (S. cerevisiae))								1		73	74.5
	VTI1B	(vesicle transport through interaction with t-SNAREs homolog 1B (yeast))								1		74.4	79
	WARS	(tryptophanyl-tRNA synthetase)								0.917		86.4	87.5
	WBSCR1	(Williams-Beuren syndrome chromosome region 1)								0.923		92.6	96
	WDR45L	(WDR45-like)								1		74.7	81
	WHSC1	(Wolf-Hirschhorn syndrome candidate 1)								1		70.9	71.5
	WIRE	(WAS/WASL interacting protein family, member 2 )								1		73.6	77
	XAB1	(XPA binding protein 1; GTPase)								0.909		76	71.5
	XBP1	(X-box binding protein 1)								1		92.1	93
	XPA	(xeroderma pigmentosum; complementation group A)								0.909		75.9	81
	XPO6	(exportin 6)								1		79.1	89.5
	XPOT	(exportin; tRNA (nuclear export receptor for tRNAs))								0.917		72.8	80
	YARS	(tyrosyl-tRNA synthetase)								1		87.7	92
	YIF1A	(Yip1 interacting factor homolog A (S. cerevisiae))								1		74.1	83
	YIPF1	(Yip1 domain family; member 1)								0.909		71.6	71.5
	YIPF3	(Yip1 domain family; member 3)								0.909		67.4	69
	YWHAB	(tyrosine 3-monooxygenase/tryptophan 5-monooxygenase activation protein; beta polypeptide)								0.917		90.1	95.7
	YWHAH	(tyrosine 3-monooxygenase/tryptophan 5-monooxygenase activation protein; eta polypeptide)								0.923		82.9	92
	YWHAQ	(tyrosine 3-monooxygenase/tryptophan 5-monooxygenase activation protein; theta polypeptide)								0.917		91.7	96
	ZBED1	(zinc finger; BED-type containing 1)								1		86.1	90
	ZBTB5	(zinc finger and BTB domain containing 5)								0.909		66.2	75
	ZMPSTE24	(zinc metallopeptidase (STE24 homolog; yeast))								0.917		69.7	74
	ZNF133	(zinc finger protein 133)								0.917		51.6	54.2
	ZNF146	(zinc finger protein 146)								0.929		85.4	88
	ZNF207	(zinc finger protein 207)								1		79.1	85
	ZNF212	(zinc finger protein 212)								0.923		62.4	70
	ZNF263	(zinc finger protein 263)								0.917		57.3	59
	ZNF282	(zinc finger protein 282)								0.909		71.8	75
	ZNF289	(zinc finger protein 289; ID1 regulated)								1		76.5	84.5
	ZNF313	(zinc finger protein 313)								0.909		73.5	73
	ZNF364	(zinc finger protein 364)								1		70.7	77
	ZNF384	(zinc finger protein 384)								1		81.7	80.5
	ZNF592	(zinc finger protein 592)								0.917		70.6	78
	ZNF638	(zinc finger protein 638)								0.923		77.7	76
	ZNHIT1	(zinc finger; HIT type 1)								0.917		77.6	84
	ZNHIT3	(zinc finger; HIT type 3)								1		70.6	77
	ZYX	(zyxin)								1		83.8	92
	Ratio: is the ratio of the number of sets in which the gene has CV < 0.12 to the number of sets in which the gene occurs
	Percentile Rank: Percentile Ranking Method is applied independently on the Normalized Channel Values within each experiment in each data set used [0-100 scale]

## Sheet: MeSH A11.251 CV012
	Reference Gene Set for Mesh Node : A11.251 (Cells, Cultured )
	CV Threshold	0.12	PO (Min. Perc. Of Occurrence)		0.75	Specificity	0.95	Sensitivity	0.58	Total Number Of Genes			499
	Gene Symbol	Name								Ratio	Percentile Rank
												Mean	Median
	AAMP	(angio-associated; migratory cell protein)								0.915		75.7	78.5
	AARS	(alanyl-tRNA synthetase)								0.924		87.2	92
	ABCF1	(ATP-binding cassette; sub-family F (GCN20); member 1)								0.971		83	86
	ACLY	(ATP citrate lyase)								0.944		85	90
	ACTB	(actin; beta)								0.956		95.3	99
	ACTG1	(actin; gamma 1)								0.958		93.3	99
	ACTN4	(actinin; alpha 4)								0.902		87.2	92
	ADAR	(adenosine deaminase; RNA-specific)								0.955		90.4	94
	ADIPOR2	(adiponectin receptor 2)								0.943		84.6	88
	ADRM1	(adhesion regulating molecule 1)								0.917		84.8	89
	ADSL	(adenylosuccinate lyase)								0.91		79.8	83
	AGPAT1	(1-acylglycerol-3-phosphate O-acyltransferase 1 (lysophosphatidic acid acyltransferase; alpha))								0.915		83.9	87.5
	AHSA1	(AHA1; activator of heat shock 90kDa protein ATPase homolog 1 (yeast))								0.952		86	91
	AKR1A1	(aldo-keto reductase family 1; member A1 (aldehyde reductase))								0.928		85.1	91
	ALDH9A1	(aldehyde dehydrogenase 9 family; member A1)								0.902		81.4	85
	ALDOA	(aldolase A; fructose-bisphosphate)								0.951		92.6	98
	ANP32B	(acidic (leucine-rich) nuclear phosphoprotein 32 family; member B)								0.961		93.3	96.5
	ANXA2	(annexin A2)								0.923		90.8	97
	AP2M1	(adaptor-related protein complex 2; mu 1 subunit)								0.91		90.8	96
	AP2S1	(adaptor-related protein complex 2; sigma 1 subunit)								0.939		89.5	94
	APEX1	(APEX nuclease (multifunctional DNA repair enzyme) 1)								0.932		88.7	94
	APPBP1	(amyloid beta precursor protein binding protein 1)								0.932		83.4	88
	ARF1	(ADP-ribosylation factor 1)								0.927		91.1	95.5
	ARF3	(ADP-ribosylation factor 3)								0.955		88.3	93
	ARF4	(ADP-ribosylation factor 4)								0.947		89.1	94
	ARF5	(ADP-ribosylation factor 5)								0.932		84.8	89
	ARHGEF18	(rho/rac guanine nucleotide exchange factor (GEF) 18)								0.951		80.9	84
	ARL2	(ADP-ribosylation factor-like 2)								0.913		81.8	87
	ARL6IP	(ADP-ribosylation factor-like 6 interacting protein 1)								0.923		87.2	92
	ARMET	(arginine-rich; mutated in early stage tumors)								0.94		86	91
	ARPC1B	(actin related protein 2/3 complex; subunit 1B; 41kDa)								0.923		87.8	94
	ARPC2	(actin related protein 2/3 complex; subunit 2; 34kDa)								0.954		92.3	97
	ARPC3	(actin related protein 2/3 complex; subunit 3; 21kDa)								0.936		87.7	93
	ARPC5	(actin related protein 2/3 complex; subunit 5; 16kDa)								0.949		89.5	94
	ATF4	(activating transcription factor 4 (tax-responsive enhancer element B67))								0.947		91	96
	ATOX1	(ATX1 antioxidant protein 1 homolog (yeast))								0.927		83	88
	ATP5A1	(ATP synthase; H+ transporting; mitochondrial F1 complex; alpha subunit 1; cardiac muscle)								0.959		91.7	97
	ATP5G1	(ATP synthase; H+ transporting; mitochondrial F0 complex; subunit C1 (subunit 9))								0.947		86.2	91
	ATP5G3	(ATP synthase; H+ transporting; mitochondrial F0 complex; subunit C3 (subunit 9))								0.908		88.1	95.5
	ATP5H	(ATP synthase; H+ transporting; mitochondrial F0 complex; subunit d)								0.958		90.9	96
	ATP5I	(ATP synthase; H+ transporting; mitochondrial F0 complex; subunit E)								0.96		91.5	94.5
	ATP5J2	(ATP synthase; H+ transporting; mitochondrial F0 complex; subunit F2)								0.949		91.6	97
	ATP6V0B	(ATPase; H+ transporting; lysosomal 21kDa; V0 subunit b)								0.958		90.5	94
	ATP6V0C	(ATPase; H+ transporting; lysosomal 16kDa; V0 subunit c)								0.938		89.6	94
	ATP6V0D1	(ATPase; H+ transporting; lysosomal 38kDa; V0 subunit d1)								0.926		83	90
	ATP6V1B2	(ATPase; H+ transporting; lysosomal 56/58kDa; V1 subunit B2)								0.902		83.1	87
	ATP6V1E1	(ATPase; H+ transporting; lysosomal 31kDa; V1 subunit E1)								0.94		85	90
	ATP6V1F	(ATPase; H+ transporting; lysosomal 14kDa; V1 subunit F)								0.947		89.7	93
	ATP6V1G1	(ATPase; H+ transporting; lysosomal 13kDa; V1 subunit G1)								0.947		85	88
	B2M	(beta-2-microglobulin)								0.969		95.6	98.7
	BANF1	(barrier to autointegration factor 1)								0.952		90	95
	BCAP31	(B-cell receptor-associated protein 31)								0.968		89.6	94
	BECN1	(beclin 1 (coiled-coil; myosin-like BCL2 interacting protein))								0.919		83.7	87
	BLCAP	(bladder cancer associated protein)								0.924		80.8	85
	BRD2	(bromodomain containing 2)								0.969		84.7	86.7
	C10ORF26	(chromosome 10 open reading frame 26)								0.902		78.8	81.5
	C10ORF7	(cell division cycle 123 homolog (S. cerevisiae))								0.903		82.6	88
	C11ORF58	(chromosome 11 open reading frame 58)								0.945		87.1	92
	C14ORF124	(chromosome 14 open reading frame 124)								0.909		78.3	82
	C14ORF2	(chromosome 14 open reading frame 2)								0.946		84.5	90.5
	C19ORF10	(chromosome 19 open reading frame 10)								0.95		87	91
	C1QBP	(complement component 1; q subcomponent binding protein)								0.915		86.5	92
	C22ORF28	(chromosome 22 open reading frame 28)								0.94		84.7	89
	C3ORF60	(chromosome 3 open reading frame 60)								0.915		83.1	87
	C7ORF24	(chromosome 7 open reading frame 24)								0.939		84.9	90
	CALM2	(calmodulin 2 (phosphorylase kinase; delta))								0.943		92.4	98
	CALM3	(calmodulin 3 (phosphorylase kinase; delta))								0.917		83.4	87.5
	CANX	(calnexin)								0.942		92.3	96
	CAP1	(CAP; adenylate cyclase-associated protein 1 (yeast))								0.962		91.8	96
	CAPNS1	(calpain; small subunit 1)								0.918		89.4	96
	CASC3	(cancer susceptibility candidate 3)								0.946		82.2	87
	CBFB	(core-binding factor; beta subunit)								0.917		84.5	88.5
	CBX3	(chromobox homolog 3 (HP1 gamma homolog; Drosophila))								0.92		86.4	91.5
	CCT2	(chaperonin containing TCP1; subunit 2 (beta))								0.923		91	96
	CCT3	(chaperonin containing TCP1; subunit 3 (gamma))								0.954		91	96
	CCT4	(chaperonin containing TCP1; subunit 4 (delta))								0.946		86.2	95
	CCT5	(chaperonin containing TCP1; subunit 5 (epsilon))								0.911		87.9	94
	CCT6A	(chaperonin containing TCP1; subunit 6A (zeta 1))								0.901		82.9	88
	CCT7	(chaperonin containing TCP1; subunit 7 (eta))								0.947		89.8	95
	CD164	(CD164 molecule; sialomucin)								0.902		85.1	89
	CD81	(CD81 molecule)								0.937		90	96
	CDIPT	(CDP-diacylglycerol--inositol 3-phosphatidyltransferase (phosphatidylinositol synthase))								0.96		86.6	91
	CDK2AP1	(CDK2-associated protein 1)								0.921		88.5	94
	CFL1	(cofilin 1 (non-muscle))								0.972		93.7	99
	CHD4	(chromodomain helicase DNA binding protein 4)								0.915		82.6	89
	CHMP2A	(chromatin modifying protein 2A)								0.937		84.9	90
	CIB1	(calcium and integrin binding 1 (calmyrin))								0.948		84	88
	CIRBP	(cold inducible RNA binding protein)								0.95		87.2	91
	CKAP1	(tubulin folding cofactor B )								0.938		87.5	91
	CLIC1	(chloride intracellular channel 1)								0.947		91.4	97
	CLSTN1	(calsyntenin 1)								0.917		84.7	89
	CNBP	(CCHC-type zinc finger; nucleic acid binding protein)								0.903		86.1	91
	CNIH	(cornichon homolog (Drosophila))								0.949		88.5	92.5
	COBRA1	(cofactor of BRCA1)								0.93		81	85
	COPB2	(coatomer protein complex; subunit beta 2 (beta prime))								0.902		84.3	89
	COPS5	(COP9 constitutive photomorphogenic homolog subunit 5 (Arabidopsis))								0.91		83.2	88
	COPS6	(COP9 constitutive photomorphogenic homolog subunit 6 (Arabidopsis))								0.969		87.2	89.5
	COPS7A	(COP9 constitutive photomorphogenic homolog subunit 7A (Arabidopsis))								0.911		74.8	78
	COX6B1	(cytochrome c oxidase subunit Vib polypeptide 1 (ubiquitous))								0.952		91.8	96
	COX6C	(cytochrome c oxidase subunit VIc)								0.962		91.8	97
	COX7A2	(cytochrome c oxidase subunit VIIa polypeptide 2 (liver))								0.946		91.6	97
	COX7A2L	(cytochrome c oxidase subunit VIIa polypeptide 2 like)								0.944		88.1	93
	COX7B	(cytochrome c oxidase subunit VIIb)								0.947		88.5	93
	COX7C	(cytochrome c oxidase subunit VIIc)								0.953		91.4	95.7
	COX8A	(cytochrome c oxidase subunit 8A (ubiquitous))								0.946		92.4	98
	CPSF4	(cleavage and polyadenylation specific factor 4; 30kDa)								0.911		77.9	80
	CS	(citrate synthase)								0.951		89.3	94
	CSK	(c-src tyrosine kinase)								0.925		82.3	87
	CSNK1D	(casein kinase 1; delta)								0.922		82.4	86
	CSNK2B	(casein kinase 2; beta polypeptide)								0.942		88.5	96
	CYB5R3	(cytochrome b5 reductase 3)								0.925		90.2	95
	CYC1	(cytochrome c-1)								0.93		88.6	93
	DAD1	(defender against cell death 1)								0.951		90.3	95
	DBI	(diazepam binding inhibitor (GABA receptor modulator; acyl-Coenzyme A binding protein))								0.917		89.3	94
	DCTN2	(dynactin 2 (p50))								0.938		83.3	87
	DCTN3	(dynactin 3 (p22))								0.96		84.2	87
	DDB1	(damage-specific DNA binding protein 1; 127kDa)								0.946		87.9	93
	DDX1	(DEAD (Asp-Glu-Ala-Asp) box polypeptide 1)								0.909		82.7	87.5
	DDX21	(DEAD (Asp-Glu-Ala-Asp) box polypeptide 21)								0.902		84	89
	DDX48	(DEAD (Asp-Glu-Ala-Asp) box polypeptide 48)								0.946		88.8	93
	DDX5	(DEAD (Asp-Glu-Ala-Asp) box polypeptide 5)								0.944		92.2	96
	DHX15	(DEAH (Asp-Glu-Ala-His) box polypeptide 15)								0.927		84.1	89
	DNAJA1	(DnaJ (Hsp40) homolog; subfamily A; member 1)								0.955		88.7	92
	DRG1	(developmentally regulated GTP binding protein 1)								0.96		87.6	91
	DULLARD	(dullard homolog (Xenopus laevis))								0.956		86.1	90
	DUSP11	(dual specificity phosphatase 11 (RNA/RNP complex 1-interacting))								0.903		78.7	82
	DYNLL1	(dynein; light chain; LC8-type 1)								0.963		92.8	98
	DYNLT1	(dynein; light chain; Tctex-type 1)								0.925		87.3	93
	ECHS1	(enoyl Coenzyme A hydratase; short chain; 1; mitochondrial)								0.932		86.3	91
	EEF1A1	(eukaryotic translation elongation factor 1 alpha 1)								0.934		92.8	99
	EEF1B2	(eukaryotic translation elongation factor 1 beta 2)								0.952		92.9	98
	EEF2	(eukaryotic translation elongation factor 2)								0.972		93.5	98.5
	EI24	(etoposide induced 2.4 mRNA)								0.943		81.7	85
	EIF2B2	(eukaryotic translation initiation factor 2B; subunit 2 beta; 39kDa)								0.94		79.5	83
	EIF2B4	(eukaryotic translation initiation factor 2B; subunit 4 delta; 67kDa)								0.91		75.7	79
	EIF3S12	(eukaryotic translation initiation factor 3; subunit 12)								0.938		89.5	95
	EIF3S2	(eukaryotic translation initiation factor 3; subunit 2 beta; 36kDa)								0.969		89.5	93
	EIF3S3	(eukaryotic translation initiation factor 3; subunit 3 gamma; 40kDa)								0.952		90.8	96
	EIF3S4	(eukaryotic translation initiation factor 3; subunit 4 delta; 44kDa)								0.944		89.1	94
	EIF3S5	(eukaryotic translation initiation factor 3; subunit 5 epsilon; 47kDa)								0.95		92.7	97
	EIF3S6	(eukaryotic translation initiation factor 3; subunit 6 48kDa)								0.913		90.7	96
	EIF3S7	(eukaryotic translation initiation factor 3; subunit 7 zeta; 66/67kDa)								0.97		92.3	96
	EIF3S9	(eukaryotic translation initiation factor 3; subunit 9 eta; 116kDa)								0.927		87.5	92
	EIF4A2	(eukaryotic translation initiation factor 4A; isoform 2)								0.944		91.8	97
	EIF4B	(eukaryotic translation initiation factor 4B)								0.938		90.1	94.4
	ERAL1	(Era G-protein-like 1 (E. coli))								0.902		74.1	77
	ERH	(enhancer of rudimentary homolog (Drosophila))								0.952		90.8	96
	ERP29	(endoplasmic reticulum protein 29)								0.908		87.6	94
	ETF1	(eukaryotic translation termination factor 1)								0.931		84.7	89
	ETFA	(electron-transfer-flavoprotein; alpha polypeptide (glutaric aciduria II))								0.902		84	89
	ETHE1	(ethylmalonic encephalopathy 1)								0.911		81.3	85
	FAM32A	(family with sequence similarity 32; member A)								0.951		81.6	86
	FAM89B	(family with sequence similarity 89; member B)								0.917		78.9	82
	FAU	(Finkel-Biskis-Reilly murine sarcoma virus (FBR-MuSV) ubiquitously expressed (fox derived); ribosomal protein S30)								0.955		95.1	99
	FIBP	(fibroblast growth factor (acidic) intracellular binding protein)								0.935		84.2	89
	FOXJ2	(forkhead box J2)								0.924		73.8	76
	FTH1	(ferritin; heavy polypeptide 1)								0.954		92.6	97
	GABARAP	(GABA(A) receptor-associated protein)								0.95		91.3	96
	GABARAPL2	(GABA(A) receptor-associated protein-like 2)								0.944		90.3	94
	GANAB	(glucosidase; alpha; neutral AB)								0.913		88	92
	GARS	(glycyl-tRNA synthetase)								0.947		89.2	93
	GCN5L2	(GCN5 general control of amino-acid synthesis 5-like 2 (yeast))								0.902		73.8	78
	GDI1	(GDP dissociation inhibitor 1)								0.909		85	91
	GDI2	(GDP dissociation inhibitor 2)								0.931		90.7	95
	GLA	(proline rich Gla (G-carboxyglutamic acid) 2)								0.91		77.1	80
	GLB1	(galactosidase; beta 1)								0.901		79.7	84
	GLO1	(glyoxalase I)								0.947		89.1	95
	GLUD1	(glutamate dehydrogenase 1)								0.915		81.2	83.5
	GNB2	(guanine nucleotide binding protein (G protein); beta polypeptide 2)								0.915		86.4	90
	GNG5	(guanine nucleotide binding protein (G protein); gamma 5)								0.927		89.1	95
	GNPAT	(glyceronephosphate O-acyltransferase)								0.919		77.7	82
	GOT2	(glutamic-oxaloacetic transaminase 2; mitochondrial (aspartate aminotransferase 2))								0.931		87	92
	GPAA1	(glycosylphosphatidylinositol anchor attachment protein 1 homolog (yeast))								0.935		85.6	89.3
	GPX1	(glutathione peroxidase 1)								0.917		89.5	97
	GPX4	(glutathione peroxidase 4 (phospholipid hydroperoxidase))								0.939		90.4	95
	GSTO1	(glutathione S-transferase omega 1)								0.931		89.4	94
	GTF2A2	(general transcription factor IIA; 2; 12kDa)								0.931		85.7	90
	GTF2E2	(general transcription factor IIE; polypeptide 2; beta 34kDa)								0.909		74.3	80
	H2AFV	(H2A histone family; member V)								0.942		87.2	89.3
	H2AFZ	(H2A histone family; member Z)								0.97		92.4	96
	H3F3A	(H3 histone; family 3A)								0.952		93.6	98
	HADH2	(hydroxysteroid (17-beta) dehydrogenase 10 )								0.939		83.8	90
	HADHB	(hydroxyacyl-Coenzyme A dehydrogenase/3-ketoacyl-Coenzyme A thiolase/enoyl-Coenzyme A hydratase (trifunctional protein); beta subunit)								0.955		89.4	93
	HBXIP	(hepatitis B virus x interacting protein)								0.96		88.7	92.5
	HDGF	(hepatoma-derived growth factor (high-mobility group protein 1-like))								0.944		90	94.5
	HINT1	(histidine triad nucleotide binding protein 1)								0.95		93.9	97
	HLA-A	(major histocompatibility complex; class I; A)								0.931		92.1	98
	HLA-G	(HLA-G histocompatibility antigen; class I; G)								0.928		85.8	93.7
	HMGB1	(high-mobility group box 1)								0.936		86.3	95
	HMGN1	(high-mobility group nucleosome binding domain 1)								0.955		92.1	97
	HMGN2	(high-mobility group nucleosomal binding domain 2)								0.954		94.6	98
	HMGN4	(high mobility group nucleosomal binding domain 4)								0.907		80.5	84
	HNRPC	(heterogeneous nuclear ribonucleoprotein C (C1/C2))								0.96		90.6	94
	HNRPH3	(heterogeneous nuclear ribonucleoprotein H3 (2H9))								0.943		82.6	85.5
	HNRPK	(heterogeneous nuclear ribonucleoprotein K)								0.966		91.7	97
	HNRPL	(heterogeneous nuclear ribonucleoprotein L)								0.92		83.2	88
	HNRPUL1	(heterogeneous nuclear ribonucleoprotein U-like 1)								0.932		81.6	87
	HSBP1	(heat shock factor binding protein 1)								0.944		86.9	90.5
	HSP90AA1	(heat shock protein 90kDa alpha (cytosolic); class A member 1)								0.969		92.9	98
	HSP90AB1	(heat shock protein 90kDa alpha (cytosolic); class B member 1)								0.949		93.8	97.5
	HSPA5	(heat shock 70kDa protein 5 (glucose-regulated protein; 78kDa))								0.914		88.9	96
	HSPD1	(heat shock 60kDa protein 1 (chaperonin))								0.904		91.7	97.5
	HSPE1	(heat shock 10kDa protein 1 (chaperonin 10))								0.917		87.9	92
	HYOU1	(hypoxia up-regulated 1)								0.947		87.5	92.5
	IARS	(isoleucine-tRNA synthetase)								0.911		86.4	93
	IER2	(immediate early response 2)								0.962		90	94
	IKBKG	(inhibitor of kappa light polypeptide gene enhancer in B-cells; kinase gamma)								0.919		75.6	77.5
	ILF2	(interleukin enhancer binding factor 2; 45kDa)								0.959		89.7	94
	IMPDH2	(IMP (inosine monophosphate) dehydrogenase 2)								0.95		90.5	96
	ITGB4BP	(integrin beta 4 binding protein)								0.96		88.6	93
	K-ALPHA-1	(alpha tubulin)								0.958		94.5	99
	KARS	(lysyl-tRNA synthetase)								0.951		91.1	96
	KDELR2	(KDEL (Lys-Asp-Glu-Leu) endoplasmic reticulum protein retention receptor 2)								0.916		85.1	91
	KIAA0152	(KIAA0152)								0.938		83.9	87.5
	KPNA2	(karyopherin alpha 2 (RAG cohort 1; importin alpha 1))								0.903		85.1	91
	KRT10	(keratin 10 (epidermolytic hyperkeratosis; keratosis palmaris et plantaris))								0.932		84.2	88.7
	LAPTM4A	(lysosomal-associated protein transmembrane 4 alpha)								0.96		90.3	96
	LASP1	(LIM and SH3 protein 1)								0.918		87.6	95
	LDHA	(lactate dehydrogenase A)								0.954		92.3	98
	LDHB	(lactate dehydrogenase B)								0.915		92.3	98
	LEREPO4	(zinc finger CCCH-type containing 15 )								0.935		82.7	87
	LOC162427	(hypothetical protein LOC162427)								0.949		82.3	85
	LSM3	(LSM3 homolog; U6 small nuclear RNA associated (S. cerevisiae))								0.935		84.7	88
	LTA4H	(leukotriene A4 hydrolase)								0.947		86.5	90
	LYPLA2	(lysophospholipase II)								0.952		84.6	87.5
	M6PR	(mannose-6-phosphate receptor (cation dependent))								0.908		80.5	84
	MAEA	(macrophage erythroblast attacher)								0.915		84.1	89
	MAGED2	(melanoma antigen family D; 2)								0.911		81.6	85
	MAPRE1	(microtubule-associated protein; RP/EB family; member 1)								0.917		86.5	90.5
	MDH1	(malate dehydrogenase 1; NAD (soluble))								0.928		88.5	96
	MEA1	(male-enhanced antigen 1)								0.935		84.1	88
	METAP1	(methionyl aminopeptidase 1)								0.923		81	85
	MGRN1	(mahogunin; ring finger 1)								0.927		80.2	85
	MIF	(SMT3 suppressor of mif two 3 homolog 4 (S. cerevisiae))								0.902		91.4	98
	MLF2	(myeloid leukemia factor 2)								0.925		83.6	89
	MPST	(mercaptopyruvate sulfurtransferase)								0.902		76.5	80
	MRCL3	(myosin regulatory light chain MRCL3)								0.907		86.9	94
	MRPL28	(mitochondrial ribosomal protein L28)								0.902		79	82
	MRPL49	(mitochondrial ribosomal protein L49)								0.908		82.8	87
	MRPL9	(mitochondrial ribosomal protein L9)								0.933		80.7	84
	MRPS18B	(mitochondrial ribosomal protein S18B)								0.901		78.1	80
	MTHFD2	(methylenetetrahydrofolate dehydrogenase (NADP+ dependent) 2; methenyltetrahydrofolate cyclohydrolase)								0.908		84.6	92
	MTX1	(metaxin 1)								0.927		83.8	89
	MYH9	(myosin; heavy chain 9; non-muscle)								0.922		87	93
	MYST2	(MYST histone acetyltransferase 2)								0.927		75.2	77
	NACA	(nascent-polypeptide-associated complex alpha polypeptide)								0.969		94.5	98.5
	NARS	(asparaginyl-tRNA synthetase)								0.944		90.8	95
	NCL	(nucleolin)								0.969		92	97
	NCOA4	(nuclear receptor coactivator 4)								0.939		88.5	94
	NCOA6	(nuclear receptor coactivator 6)								0.911		72.7	76
	NDUFA1	(NADH dehydrogenase (ubiquinone) 1 alpha subcomplex; 1; 7.5kDa)								0.936		91.4	97
	NDUFAB1	(NADH dehydrogenase (ubiquinone) 1; alpha/beta subcomplex; 1; 8kDa)								0.952		90.8	95
	NDUFB3	(NADH dehydrogenase (ubiquinone) 1 beta subcomplex; 3; 12kDa)								0.936		83.9	90
	NDUFB5	(NADH dehydrogenase (ubiquinone) 1 beta subcomplex; 5; 16kDa)								0.967		87.6	91
	NDUFS2	(NADH dehydrogenase (ubiquinone) Fe-S protein 2; 49kDa (NADH-coenzyme Q reductase))								0.952		85.3	90
	NDUFS3	(NADH dehydrogenase (ubiquinone) Fe-S protein 3; 30kDa (NADH-coenzyme Q reductase))								0.96		87.7	92
	NDUFS4	(NADH dehydrogenase (ubiquinone) Fe-S protein 4; 18kDa (NADH-coenzyme Q reductase))								0.925		83.5	87
	NDUFS5	(NADH dehydrogenase (ubiquinone) Fe-S protein 5; 15kDa (NADH-coenzyme Q reductase))								0.96		91.2	96
	NDUFS6	(NADH dehydrogenase (ubiquinone) Fe-S protein 6; 13kDa (NADH-coenzyme Q reductase))								0.935		85.7	90
	NIFUN	(IscU iron-sulfur cluster scaffold homolog (E. coli) )								0.945		88.9	93
	NME2	(non-metastatic cells 2; protein (NM23B) expressed in)								0.945		92.9	98
	NONO	(non-POU domain containing; octamer-binding)								0.966		92	96
	NPC2	(Niemann-Pick disease; type C2)								0.932		87.4	94
	NXF1	(nuclear RNA export factor 1)								0.923		81.1	86
	OAZ1	(ornithine decarboxylase antizyme 1)								0.957		94.7	98.5
	ODC1	(ornithine decarboxylase 1)								0.955		90.7	96
	OS9	(amplified in osteosarcoma)								0.92		87.3	92
	OXA1L	(oxidase (cytochrome c) assembly 1-like)								0.917		82.4	86
	OXSR1	(oxidative-stress responsive 1)								0.919		78.3	81
	PABPC1	(poly(A) binding protein; cytoplasmic 1)								0.952		93.8	98
	PABPC4	(poly(A) binding protein; cytoplasmic 4 (inducible form))								0.925		87.4	92
	PAPSS1	(3'-phosphoadenosine 5'-phosphosulfate synthase 1)								0.911		83.1	87
	PARK7	(Parkinson disease (autosomal recessive; early onset) 7)								0.951		92.7	97.5
	PARP1	(poly (ADP-ribose) polymerase family; member 1)								0.902		84	89
	PCBP1	(poly(rC) binding protein 1)								0.939		89.5	96
	PCMT1	(protein-L-isoaspartate (D-aspartate) O-methyltransferase)								0.932		83.2	86.3
	PCOLN3	(procollagen (type III) N-endopeptidase)								0.909		76.8	81
	PDCD10	(programmed cell death 10)								0.927		83.2	88
	PDHB	(pyruvate dehydrogenase (lipoamide) beta)								0.924		83.8	87
	PEBP1	(phosphatidylethanolamine binding protein 1)								0.913		83.7	90
	PFDN1	(prefoldin subunit 1)								0.92		78.6	83
	PFN1	(profilin 1)								0.947		92.8	98
	PGAM1	(phosphoglycerate mutase 1 (brain))								0.956		91.6	98
	PGD	(phosphogluconate dehydrogenase)								0.901		85.9	92
	PGM1	(phosphoglucomutase 1)								0.917		83.1	88
	PLOD3	(procollagen-lysine; 2-oxoglutarate 5-dioxygenase 3)								0.927		82.7	87
	PLP2	(proteolipid protein 2 (colonic epithelium-enriched))								0.902		85.3	92
	POLR2G	(polymerase (RNA) II (DNA directed) polypeptide G)								0.932		87.1	91
	POLR2H	(polymerase (RNA) II (DNA directed) polypeptide H)								0.945		84.8	87
	POLR2I	(polymerase (RNA) II (DNA directed) polypeptide I; 14.5kDa)								0.943		84.1	88
	POLR2J	(polymerase (RNA) II (DNA directed) polypeptide J; 13.3kDa)								0.912		85.8	90
	POLS	(polymerase (DNA directed) sigma)								0.911		77.4	81
	PPIB	(peptidylprolyl isomerase B (cyclophilin B))								0.924		91.3	96.5
	PPP1CA	(protein phosphatase 1; catalytic subunit; alpha isoform)								0.921		88.2	93
	PPP1CC	(protein phosphatase 1; catalytic subunit; gamma isoform)								0.939		88.5	94
	PPP1R11	(protein phosphatase 1; regulatory (inhibitor) subunit 11)								0.964		83.9	88
	PPP6C	(protein phosphatase 6; catalytic subunit)								0.923		81.6	86.2
	PPT1	(palmitoyl-protein thioesterase 1 (ceroid-lipofuscinosis; neuronal 1; infantile))								0.909		84.3	89
	PRDX1	(peroxiredoxin 1)								0.955		93.3	98
	PRKAG1	(protein kinase; AMP-activated; gamma 1 non-catalytic subunit)								0.904		80.1	84
	PRKCSH	(protein kinase C substrate 80K-H)								0.91		82.5	86
	PRMT1	(protein arginine methyltransferase 1)								0.929		89.3	94
	PRPF8	(PRP8 pre-mRNA processing factor 8 homolog (S. cerevisiae))								0.912		88	93
	PSAP	(prosaposin (variant Gaucher disease and variant metachromatic leukodystrophy))								0.946		91.7	97
	PSMA1	(proteasome (prosome; macropain) subunit; alpha type; 1)								0.954		87.4	94.3
	PSMA4	(proteasome (prosome; macropain) subunit; alpha type; 4)								0.955		89.7	94
	PSMA5	(proteasome (prosome; macropain) subunit; alpha type; 5)								0.902		82.7	90
	PSMA6	(proteasome (prosome; macropain) subunit; alpha type; 6)								0.953		92.1	97
	PSMB3	(proteasome (prosome; macropain) subunit; beta type; 3)								0.962		91.5	95
	PSMB4	(proteasome (prosome; macropain) subunit; beta type; 4)								0.901		88.9	95
	PSMB6	(proteasome (prosome; macropain) subunit; beta type; 6)								0.952		89.3	94
	PSMB7	(proteasome (prosome; macropain) subunit; beta type; 7)								0.969		88.3	92
	PSMC1	(proteasome (prosome; macropain) 26S subunit; ATPase; 1)								0.961		91.9	95
	PSMC4	(proteasome (prosome; macropain) 26S subunit; ATPase; 4)								0.903		78.4	82
	PSMC5	(proteasome (prosome; macropain) 26S subunit; ATPase; 5)								0.947		88.8	93
	PSMD1	(proteasome (prosome; macropain) 26S subunit; non-ATPase; 1)								0.932		86.3	90.5
	PSMD10	(proteasome (prosome; macropain) 26S subunit; non-ATPase; 10)								0.928		84.7	90
	PSMD2	(proteasome (prosome; macropain) 26S subunit; non-ATPase; 2)								0.969		89.8	94
	PSMD6	(proteasome (prosome; macropain) 26S subunit; non-ATPase; 6)								0.926		86.5	92
	PSMD7	(proteasome (prosome; macropain) 26S subunit; non-ATPase; 7 (Mov34 homolog))								0.962		84.2	87.5
	PSMD8	(proteasome (prosome; macropain) 26S subunit; non-ATPase; 8)								0.945		86.8	92
	PSME1	(proteasome (prosome; macropain) activator subunit 1 (PA28 alpha))								0.954		88.6	93.5
	PSME2	(proteasome (prosome; macropain) activator subunit 2 (PA28 beta))								0.97		89.4	93
	PTDSS1	(phosphatidylserine synthase 1)								0.947		89.4	94
	PTP4A2	(protein tyrosine phosphatase type IVA; member 2)								0.919		87.8	91.5
	RAB8A	(RAB8A; member RAS oncogene family)								0.902		85.1	89
	RAB9A	(RAB9, member RAS oncogene family)								0.902		77.9	82
	RABAC1	(Rab acceptor 1 (prenylated))								0.912		87.8	93
	RAC1	(ras-related C3 botulinum toxin substrate 1 (rho family; small GTP binding protein Rac1))								0.93		90.3	95.5
	RAD23A	(RAD23 homolog A (S. cerevisiae))								0.902		85.1	89
	RAE1	(RAE1 RNA export 1 homolog (S. pombe))								0.906		81	84
	RAN	(RAN; member RAS oncogene family)								0.951		92.6	96.5
	RBMX	(RNA binding motif protein; X-linked)								0.95		87.2	92
	RDBP	(RD RNA binding protein)								0.907		80.3	85
	RFP	(tripartite motif-containing 27 )								0.911		74	77
	RHOA	(ras homolog gene family; member A)								0.953		92.6	98
	RHOG	(ras homolog gene family; member G (rho G))								0.925		82.3	87
	RING1	(ring finger protein 1)								0.908		79.3	83
	RNF4	(ring finger protein 4)								0.924		83.4	87
	RNPS1	(RNA binding protein S1; serine-rich domain)								0.942		88.8	92
	RPL10A	(ribosomal protein L10a)								0.952		92.8	98
	RPL11	(ribosomal protein L11)								0.958		94.1	99
	RPL12	(ribosomal protein L12)								0.95		94.9	99
	RPL13	(ribosomal protein L13)								0.967		92.8	98.8
	RPL13A	(ribosomal protein L13a)								0.949		94.7	99
	RPL19	(ribosomal protein L19)								0.951		94.2	99
	RPL21	(ribosomal protein L21)								0.965		95.4	99
	RPL22	(ribosomal protein L22)								0.959		94.1	97.2
	RPL23A	(ribosomal protein L23a)								0.962		94.4	99
	RPL24	(ribosomal protein L24)								0.963		95.3	99
	RPL27	(ribosomal protein L27)								0.972		95	99
	RPL28	(ribosomal protein L28)								0.942		91.1	99
	RPL29	(ribosomal protein L29)								0.962		94.1	99
	RPL3	(ribosomal protein L3)								0.961		95.1	99
	RPL30	(ribosomal protein L30)								0.962		95.6	99
	RPL32	(ribosomal protein L32)								0.947		94.5	99
	RPL34	(ribosomal protein L34)								0.965		94.6	99
	RPL35	(ribosomal protein L35)								0.965		94.4	98
	RPL36A	(ribosomal protein L36a)								0.959		94.3	99
	RPL36AL	(ribosomal protein L36a-like)								0.939		92.2	97
	RPL38	(ribosomal protein L38)								0.96		93.1	98
	RPL4	(ribosomal protein L4)								0.962		94.1	98.7
	RPL41	(ribosomal protein L41)								0.932		92.2	99
	RPL6	(ribosomal protein L6)								0.958		94.2	99
	RPL7	(ribosomal protein L7)								0.962		95	99
	RPL8	(ribosomal protein L8)								0.938		93.7	99
	RPL9	(ribosomal protein L9)								0.958		94.4	99
	RPLP0	(ribosomal protein; large; P0)								0.932		93.4	99
	RPN1	(ribophorin I)								0.902		80.8	88
	RPN2	(ribophorin II)								0.969		91.4	96
	RPS10	(ribosomal protein S10)								0.964		95.4	99
	RPS11	(ribosomal protein S11)								0.958		93.3	99
	RPS13	(ribosomal protein S13)								0.964		95.3	99
	RPS15	(ribosomal protein S15)								0.959		93.2	99
	RPS15A	(ribosomal protein S15a)								0.951		91.3	98
	RPS16	(ribosomal protein S16)								0.958		94.5	99
	RPS17	(ribosomal protein S17)								0.969		94.7	99
	RPS18	(ribosomal protein S18)								0.947		94.7	99
	RPS23	(ribosomal protein S23)								0.929		93.5	99
	RPS24	(ribosomal protein S24)								0.955		94.6	99
	RPS25	(ribosomal protein S25)								0.965		94.7	98
	RPS26	(ribosomal protein S26)								0.924		83	96
	RPS27A	(ribosomal protein S27a)								0.965		94.5	99
	RPS29	(ribosomal protein S29)								0.904		91.2	99
	RPS3	(ribosomal protein S3)								0.939		93.7	99
	RPS3A	(ribosomal protein S3A)								0.959		94.7	99
	RPS4X	(ribosomal protein S4; X-linked)								0.95		95.3	99
	RPS5	(ribosomal protein S5)								0.965		94.3	99
	RPS6	(ribosomal protein S6)								0.957		93.6	99
	RPS7	(ribosomal protein S7)								0.951		93.7	98
	RPS9	(ribosomal protein S9)								0.941		93.6	98
	RRAGA	(Ras-related GTP binding A)								0.924		86.1	91
	RUSC1	(RUN and SH3 domain containing 1)								0.927		79	82
	SCAMP3	(secretory carrier membrane protein 3)								0.919		83.9	88
	SDF2	(stromal cell-derived factor 2)								0.924		73.1	76
	SDHA	(succinate dehydrogenase complex; subunit A; flavoprotein (Fp))								0.946		85.9	90
	SDHC	(succinate dehydrogenase complex; subunit C; integral membrane protein; 15kDa)								0.936		82.2	85.5
	SEC11L1	(SEC11 homolog A (S. cerevisiae))								0.935		87.5	93
	SEC24C	(SEC24 related gene family; member C (S. cerevisiae))								0.932		79.3	83
	SEC61G	(Sec61 gamma subunit)								0.952		88.7	93
	SEP15	(15 kDa selenoprotein )								0.904		83.4	87
	SEPHS2	(selenophosphate synthetase 2)								0.924		80.3	83
	SEPT2	(septin 2)								0.925		90.4	95.5
	SEPW1	(selenoprotein W; 1)								0.916		84.4	89
	SERBP1	(SERPINE1 mRNA binding protein 1)								0.927		87	90.7
	SET	(SET translocation (myeloid leukemia-associated))								0.961		91.6	95.3
	SF3B2	(splicing factor 3b; subunit 2; 145kDa)								0.937		86.4	90
	SF3B4	(splicing factor 3b; subunit 4; 49kDa)								0.911		79.6	85
	SFRS2	(splicing factor; arginine/serine-rich 2)								0.947		89.3	93
	SFRS4	(splicing factor; arginine/serine-rich 4)								0.919		83.9	88
	SFRS9	(splicing factor; arginine/serine-rich 9)								0.965		91.7	95
	SHFM1	(split hand/foot malformation (ectrodactyly) type 1)								0.962		86.8	91
	SIAHBP1	(fuse-binding protein-interacting repressor)								0.954		88.2	92
	SLC20A1	(solute carrier family 20 (phosphate transporter); member 1)								0.932		85	89
	SLC25A3	(solute carrier family 25 (mitochondrial carrier; phosphate carrier); member 3)								0.965		93.9	98
	SLC25A5	(solute carrier family 25 (mitochondrial carrier; adenine nucleotide translocator); member 5)								0.922		88	96
	SLC25A6	(solute carrier family 25 (mitochondrial carrier; adenine nucleotide translocator); member 6)								0.945		92.7	97.5
	SMS	(spermine synthase)								0.924		80.8	85
	SNRPA	(small nuclear ribonucleoprotein polypeptide A)								0.922		85.1	91
	SNRPB	(small nuclear ribonucleoprotein polypeptides B and B1)								0.946		89.2	95.5
	SNRPB2	(small nuclear ribonucleoprotein polypeptide B'')								0.924		85.6	91
	SNRPC	(small nuclear ribonucleoprotein polypeptide C)								0.909		82.4	88
	SNRPD2	(small nuclear ribonucleoprotein D2 polypeptide 16.5kDa)								0.962		92.8	97
	SNRPG	(small nuclear ribonucleoprotein polypeptide G)								0.939		89	95
	SNW1	(SNW domain containing 1)								0.902		77.7	81.5
	SNX3	(sorting nexin 3)								0.949		91.1	94.5
	SOD1	(superoxide dismutase 1; soluble (amyotrophic lateral sclerosis 1 (adult)))								0.97		92.2	97
	SPAG7	(sperm associated antigen 7)								0.941		86.1	90
	SRP14	(signal recognition particle 14kDa (homologous Alu RNA binding protein))								0.958		93.9	98
	SRP19	(signal recognition particle 19kDa)								0.947		83.8	89
	SRP9	(signal recognition particle 9kDa)								0.954		91.4	95
	SRRM1	(serine/arginine repetitive matrix 1)								0.917		82.6	86
	SSR2	(signal sequence receptor; beta (translocon-associated protein beta))								0.947		89.8	96
	SSR4	(signal sequence receptor; delta (translocon-associated protein delta))								0.955		91.7	96
	SSRP1	(structure specific recognition protein 1)								0.908		83.8	88.5
	ST13	(suppression of tumorigenicity 13 (colon carcinoma) (Hsp70 interacting protein))								0.918		80.3	85
	STAMBP	(STAM binding protein)								0.91		74.1	78
	STOML2	(stomatin (EPB72)-like 2)								0.927		84.8	89
	STRAP	(serine/threonine kinase receptor associated protein)								0.957		89.2	95
	SUMO3	(SMT3 suppressor of mif two 3 homolog 3 (S. cerevisiae))								0.908		84	91
	SUMO4	(SMT3 suppressor of mif two 3 homolog 4 (S. cerevisiae))								0.949		81.2	86
	SUPT5H	(suppressor of Ty 5 homolog (S. cerevisiae))								0.931		78.9	83
	TAF10	(TAF10 RNA polymerase II; TATA box binding protein (TBP)-associated factor; 30kDa)								0.931		88.5	93
	TAF7	(TAF7 RNA polymerase II; TATA box binding protein (TBP)-associated factor; 55kDa)								0.931		82.2	86
	TAGLN2	(transgelin 2)								0.945		89.7	96
	TALDO1	(transaldolase 1)								0.929		89.8	94
	TAX1BP1	(Tax1 (human T-cell leukemia virus type I) binding protein 1)								0.939		86.6	89.5
	TCEA1	(transcription elongation factor A (SII); 1)								0.919		88	93
	TEGT	(testis enhanced gene transcript (BAX inhibitor 1))								0.977		91.2	96
	TERF2IP	(telomeric repeat binding factor 2; interacting protein)								0.911		80.9	85
	TKT	(transketolase (Wernicke-Korsakoff syndrome))								0.919		87.2	94
	TMED2	(transmembrane emp24 domain trafficking protein 2)								0.924		88.8	93.7
	TMED3	(transmembrane emp24 protein transport domain containing 3)								0.903		79.1	84
	TMEM123	(transmembrane protein 123)								0.901		87.4	92
	TMEM147	(transmembrane protein 147)								0.952		88.6	93
	TMEM66	(transmembrane protein 66)								0.943		86.7	90
	TMSB10	(thymosin; beta 10)								0.962		94.4	98
	TOMM20	(translocase of outer mitochondrial membrane 20 homolog (yeast))								0.931		89.4	92.5
	TOMM34	(translocase of outer mitochondrial membrane 34)								0.93		80.6	83.7
	TOMM40	(translocase of outer mitochondrial membrane 40 homolog (yeast))								0.901		75	78
	TPT1	(tumor protein; translationally-controlled 1)								0.962		95.3	99
	TRAM1	(translocation associated membrane protein 1)								0.925		84	90
	TRAPPC3	(trafficking protein particle complex 3)								0.905		75.7	79
	TRIM28	(tripartite motif-containing 28)								0.947		89.8	95
	TSG101	(tumor susceptibility gene 101)								0.903		79.3	83
	TUBB	(tubulin; beta)								0.96		94.2	97.3
	TUBB2C	(tubulin; beta 2C)								0.959		94.2	97.5
	TUBB3	(tubulin; beta 3)								0.901		87.9	95
	TXNRD1	(thioredoxin reductase 1)								0.924		86.2	92
	UBA2	(SUMO1 activating enzyme subunit 2)								0.911		83	88
	UBB	(ubiquitin B)								0.945		92.6	98
	UBC	(ubiquitin C)								0.962		95	98.8
	UBE1	(ubiquitin-activating enzyme E1 (A1S9T and BN75 temperature sensitivity complementing))								0.937		90.4	96
	UBE2A	(ubiquitin-conjugating enzyme E2A (RAD6 homolog))								0.902		80.8	85
	UBE2D3	(ubiquitin-conjugating enzyme E2D 3 (UBC4/5 homolog; yeast))								0.938		87.2	92.5
	UFD1L	(ubiquitin fusion degradation 1 like (yeast))								0.908		83	87
	UQCRC1	(ubiquinol-cytochrome c reductase core protein I)								0.932		88.5	94
	UQCRFS1	(ubiquinol-cytochrome c reductase; Rieske iron-sulfur polypeptide 1)								0.947		90.8	96
	UQCRH	(ubiquinol-cytochrome c reductase hinge protein)								0.955		91.8	96
	UQCRQ	(ubiquinol-cytochrome c reductase; complex III subunit VII; 9.5kDa)								0.952		93	98
	USP11	(ubiquitin specific peptidase 11)								0.909		85.2	91
	USP14	(ubiquitin specific peptidase 14 (tRNA-guanine transglycosylase))								0.914		81.2	85.5
	VCP	(valosin-containing protein)								0.96		85.9	90
	VDAC2	(voltage-dependent anion channel 2)								0.953		90	95
	VPS72	(vacuolar protein sorting 72 (S. cerevisiae))								0.925		82	87
	VTI1B	(vesicle transport through interaction with t-SNAREs homolog 1B (yeast))								0.91		79.3	82
	WARS	(tryptophanyl-tRNA synthetase)								0.924		82.4	87.5
	WBSCR1	(Williams-Beuren syndrome chromosome region 1)								0.955		90.8	95
	WDR45L	(WDR45-like)								0.902		80.3	86
	XBP1	(X-box binding protein 1)								0.908		85.9	90
	XPO6	(exportin 6)								0.959		86.2	90
	YWHAB	(tyrosine 3-monooxygenase/tryptophan 5-monooxygenase activation protein; beta polypeptide)								0.97		91.6	95
	YWHAQ	(tyrosine 3-monooxygenase/tryptophan 5-monooxygenase activation protein; theta polypeptide)								0.962		92.2	96.5
	ZMPSTE24	(zinc metallopeptidase (STE24 homolog; yeast))								0.919		80.4	85
	ZNF207	(zinc finger protein 207)								0.915		83.2	88
	ZNF289	(zinc finger protein 289; ID1 regulated)								0.943		81.3	84
	ZNF384	(zinc finger protein 384)								0.924		80	83
	ZNF410	(zinc finger protein 410)								0.903		75.9	80
	ZNHIT3	(zinc finger; HIT type 3)								0.927		79.6	83
	Ratio: is the ratio of the number of sets in which the gene has CV < 0.12 to the number of sets in which the gene occurs
	Percentile Rank: Percentile Ranking Method is applied independently on the Normalized Channel Values within each experiment in each data set used [0-100 scale]

## Sheet: MeSH A11.284 CV012
	Reference Gene Set for Mesh Node : A11.284 (Cellular Structures )
	CV Threshold	0.12	PO (Min. Perc. Of Occurrence)		0.75	Specificity	0.97	Sensitivity	0.37	Total Number Of Genes			322
	Gene Symbol	Name								Ratio	Percentile Rank
												Mean	Median
	AAMP	(angio-associated; migratory cell protein)								0.944		74.2	78
	AARS	(alanyl-tRNA synthetase)								0.917		81.2	90
	ABCF1	(ATP-binding cassette; sub-family F (GCN20); member 1)								0.946		79.9	85
	ACLY	(ATP citrate lyase)								0.939		81.4	88.3
	ACTB	(actin; beta)								0.971		92.5	99
	ACTG1	(actin; gamma 1)								0.974		91.6	99
	ADAR	(adenosine deaminase; RNA-specific)								0.917		87	93
	ADIPOR2	(adiponectin receptor 2)								0.935		82.3	88
	ADRM1	(adhesion regulating molecule 1)								0.917		81.9	89
	AHSA1	(AHA1; activator of heat shock 90kDa protein ATPase homolog 1 (yeast))								0.941		81.4	89
	AKR7A2	(aldo-keto reductase family 7; member A2 (aflatoxin aldehyde reductase))								0.906		75.9	84
	AKT1	(v-akt murine thymoma viral oncogene homolog 1)								0.919		76.4	83
	ALDOA	(aldolase A; fructose-bisphosphate)								0.923		87.2	97.5
	ANP32B	(acidic (leucine-rich) nuclear phosphoprotein 32 family; member B)								0.938		90.4	96
	AP2S1	(adaptor-related protein complex 2; sigma 1 subunit)								0.943		86.3	93.7
	ARF1	(ADP-ribosylation factor 1)								0.933		86.3	95
	ARF3	(ADP-ribosylation factor 3)								0.972		83.9	91
	ARHGEF18	(rho/rac guanine nucleotide exchange factor (GEF) 18)								0.938		77	81
	ARPC2	(actin related protein 2/3 complex; subunit 2; 34kDa)								0.941		86.8	96.3
	ARPC3	(actin related protein 2/3 complex; subunit 3; 21kDa)								0.912		81.1	90
	ATF4	(activating transcription factor 4 (tax-responsive enhancer element B67))								0.914		86.2	96
	ATOX1	(ATX1 antioxidant protein 1 homolog (yeast))								0.909		81.5	87
	ATP5G1	(ATP synthase; H+ transporting; mitochondrial F0 complex; subunit C1 (subunit 9))								0.914		80.1	87
	ATP5I	(ATP synthase; H+ transporting; mitochondrial F0 complex; subunit E)								0.941		91.5	94
	ATP6V0B	(ATPase; H+ transporting; lysosomal 21kDa; V0 subunit b)								0.923		85.6	93.5
	ATP6V0C	(ATPase; H+ transporting; lysosomal 16kDa; V0 subunit c)								0.941		84	92.5
	ATP6V1E1	(ATPase; H+ transporting; lysosomal 31kDa; V1 subunit E1)								0.917		81.1	89
	ATP6V1F	(ATPase; H+ transporting; lysosomal 14kDa; V1 subunit F)								0.917		85	92
	ATP6V1G1	(ATPase; H+ transporting; lysosomal 13kDa; V1 subunit G1)								0.912		82	86
	B2M	(beta-2-microglobulin)								0.971		92.2	98.5
	BANF1	(barrier to autointegration factor 1)								0.912		86.3	93
	BCAP31	(B-cell receptor-associated protein 31)								0.909		84.9	94
	BLOC1S1	(biogenesis of lysosome-related organelles complex-1; subunit 1)								0.917		77.8	83
	BRD2	(bromodomain containing 2)								0.971		81.4	85
	C10ORF26	(chromosome 10 open reading frame 26)								0.906		79.5	82
	C14ORF2	(chromosome 14 open reading frame 2)								0.938		80.5	88
	C20ORF24	(chromosome 20 open reading frame 24)								0.933		92	96
	C7ORF24	(chromosome 7 open reading frame 24)								0.938		81.7	89
	CALM3	(calmodulin 3 (phosphorylase kinase; delta))								0.906		78.1	85
	CANX	(calnexin)								0.921		86.3	94
	CAP1	(CAP; adenylate cyclase-associated protein 1 (yeast))								0.971		91.1	96
	CASC3	(cancer susceptibility candidate 3)								0.912		80.4	86
	CCT2	(chaperonin containing TCP1; subunit 2 (beta))								0.909		85.3	95
	CCT3	(chaperonin containing TCP1; subunit 3 (gamma))								0.943		87.9	95
	CD164	(CD164 molecule; sialomucin)								0.912		82	88
	CD81	(CD81 molecule)								0.935		87.9	96
	CDC25B	(cell division cycle 25 homolog B (S. cerevisiae))								0.912		81.5	86
	CDIPT	(CDP-diacylglycerol--inositol 3-phosphatidyltransferase (phosphatidylinositol synthase))								0.939		84.8	91
	CFL1	(cofilin 1 (non-muscle))								0.974		92.7	99
	CHMP2A	(chromatin modifying protein 2A)								0.912		78.7	87
	CIB1	(calcium and integrin binding 1 (calmyrin))								0.944		81.4	87
	CIRBP	(cold inducible RNA binding protein)								0.943		81.6	88.5
	CLIC1	(chloride intracellular channel 1)								0.943		89	97
	CLSTN1	(calsyntenin 1)								0.903		83.3	89
	CNBP	(CCHC-type zinc finger; nucleic acid binding protein)								0.914		83.9	93
	CNIH	(cornichon homolog (Drosophila))								0.946		83.8	91
	COBRA1	(cofactor of BRCA1)								0.933		75.4	82
	COPE	(coatomer protein complex; subunit epsilon)								0.912		81.3	90
	COPS6	(COP9 constitutive photomorphogenic homolog subunit 6 (Arabidopsis))								0.971		83.2	88
	COPS7A	(COP9 constitutive photomorphogenic homolog subunit 7A (Arabidopsis))								0.912		75.9	80
	COX6B1	(cytochrome c oxidase subunit Vib polypeptide 1 (ubiquitous))								0.912		86.2	96
	COX6C	(cytochrome c oxidase subunit VIc)								0.943		88.1	97
	COX7A2	(cytochrome c oxidase subunit VIIa polypeptide 2 (liver))								0.917		84.9	97
	COX7A2L	(cytochrome c oxidase subunit VIIa polypeptide 2 like)								0.912		83.2	93
	COX7C	(cytochrome c oxidase subunit VIIc)								0.941		86.8	94
	COX8A	(cytochrome c oxidase subunit 8A (ubiquitous))								0.914		87.6	98
	CS	(citrate synthase)								0.938		84.1	93
	CSRP1	(cysteine and glycine-rich protein 1)								0.972		85.1	91
	DCTN2	(dynactin 2 (p50))								0.944		80.8	87
	DCTN3	(dynactin 3 (p22))								0.938		80.8	87
	DDB1	(damage-specific DNA binding protein 1; 127kDa)								0.917		81	90
	DHX15	(DEAH (Asp-Glu-Ala-His) box polypeptide 15)								0.906		81.8	89.8
	DKC1	(dyskeratosis congenita 1; dyskerin)								0.903		77.2	87
	DNAJB1	(DnaJ (Hsp40) homolog; subfamily B; member 1)								0.944		81.2	86.5
	DPYSL2	(dihydropyrimidinase-like 2)								0.935		83.8	90
	DRG1	(developmentally regulated GTP binding protein 1)								0.941		85	90
	DULLARD	(dullard homolog (Xenopus laevis))								0.946		83.7	87
	DYNLL1	(dynein; light chain; LC8-type 1)								0.972		91.2	97
	DYNLT1	(dynein; light chain; Tctex-type 1)								0.944		88	94
	ECHS1	(enoyl Coenzyme A hydratase; short chain; 1; mitochondrial)								0.971		88	92
	EEF1B2	(eukaryotic translation elongation factor 1 beta 2)								0.935		90.9	97
	EEF2	(eukaryotic translation elongation factor 2)								0.975		92.1	98
	EI24	(etoposide induced 2.4 mRNA)								0.909		75.7	81.5
	EIF2B2	(eukaryotic translation initiation factor 2B; subunit 2 beta; 39kDa)								0.917		74.1	81
	EIF2B4	(eukaryotic translation initiation factor 2B; subunit 4 delta; 67kDa)								0.969		73.6	77
	EIF3S12	(eukaryotic translation initiation factor 3; subunit 12)								0.938		86.3	94
	EIF3S2	(eukaryotic translation initiation factor 3; subunit 2 beta; 36kDa)								0.971		86.8	92.2
	EIF3S3	(eukaryotic translation initiation factor 3; subunit 3 gamma; 40kDa)								0.941		86.7	96
	EIF3S4	(eukaryotic translation initiation factor 3; subunit 4 delta; 44kDa)								0.912		85	92
	EIF3S7	(eukaryotic translation initiation factor 3; subunit 7 zeta; 66/67kDa)								0.972		88.6	96
	EIF4A2	(eukaryotic translation initiation factor 4A; isoform 2)								0.903		86.9	97
	EIF4B	(eukaryotic translation initiation factor 4B)								0.914		85.3	93
	ERH	(enhancer of rudimentary homolog (Drosophila))								0.903		86.8	95
	FAM32A	(family with sequence similarity 32; member A)								0.906		77.1	85
	FAM89B	(family with sequence similarity 89; member B)								0.906		71.5	80
	FAU	(Finkel-Biskis-Reilly murine sarcoma virus (FBR-MuSV) ubiquitously expressed (fox derived); ribosomal protein S30)								0.971		92.9	98
	FIBP	(fibroblast growth factor (acidic) intracellular binding protein)								0.912		79.2	88
	FNTA	(farnesyltransferase; CAAX box; alpha)								0.969		77.5	84
	FTH1	(ferritin; heavy polypeptide 1)								0.971		90.3	97
	GABARAPL2	(GABA(A) receptor-associated protein-like 2)								0.912		87.8	94
	GANAB	(glucosidase; alpha; neutral AB)								0.906		85.4	91
	GARS	(glycyl-tRNA synthetase)								0.919		87.4	92
	GLO1	(glyoxalase I)								0.917		89.3	95
	GLUD1	(glutamate dehydrogenase 1)								0.903		77.8	82
	GNPAT	(glyceronephosphate O-acyltransferase)								0.912		76.9	82
	GPAA1	(glycosylphosphatidylinositol anchor attachment protein 1 homolog (yeast))								0.912		80.5	87
	GPX1	(glutathione peroxidase 1)								0.943		85.2	95
	GPX4	(glutathione peroxidase 4 (phospholipid hydroperoxidase))								0.914		85.4	95
	GRHPR	(glyoxylate reductase/hydroxypyruvate reductase)								0.912		78.8	85
	GTF2A2	(general transcription factor IIA; 2; 12kDa)								0.906		79.4	87
	GTF2H5	(general transcription factor IIH; polypeptide 5)								0.903		74.9	77
	H2AFV	(H2A histone family; member V)								0.938		82.2	86
	H2AFZ	(H2A histone family; member Z)								0.917		88.9	95
	H3F3A	(H3 histone; family 3A)								0.903		86.7	97
	HADHB	(hydroxyacyl-Coenzyme A dehydrogenase/3-ketoacyl-Coenzyme A thiolase/enoyl-Coenzyme A hydratase (trifunctional protein); beta subunit)								0.914		85.2	92
	HBXIP	(hepatitis B virus x interacting protein)								0.941		83.8	92
	HDGF	(hepatoma-derived growth factor (high-mobility group protein 1-like))								0.914		83.6	93
	HEBP2	(heme binding protein 2)								0.912		81.8	90
	HINT1	(histidine triad nucleotide binding protein 1)								0.944		90.4	96
	HLA-A	(major histocompatibility complex; class I; A)								0.943		87.9	98
	HMGN1	(high-mobility group nucleosome binding domain 1)								0.943		89.6	96
	HMGN2	(high-mobility group nucleosomal binding domain 2)								0.971		90.7	98
	HNRPH3	(heterogeneous nuclear ribonucleoprotein H3 (2H9))								0.938		80.8	85.8
	HSBP1	(heat shock factor binding protein 1)								0.909		82.8	91
	HSP90AA1	(heat shock protein 90kDa alpha (cytosolic); class A member 1)								0.971		90.5	97.8
	HSP90AB1	(heat shock protein 90kDa alpha (cytosolic); class B member 1)								0.909		94	97.5
	HSPB1	(heat shock 27kDa protein 1)								0.909		87.1	97
	HYOU1	(hypoxia up-regulated 1)								0.917		82.3	91
	IDI1	(isopentenyl-diphosphate delta isomerase 1)								0.903		75.2	84
	IER2	(immediate early response 2)								0.912		87.7	94
	ILF2	(interleukin enhancer binding factor 2; 45kDa)								0.949		84.9	92
	IMPDH2	(IMP (inosine monophosphate) dehydrogenase 2)								0.919		86.5	94
	IPO7	(importin 7)								0.938		78.5	86
	ITGB4BP	(integrin beta 4 binding protein)								0.971		84.9	92
	JTB	(jumping translocation breakpoint)								0.967		90.8	96.3
	KDELR2	(KDEL (Lys-Asp-Glu-Leu) endoplasmic reticulum protein retention receptor 2)								0.944		85.5	91
	KIAA0310	(KIAA0310)								0.903		78.5	85
	LAPTM4A	(lysosomal-associated protein transmembrane 4 alpha)								0.97		89.3	96
	LASP1	(LIM and SH3 protein 1)								0.917		83	94
	LDHA	(lactate dehydrogenase A)								0.946		90.5	98
	LDHB	(lactate dehydrogenase B)								0.941		90.7	98
	LEREPO4	(zinc finger CCCH-type containing 15 )								0.938		78.4	84
	LSM4	(LSM4 homolog; U6 small nuclear RNA associated (S. cerevisiae))								0.938		80.4	84
	LTA4H	(leukotriene A4 hydrolase)								0.944		82.9	90
	MAGED2	(melanoma antigen family D; 2)								0.97		83.9	88.5
	MARCKSL1	(MARCKS-like 1)								0.912		82	90
	MEA1	(male-enhanced antigen 1)								0.97		83.4	88
	MGRN1	(mahogunin; ring finger 1)								0.906		72.8	79
	MYH9	(myosin; heavy chain 9; non-muscle)								0.914		85.4	93
	NACA	(nascent-polypeptide-associated complex alpha polypeptide)								0.97		92.8	98
	NARS	(asparaginyl-tRNA synthetase)								0.947		87.1	95
	NCL	(nucleolin)								0.943		87.4	96
	NCOA4	(nuclear receptor coactivator 4)								0.912		86.9	95
	NDUFA1	(NADH dehydrogenase (ubiquinone) 1 alpha subcomplex; 1; 7.5kDa)								0.912		85.2	95
	NDUFAB1	(NADH dehydrogenase (ubiquinone) 1; alpha/beta subcomplex; 1; 8kDa)								0.941		87.7	94
	NDUFB5	(NADH dehydrogenase (ubiquinone) 1 beta subcomplex; 5; 16kDa)								0.97		86	90
	NDUFS2	(NADH dehydrogenase (ubiquinone) Fe-S protein 2; 49kDa (NADH-coenzyme Q reductase))								0.912		81	89
	NDUFS3	(NADH dehydrogenase (ubiquinone) Fe-S protein 3; 30kDa (NADH-coenzyme Q reductase))								0.941		81.9	90
	NDUFS5	(NADH dehydrogenase (ubiquinone) Fe-S protein 5; 15kDa (NADH-coenzyme Q reductase))								0.941		88.4	96
	NDUFS6	(NADH dehydrogenase (ubiquinone) Fe-S protein 6; 13kDa (NADH-coenzyme Q reductase))								0.909		84.3	91
	NME2	(non-metastatic cells 2; protein (NM23B) expressed in)								0.943		89.8	97
	NONO	(non-POU domain containing; octamer-binding)								0.974		90.6	95.7
	NPC2	(Niemann-Pick disease; type C2)								0.972		88.9	96
	OAZ1	(ornithine decarboxylase antizyme 1)								0.972		92	98
	OS9	(amplified in osteosarcoma)								0.912		82.5	92
	OXSR1	(oxidative-stress responsive 1)								0.912		78.5	82
	PABPC4	(poly(A) binding protein; cytoplasmic 4 (inducible form))								0.944		83.6	89
	PAPSS1	(3'-phosphoadenosine 5'-phosphosulfate synthase 1)								0.912		79.9	87
	PARK7	(Parkinson disease (autosomal recessive; early onset) 7)								0.947		89.3	97
	PDIA4	(protein disulfide isomerase family A; member 4)								0.912		75.2	82
	PFN1	(profilin 1)								0.943		87.6	98
	PGAM1	(phosphoglycerate mutase 1 (brain))								0.971		88.6	97
	PGM1	(phosphoglucomutase 1)								0.972		84.1	88
	PMF1	(polyamine-modulated factor 1)								0.912		70.7	72.5
	POLR2G	(polymerase (RNA) II (DNA directed) polypeptide G)								0.944		85.9	91
	POLR2H	(polymerase (RNA) II (DNA directed) polypeptide H)								0.971		85.8	88
	POLS	(polymerase (DNA directed) sigma)								0.912		77	84
	PPP1CA	(protein phosphatase 1; catalytic subunit; alpha isoform)								0.909		85.4	93
	PPP1CC	(protein phosphatase 1; catalytic subunit; gamma isoform)								0.917		86	93
	PRDX1	(peroxiredoxin 1)								0.972		91.6	98
	PRKCSH	(protein kinase C substrate 80K-H)								0.906		77.8	84.2
	PRMT1	(protein arginine methyltransferase 1)								0.939		84.5	92
	PSAP	(prosaposin (variant Gaucher disease and variant metachromatic leukodystrophy))								0.941		89.4	97
	PSMA4	(proteasome (prosome; macropain) subunit; alpha type; 4)								0.944		86.9	93
	PSMA5	(proteasome (prosome; macropain) subunit; alpha type; 5)								0.903		79	88
	PSMA6	(proteasome (prosome; macropain) subunit; alpha type; 6)								0.912		88	96
	PSMB3	(proteasome (prosome; macropain) subunit; beta type; 3)								0.944		87.7	95
	PSMB6	(proteasome (prosome; macropain) subunit; beta type; 6)								0.935		87.1	94
	PSMB7	(proteasome (prosome; macropain) subunit; beta type; 7)								0.903		84.9	89.5
	PSMC1	(proteasome (prosome; macropain) 26S subunit; ATPase; 1)								0.941		88.7	95
	PSMC5	(proteasome (prosome; macropain) 26S subunit; ATPase; 5)								0.944		86.5	92
	PSMD10	(proteasome (prosome; macropain) 26S subunit; non-ATPase; 10)								0.912		79	88
	PSMD2	(proteasome (prosome; macropain) 26S subunit; non-ATPase; 2)								0.972		88.4	94
	PSMD7	(proteasome (prosome; macropain) 26S subunit; non-ATPase; 7 (Mov34 homolog))								0.917		79.9	86
	PSME1	(proteasome (prosome; macropain) activator subunit 1 (PA28 alpha))								0.973		87.8	93
	PSME2	(proteasome (prosome; macropain) activator subunit 2 (PA28 beta))								0.914		88.3	94
	PTDSS1	(phosphatidylserine synthase 1)								0.917		84.2	92
	PTP4A2	(protein tyrosine phosphatase type IVA; member 2)								0.906		84.5	93.6
	RAD23A	(RAD23 homolog A (S. cerevisiae))								0.919		81	86.5
	RAN	(RAN; member RAS oncogene family)								0.941		89.1	96
	RBMX	(RNA binding motif protein; X-linked)								0.943		82.9	88
	RHOA	(ras homolog gene family; member A)								0.903		85.9	97
	RNF167	(ring finger protein 167)								0.938		75.4	80
	RNF44	(ring finger protein 44)								0.968		74.3	79
	RNPS1	(RNA binding protein S1; serine-rich domain)								0.921		83	91
	RPL10A	(ribosomal protein L10a)								0.933		89.6	98
	RPL11	(ribosomal protein L11)								0.949		89.4	98
	RPL12	(ribosomal protein L12)								0.972		94.4	99
	RPL13A	(ribosomal protein L13a)								0.944		90.5	98.8
	RPL19	(ribosomal protein L19)								0.921		90.2	99
	RPL21	(ribosomal protein L21)								0.972		93	99
	RPL22	(ribosomal protein L22)								0.969		92.2	97
	RPL23A	(ribosomal protein L23a)								0.971		92.7	99
	RPL24	(ribosomal protein L24)								0.972		93.4	99
	RPL27	(ribosomal protein L27)								0.974		93.5	99
	RPL28	(ribosomal protein L28)								0.903		82.2	99
	RPL29	(ribosomal protein L29)								0.943		90.9	98
	RPL3	(ribosomal protein L3)								0.969		93.8	99
	RPL30	(ribosomal protein L30)								0.971		93.3	99
	RPL32	(ribosomal protein L32)								0.944		91.8	99
	RPL34	(ribosomal protein L34)								0.974		92.5	99
	RPL35	(ribosomal protein L35)								0.974		93.6	98
	RPL36A	(ribosomal protein L36a)								0.909		90.1	99
	RPL36AL	(ribosomal protein L36a-like)								0.914		90.6	97
	RPL38	(ribosomal protein L38)								0.971		91	97.7
	RPL4	(ribosomal protein L4)								0.971		92.9	98
	RPL41	(ribosomal protein L41)								0.914		88	99
	RPL6	(ribosomal protein L6)								0.946		91.6	98
	RPL7	(ribosomal protein L7)								0.971		94.3	99
	RPL8	(ribosomal protein L8)								0.917		88.6	99
	RPL9	(ribosomal protein L9)								0.946		92.3	99
	RPLP0	(ribosomal protein; large; P0)								0.917		89.3	98.8
	RPN2	(ribophorin II)								0.971		89.7	96
	RPS10	(ribosomal protein S10)								0.972		93.6	99
	RPS11	(ribosomal protein S11)								0.969		91	99
	RPS13	(ribosomal protein S13)								0.973		93	99
	RPS15A	(ribosomal protein S15a)								0.933		86.2	98
	RPS16	(ribosomal protein S16)								0.974		92.3	99
	RPS17	(ribosomal protein S17)								0.971		92.9	99
	RPS18	(ribosomal protein S18)								0.971		94.5	99
	RPS23	(ribosomal protein S23)								0.944		91.8	99
	RPS24	(ribosomal protein S24)								0.944		90.4	99
	RPS25	(ribosomal protein S25)								0.974		91.9	98
	RPS26	(ribosomal protein S26)								0.944		85	97
	RPS27A	(ribosomal protein S27a)								0.974		92.9	98
	RPS3	(ribosomal protein S3)								0.914		89.3	99
	RPS3A	(ribosomal protein S3A)								0.947		91	99
	RPS4X	(ribosomal protein S4; X-linked)								0.968		93.9	99
	RPS5	(ribosomal protein S5)								0.975		92	98
	RPS6	(ribosomal protein S6)								0.947		89.8	99
	RPS7	(ribosomal protein S7)								0.949		90.4	98
	RPS9	(ribosomal protein S9)								0.917		89	97.5
	RRAGA	(Ras-related GTP binding A)								0.917		84.6	89
	RUSC1	(RUN and SH3 domain containing 1)								0.912		72.9	83
	SDCBP	(syndecan binding protein (syntenin))								0.917		82.7	93
	SDHA	(succinate dehydrogenase complex; subunit A; flavoprotein (Fp))								0.912		83	89
	SDHC	(succinate dehydrogenase complex; subunit C; integral membrane protein; 15kDa)								0.943		79	85
	SEC11L1	(SEC11 homolog A (S. cerevisiae))								0.939		85.4	94
	SEC61G	(Sec61 gamma subunit)								0.941		87.9	94.5
	SEP15	(15 kDa selenoprotein )								0.941		80.9	85
	SEPT2	(septin 2)								0.906		83.9	94
	SEPW1	(selenoprotein W; 1)								0.943		86.6	93
	SERP1	(serine protease 1 )								0.939		81.4	90
	SET	(SET translocation (myeloid leukemia-associated))								0.912		86.6	94
	SF3B2	(splicing factor 3b; subunit 2; 145kDa)								0.909		83.3	90
	SIAHBP1	(fuse-binding protein-interacting repressor)								0.912		82.4	91.5
	SLC25A3	(solute carrier family 25 (mitochondrial carrier; phosphate carrier); member 3)								0.974		90.4	98
	SLC25A6	(solute carrier family 25 (mitochondrial carrier; adenine nucleotide translocator); member 6)								0.938		89.4	96.5
	SMS	(spermine synthase)								0.917		79.6	85
	SNRPD2	(small nuclear ribonucleoprotein D2 polypeptide 16.5kDa)								0.944		91	97
	SNRPG	(small nuclear ribonucleoprotein polypeptide G)								0.914		86.4	95
	SNX3	(sorting nexin 3)								0.919		85.1	94
	SOD1	(superoxide dismutase 1; soluble (amyotrophic lateral sclerosis 1 (adult)))								0.972		91.5	97
	SPAG7	(sperm associated antigen 7)								0.946		81.5	88
	SRP14	(signal recognition particle 14kDa (homologous Alu RNA binding protein))								0.947		90	97
	SRP9	(signal recognition particle 9kDa)								0.917		87.9	94
	SSR2	(signal sequence receptor; beta (translocon-associated protein beta))								0.944		85.5	95
	SSR4	(signal sequence receptor; delta (translocon-associated protein delta))								0.944		89	95
	SSRP1	(structure specific recognition protein 1)								0.944		80.5	86
	ST13	(suppression of tumorigenicity 13 (colon carcinoma) (Hsp70 interacting protein))								0.914		78.6	84
	STAMBP	(STAM binding protein)								0.938		73.2	78
	STOML2	(stomatin (EPB72)-like 2)								0.912		80	87
	STRAP	(serine/threonine kinase receptor associated protein)								0.933		82.7	93
	TAF10	(TAF10 RNA polymerase II; TATA box binding protein (TBP)-associated factor; 30kDa)								0.923		83.7	92
	TAF7	(TAF7 RNA polymerase II; TATA box binding protein (TBP)-associated factor; 55kDa)								0.917		77.3	85
	TAGLN2	(transgelin 2)								0.944		88.7	95
	TAX1BP1	(Tax1 (human T-cell leukemia virus type I) binding protein 1)								0.973		85.9	90
	TCEA1	(transcription elongation factor A (SII); 1)								0.903		83.6	92
	TEGT	(testis enhanced gene transcript (BAX inhibitor 1))								0.944		91.7	96
	TKT	(transketolase (Wernicke-Korsakoff syndrome))								0.909		82	91.5
	TMEM147	(transmembrane protein 147)								0.912		82.5	93
	TMEM66	(transmembrane protein 66)								0.939		84.5	91
	TMSB10	(thymosin; beta 10)								0.971		92.1	99
	TOMM20	(translocase of outer mitochondrial membrane 20 homolog (yeast))								0.944		86.2	91
	TPD52L2	(tumor protein D52-like 2)								0.909		77.9	82
	TPT1	(tumor protein; translationally-controlled 1)								0.971		92.1	99
	TRAPPC3	(trafficking protein particle complex 3)								0.941		73.5	79.5
	TUBA3	(tubulin, alpha 3 )								0.939		88.3	95
	TUBB	(tubulin; beta)								0.968		91.4	97
	TUBB2C	(tubulin; beta 2C)								0.969		92.4	97.5
	TUBB3	(tubulin; beta 3)								0.944		85.6	94
	UBA2	(SUMO1 activating enzyme subunit 2)								0.909		74.9	83
	UBB	(ubiquitin B)								0.97		89.4	94.5
	UBC	(ubiquitin C)								0.941		91.1	98.5
	UBE1	(ubiquitin-activating enzyme E1 (A1S9T and BN75 temperature sensitivity complementing))								0.903		87.1	95
	UQCRH	(ubiquinol-cytochrome c reductase hinge protein)								0.944		89.6	96
	UQCRQ	(ubiquinol-cytochrome c reductase; complex III subunit VII; 9.5kDa)								0.971		89.4	97
	USP11	(ubiquitin specific peptidase 11)								0.914		78.4	85
	VCP	(valosin-containing protein)								0.912		79.4	88.5
	VDAC2	(voltage-dependent anion channel 2)								0.971		90.3	94
	VPS11	(vacuolar protein sorting 11 (yeast))								0.912		68	69
	VTI1B	(vesicle transport through interaction with t-SNAREs homolog 1B (yeast))								0.912		78.8	85
	WBSCR1	(Williams-Beuren syndrome chromosome region 1)								0.944		86.5	95
	WIRE	(WAS/WASL interacting protein family, member 2 )								0.906		68.5	72.7
	XPO6	(exportin 6)								0.903		78.1	87.5
	YWHAB	(tyrosine 3-monooxygenase/tryptophan 5-monooxygenase activation protein; beta polypeptide)								0.971		88.7	94
	YWHAE	(tyrosine 3-monooxygenase/tryptophan 5-monooxygenase activation protein; epsilon polypeptide)								0.912		83	91
	YWHAH	(tyrosine 3-monooxygenase/tryptophan 5-monooxygenase activation protein; eta polypeptide)								0.944		82.7	88
	YWHAQ	(tyrosine 3-monooxygenase/tryptophan 5-monooxygenase activation protein; theta polypeptide)								0.943		88.6	96.5
	ZMPSTE24	(zinc metallopeptidase (STE24 homolog; yeast))								0.912		79.9	88
	ZNF289	(zinc finger protein 289; ID1 regulated)								0.909		78.2	83
	ZNHIT3	(zinc finger; HIT type 3)								0.903		74.7	80
	Ratio: is the ratio of the number of sets in which the gene has CV < 0.12 to the number of sets in which the gene occurs
	Percentile Rank: Percentile Ranking Method is applied independently on the Normalized Channel Values within each experiment in each data set used [0-100 scale]

[truncated: 50 more sheets: MeSH A11.329 CV012, MeSH A11.436 CV012, MeSH A11.872 CV012, MeSH A15 CV012, MeSH A15.145 CV012, MeSH A15.378 CV012, MeSH A15.382 CV012, MeSH C04 CV012, MeSH C04.557 CV012, MeSH C04.588 CV012, MeSH C04.697 CV012, MeSH A10.272 SENS05, MeSH A10.690 SENS05, MeSH A11.118 SENS05, MeSH A11.148 SENS05, MeSH A11.251 SENS05, MeSH A11.284 SENS05, MeSH A11.329 SENS05, MeSH A11.436 SENS05, MeSH A11.627 SENS05 …]
