# Supplementary material for: Identification of Novel Reference Genes Based on MeSH Categories
Source: PLoS One. 2014 Mar 28;9(3):e93341. doi: 10.1371/journal.pone.0093341 (PMC3969360; doi:10.1371/journal.pone.0093341)
Supplement: Supporting Information S3 — ROC Curves. (ZIP) [file pone.0093341.s003.zip › Supporting_Information_S3_ROC_Curves.xlsx]

## Sheet: ROC_INDEX
	Identification of Novel Reference Genes Based on MeSH Categories Tulin Ersahin, Levent Carkacioglu, Tolga Can, Ozlen Konu, Volkan Atalay and Rengul Cetin-Atalay
	ROC Scores according to MESH
	Mesh Tree Number	Mesh Tree Name	Number of NCBI-GEO GDS Sets	ROC Data (.xls)
	-	All Sets	381	xls data
	A10	Tissues	77	xls data
	A10.272	Epithelium	16	xls data
	A10.690	Muscles	46	xls data
	A11	Cells	223	xls data
	A11.118	Blood Cells	47	xls data
	A11.148	Bone Marrow Cells	14	xls data
	A11.251	Cells, Cultured	157	xls data
	A11.284	Cellular Structures	40	xls data
	A11.329	Connective Tissue Cells	34	xls data
	A11.436	Epithelial Cells	48	xls data
	A11.627	Myeloid Cells	17	xls data
	A11.733	Phagocytes	14	xls data
	A11.872	Stem Cells	22	xls data
	A15	Hemic and Immune Systems	74	xls data
	A15.145	Blood	51	xls data
	A15.378	Hematopoietic System	14	xls data
	A15.382	Immune System	60	xls data
	C04	Neoplasms	108	xls data
	C04.557	Neoplasms by Histologic Type	68	xls data
	C04.588	Neoplasms by Site	68	xls data
	C04.697	Neoplastic Processes	16	xls data

## Sheet: ROC_AllSets
No Cluster							Number of HK Genes	325
CV	TP	FP	1- Specificity	Sensitivity			Number of Non HK Genes	5266
0.005	0	0	0	0			Sensitivity Formula Used	TP/TP+FN
0.01	4	3	0.000569692	0.0123077			Specificity Formula Used	TN/(TN+FP)
0.015	10	8	0.00151918	0.0307692
0.02	18	13	0.00246867	0.0553846
0.025	24	14	0.00265856	0.0738462
0.03	30	17	0.00322826	0.0923077
0.035	36	19	0.00360805	0.110769
0.04	43	22	0.00417774	0.132308
0.045	48	23	0.00436764	0.147692
0.05	50	26	0.00493733	0.153846
0.055	53	33	0.00626662	0.163077
0.06	60	41	0.0077858	0.184615
0.065	66	49	0.00930498	0.203077
0.07	69	54	0.0102545	0.212308
0.075	77	61	0.0115837	0.236923
0.08	86	71	0.0134827	0.264615
0.085	97	85	0.0161413	0.298462
0.09	109	90	0.0170908	0.335385
0.095	121	101	0.0191796	0.372308
0.1	132	117	0.022218	0.406154
0.105	145	130	0.0246867	0.446154
0.11	154	139	0.0263957	0.473846
0.115	162	155	0.0294341	0.498462
0.12	171	171	0.0324725	0.526154
0.125	178	192	0.0364603	0.547692
0.13	184	211	0.0400684	0.566154
0.135	190	233	0.0442461	0.584615
0.14	194	254	0.048234	0.596923
0.145	196	279	0.0529814	0.603077
0.15	206	302	0.057349	0.633846
0.155	209	324	0.0615268	0.643077
0.16	211	355	0.0674136	0.649231
0.165	215	379	0.0719711	0.661538
0.17	216	405	0.0769085	0.664615
0.175	219	432	0.0820357	0.673846
0.18	221	448	0.0850741	0.68
0.185	223	481	0.0913407	0.686154
0.19	225	516	0.0979871	0.692308
0.195	229	544	0.103304	0.704615
0.2	231	569	0.108052	0.710769
0.205	235	600	0.113938	0.723077
0.21	236	628	0.119256	0.726154
0.215	238	663	0.125902	0.732308
0.22	238	694	0.131789	0.732308
0.225	243	717	0.136156	0.747692
0.23	246	743	0.141094	0.756923
0.235	248	777	0.14755	0.763077
0.24	253	825	0.156665	0.778462
0.245	255	856	0.162552	0.784615
0.25	258	888	0.168629	0.793846
0.255	260	918	0.174326	0.8
0.26	263	947	0.179833	0.809231
0.265	264	980	0.1861	0.812308
0.27	267	1007	0.191227	0.821538
0.275	271	1043	0.198063	0.833846
0.28	273	1072	0.20357	0.84
0.285	274	1106	0.210027	0.843077
0.29	276	1135	0.215534	0.849231
0.295	279	1161	0.220471	0.858462
0.3	281	1196	0.227117	0.864615
0.305	281	1229	0.233384	0.864615
0.31	283	1260	0.239271	0.870769
0.315	284	1293	0.245537	0.873846
0.32	285	1331	0.252754	0.876923
0.325	287	1370	0.26016	0.883077
0.33	287	1398	0.265477	0.883077
0.335	290	1432	0.271933	0.892308
0.34	292	1460	0.27725	0.898462
0.345	295	1488	0.282567	0.907692
0.35	295	1530	0.290543	0.907692
0.355	296	1572	0.298519	0.910769
0.36	298	1604	0.304596	0.916923
0.365	299	1633	0.310103	0.92
0.37	299	1663	0.315799	0.92
0.375	299	1702	0.323205	0.92
0.38	300	1732	0.328902	0.923077
0.385	301	1766	0.335359	0.926154
0.39	302	1796	0.341056	0.929231
0.395	302	1819	0.345423	0.929231
0.4	303	1855	0.35226	0.932308
0.405	303	1891	0.359096	0.932308
0.41	303	1929	0.366312	0.932308
0.415	305	1969	0.373908	0.938462
0.42	305	2011	0.381884	0.938462
0.425	306	2053	0.389859	0.941538
0.43	306	2084	0.395746	0.941538
0.435	307	2118	0.402203	0.944615
0.44	307	2154	0.409039	0.944615
0.445	308	2190	0.415875	0.947692
0.45	308	2239	0.42518	0.947692
0.455	308	2279	0.432776	0.947692
0.46	310	2311	0.438853	0.953846
0.465	311	2354	0.447019	0.956923
0.47	312	2393	0.454425	0.96
0.475	312	2439	0.46316	0.96
0.48	312	2482	0.471325	0.96
0.485	312	2533	0.48101	0.96
0.49	312	2568	0.487657	0.96
0.495	313	2615	0.496582	0.963077
0.5	313	2651	0.503418	0.963077
0.505	313	2698	0.512343	0.963077
0.51	313	2743	0.520889	0.963077
0.515	313	2783	0.528485	0.963077
0.52	313	2834	0.538169	0.963077
0.525	314	2875	0.545955	0.966154
0.53	314	2921	0.55469	0.966154
0.535	314	2961	0.562286	0.966154
0.54	314	3008	0.571212	0.966154
0.545	314	3064	0.581846	0.966154
0.55	315	3094	0.587543	0.969231
0.555	315	3139	0.596088	0.969231
0.56	315	3185	0.604823	0.969231
0.565	315	3227	0.612799	0.969231
0.57	315	3277	0.622294	0.969231
0.575	315	3323	0.631029	0.969231
0.58	315	3370	0.639954	0.969231
0.585	315	3418	0.64907	0.969231
0.59	315	3461	0.657235	0.969231
0.595	315	3511	0.66673	0.969231
0.6	315	3550	0.674136	0.969231
0.605	315	3589	0.681542	0.969231
0.61	315	3645	0.692176	0.969231
0.615	315	3679	0.698633	0.969231
0.62	315	3728	0.707938	0.969231
0.625	316	3756	0.713255	0.972308
0.63	317	3794	0.720471	0.975385
0.635	317	3828	0.726927	0.975385
0.64	317	3856	0.732245	0.975385
0.645	318	3896	0.73984	0.978462
0.65	318	3928	0.745917	0.978462
0.655	318	3962	0.752374	0.978462
0.66	318	3993	0.758261	0.978462
0.665	318	4018	0.763008	0.978462
0.67	318	4053	0.769654	0.978462
0.675	318	4075	0.773832	0.978462
0.68	318	4106	0.779719	0.978462
0.685	320	4135	0.785226	0.984615
0.69	320	4160	0.789973	0.984615
0.695	320	4185	0.794721	0.984615
0.7	320	4215	0.800418	0.984615
0.705	320	4238	0.804785	0.984615
0.71	320	4258	0.808583	0.984615
0.715	320	4281	0.812951	0.984615
0.72	321	4304	0.817319	0.987692
0.725	321	4324	0.821117	0.987692
0.73	321	4351	0.826244	0.987692
0.735	321	4373	0.830422	0.987692
0.74	321	4392	0.83403	0.987692
0.745	322	4418	0.838967	0.990769
0.75	322	4436	0.842385	0.990769
0.755	322	4460	0.846943	0.990769
0.76	322	4477	0.850171	0.990769
0.765	322	4494	0.853399	0.990769
0.77	322	4514	0.857197	0.990769
0.775	322	4540	0.862134	0.990769
0.78	322	4552	0.864413	0.990769
0.785	322	4566	0.867072	0.990769
0.79	323	4579	0.86954	0.993846
0.795	323	4591	0.871819	0.993846
0.8	323	4608	0.875047	0.993846
0.805	323	4629	0.879035	0.993846
0.81	323	4646	0.882264	0.993846
0.815	323	4662	0.885302	0.993846
0.82	323	4681	0.88891	0.993846
0.825	323	4692	0.890999	0.993846
0.83	323	4710	0.894417	0.993846
0.835	323	4723	0.896886	0.993846
0.84	323	4733	0.898785	0.993846
0.845	323	4741	0.900304	0.993846
0.85	323	4752	0.902393	0.993846
0.855	323	4760	0.903912	0.993846
0.86	323	4769	0.905621	0.993846
0.865	323	4778	0.90733	0.993846
0.87	323	4789	0.909419	0.993846
0.875	323	4803	0.912077	0.993846
0.88	324	4815	0.914356	0.996923
0.885	324	4829	0.917015	0.996923
0.89	324	4839	0.918914	0.996923
0.895	324	4852	0.921382	0.996923
0.9	324	4861	0.923092	0.996923
0.905	324	4875	0.92575	0.996923
0.91	324	4887	0.928029	0.996923
0.915	324	4893	0.929168	0.996923
0.92	324	4900	0.930498	0.996923
0.925	324	4911	0.932586	0.996923
0.93	324	4918	0.933916	0.996923
0.935	324	4927	0.935625	0.996923
0.94	324	4936	0.937334	0.996923
0.945	324	4944	0.938853	0.996923
0.95	324	4950	0.939992	0.996923
0.955	324	4956	0.941132	0.996923
0.96	324	4961	0.942081	0.996923
0.965	324	4970	0.94379	0.996923
0.97	324	4979	0.945499	0.996923
0.975	324	4984	0.946449	0.996923
0.98	324	4989	0.947398	0.996923
0.985	324	4995	0.948538	0.996923
0.99	324	5001	0.949677	0.996923
0.995	324	5008	0.951006	0.996923
1	324	5019	0.953095	0.996923
1.005	325	5027	0.954615	1
1.01	325	5029	0.954994	1
1.015	325	5033	0.955754	1
1.02	325	5040	0.957083	1
1.025	325	5043	0.957653	1
1.03	325	5049	0.958792	1
1.035	325	5055	0.959932	1
1.04	325	5058	0.960501	1
1.045	325	5063	0.961451	1
1.05	325	5068	0.9624	1
1.055	325	5070	0.96278	1
1.06	325	5074	0.96354	1
1.065	325	5075	0.96373	1
1.07	325	5080	0.964679	1
1.075	325	5085	0.965629	1
1.08	325	5089	0.966388	1
1.085	325	5092	0.966958	1
1.09	325	5097	0.967907	1
1.095	325	5101	0.968667	1
1.1	325	5107	0.969806	1
1.105	325	5112	0.970756	1
1.11	325	5114	0.971136	1
1.115	325	5119	0.972085	1
1.12	325	5121	0.972465	1
1.125	325	5127	0.973604	1
1.13	325	5129	0.973984	1
1.135	325	5134	0.974934	1
1.14	325	5136	0.975313	1
1.145	325	5137	0.975503	1
1.15	325	5138	0.975693	1
1.155	325	5140	0.976073	1
1.16	325	5144	0.976833	1
1.165	325	5147	0.977402	1
1.17	325	5148	0.977592	1
1.175	325	5148	0.977592	1
1.18	325	5149	0.977782	1
1.185	325	5153	0.978542	1
1.19	325	5153	0.978542	1
1.195	325	5155	0.978921	1
1.2	325	5156	0.979111	1
1.205	325	5158	0.979491	1
1.21	325	5158	0.979491	1
1.215	325	5158	0.979491	1
1.22	325	5162	0.980251	1
1.225	325	5164	0.98063	1
1.23	325	5167	0.9812	1
1.235	325	5167	0.9812	1
1.24	325	5170	0.98177	1
1.245	325	5172	0.98215	1
1.25	325	5175	0.982719	1
1.255	325	5177	0.983099	1
1.26	325	5179	0.983479	1
1.265	325	5180	0.983669	1
1.27	325	5188	0.985188	1
1.275	325	5189	0.985378	1
1.28	325	5191	0.985758	1
1.285	325	5192	0.985948	1
1.29	325	5194	0.986327	1
1.295	325	5194	0.986327	1
1.3	325	5196	0.986707	1
1.305	325	5199	0.987277	1
1.31	325	5200	0.987467	1
1.315	325	5200	0.987467	1
1.32	325	5201	0.987657	1
1.325	325	5204	0.988226	1
1.33	325	5205	0.988416	1
1.335	325	5206	0.988606	1
1.34	325	5206	0.988606	1
1.345	325	5207	0.988796	1
1.35	325	5209	0.989176	1
1.355	325	5209	0.989176	1
1.36	325	5211	0.989556	1
1.365	325	5212	0.989746	1
1.37	325	5213	0.989935	1
1.375	325	5214	0.990125	1
1.38	325	5214	0.990125	1
1.385	325	5214	0.990125	1
1.39	325	5216	0.990505	1
1.395	325	5216	0.990505	1
1.4	325	5217	0.990695	1
1.405	325	5217	0.990695	1
1.41	325	5219	0.991075	1
1.415	325	5222	0.991645	1
1.42	325	5222	0.991645	1
1.425	325	5224	0.992024	1
1.43	325	5225	0.992214	1
1.435	325	5225	0.992214	1
1.44	325	5225	0.992214	1
1.445	325	5225	0.992214	1
1.45	325	5227	0.992594	1
1.455	325	5227	0.992594	1
1.46	325	5228	0.992784	1
1.465	325	5228	0.992784	1
1.47	325	5228	0.992784	1
1.475	325	5228	0.992784	1
1.48	325	5229	0.992974	1
1.485	325	5229	0.992974	1
1.49	325	5229	0.992974	1
1.495	325	5230	0.993164	1
1.5	325	5230	0.993164	1
1.505	325	5230	0.993164	1
1.51	325	5230	0.993164	1
1.515	325	5230	0.993164	1
1.52	325	5230	0.993164	1
1.525	325	5230	0.993164	1
1.53	325	5231	0.993354	1
1.535	325	5231	0.993354	1
1.54	325	5232	0.993543	1
1.545	325	5234	0.993923	1
1.55	325	5234	0.993923	1
1.555	325	5234	0.993923	1
1.56	325	5235	0.994113	1
1.565	325	5235	0.994113	1
1.57	325	5235	0.994113	1
1.575	325	5236	0.994303	1
1.58	325	5236	0.994303	1
1.585	325	5237	0.994493	1
1.59	325	5237	0.994493	1
1.595	325	5237	0.994493	1
1.6	325	5238	0.994683	1
1.605	325	5238	0.994683	1
1.61	325	5239	0.994873	1
1.615	325	5240	0.995063	1
1.62	325	5241	0.995253	1
1.625	325	5241	0.995253	1
1.63	325	5242	0.995442	1
1.635	325	5242	0.995442	1
1.64	325	5243	0.995632	1
1.645	325	5243	0.995632	1
1.65	325	5243	0.995632	1
1.655	325	5244	0.995822	1
1.66	325	5244	0.995822	1
1.665	325	5244	0.995822	1
1.67	325	5245	0.996012	1
1.675	325	5245	0.996012	1
1.68	325	5245	0.996012	1
1.685	325	5245	0.996012	1
1.69	325	5246	0.996202	1
1.695	325	5247	0.996392	1
1.7	325	5247	0.996392	1
1.705	325	5247	0.996392	1
1.71	325	5248	0.996582	1
1.715	325	5248	0.996582	1
1.72	325	5248	0.996582	1
1.725	325	5248	0.996582	1
1.73	325	5248	0.996582	1
1.735	325	5252	0.997341	1
1.74	325	5252	0.997341	1
1.745	325	5252	0.997341	1
1.75	325	5254	0.997721	1
1.755	325	5254	0.997721	1
1.76	325	5254	0.997721	1
1.765	325	5254	0.997721	1
1.77	325	5254	0.997721	1
1.775	325	5254	0.997721	1
1.78	325	5255	0.997911	1
1.785	325	5255	0.997911	1
1.79	325	5255	0.997911	1
1.795	325	5255	0.997911	1
1.8	325	5255	0.997911	1
1.805	325	5255	0.997911	1
1.81	325	5255	0.997911	1
1.815	325	5256	0.998101	1
1.82	325	5256	0.998101	1
1.825	325	5256	0.998101	1
1.83	325	5256	0.998101	1
1.835	325	5257	0.998291	1
1.84	325	5257	0.998291	1
1.845	325	5257	0.998291	1
1.85	325	5257	0.998291	1
1.855	325	5257	0.998291	1
1.86	325	5257	0.998291	1
1.865	325	5257	0.998291	1
1.87	325	5257	0.998291	1
1.875	325	5257	0.998291	1
1.88	325	5257	0.998291	1
1.885	325	5257	0.998291	1
1.89	325	5257	0.998291	1
1.895	325	5257	0.998291	1
1.9	325	5257	0.998291	1
1.905	325	5257	0.998291	1
1.91	325	5257	0.998291	1
1.915	325	5257	0.998291	1
1.92	325	5257	0.998291	1
1.925	325	5257	0.998291	1
1.93	325	5257	0.998291	1
1.935	325	5257	0.998291	1
1.94	325	5257	0.998291	1
1.945	325	5257	0.998291	1
1.95	325	5257	0.998291	1
1.955	325	5257	0.998291	1
1.96	325	5257	0.998291	1
1.965	325	5257	0.998291	1
1.97	325	5257	0.998291	1
1.975	325	5258	0.998481	1
1.98	325	5258	0.998481	1
1.985	325	5258	0.998481	1
1.99	325	5258	0.998481	1
1.995	325	5258	0.998481	1
2	325	5261	0.999051	1
2.005	325	5262	0.99924	1
2.01	325	5262	0.99924	1
2.015	325	5262	0.99924	1
2.02	325	5262	0.99924	1
2.025	325	5262	0.99924	1
2.03	325	5262	0.99924	1
2.035	325	5262	0.99924	1
2.04	325	5262	0.99924	1
2.045	325	5262	0.99924	1
2.05	325	5262	0.99924	1
2.055	325	5262	0.99924	1
2.06	325	5262	0.99924	1
2.065	325	5262	0.99924	1
2.07	325	5262	0.99924	1
2.075	325	5262	0.99924	1
2.08	325	5262	0.99924	1
2.085	325	5262	0.99924	1
2.09	325	5262	0.99924	1
2.095	325	5262	0.99924	1
2.1	325	5262	0.99924	1
2.105	325	5262	0.99924	1
2.11	325	5262	0.99924	1
2.115	325	5262	0.99924	1
2.12	325	5262	0.99924	1
2.125	325	5262	0.99924	1
2.13	325	5262	0.99924	1
2.135	325	5262	0.99924	1
2.14	325	5262	0.99924	1
2.145	325	5262	0.99924	1
2.15	325	5262	0.99924	1
2.155	325	5262	0.99924	1
2.16	325	5263	0.99943	1
2.165	325	5263	0.99943	1
2.17	325	5263	0.99943	1
2.175	325	5263	0.99943	1
2.18	325	5263	0.99943	1
2.185	325	5263	0.99943	1
2.19	325	5263	0.99943	1
2.195	325	5263	0.99943	1
2.2	325	5263	0.99943	1
2.205	325	5263	0.99943	1
2.21	325	5263	0.99943	1
2.215	325	5263	0.99943	1
2.22	325	5263	0.99943	1
2.225	325	5263	0.99943	1
2.23	325	5263	0.99943	1
2.235	325	5263	0.99943	1
2.24	325	5264	0.99962	1
2.245	325	5264	0.99962	1
2.25	325	5265	0.99981	1
2.255	325	5265	0.99981	1
2.26	325	5265	0.99981	1
2.265	325	5265	0.99981	1
2.27	325	5265	0.99981	1
2.275	325	5265	0.99981	1
2.28	325	5265	0.99981	1
2.285	325	5265	0.99981	1
2.29	325	5265	0.99981	1
2.295	325	5265	0.99981	1
2.3	325	5265	0.99981	1
2.305	325	5265	0.99981	1
2.31	325	5265	0.99981	1
2.315	325	5265	0.99981	1
2.32	325	5265	0.99981	1
2.325	325	5265	0.99981	1
2.33	325	5265	0.99981	1
2.335	325	5265	0.99981	1
2.34	325	5265	0.99981	1
2.345	325	5265	0.99981	1
2.35	325	5265	0.99981	1
2.355	325	5265	0.99981	1
2.36	325	5265	0.99981	1
2.365	325	5265	0.99981	1
2.37	325	5265	0.99981	1
2.375	325	5265	0.99981	1
2.38	325	5265	0.99981	1
2.385	325	5265	0.99981	1
2.39	325	5265	0.99981	1
2.395	325	5265	0.99981	1
2.4	325	5265	0.99981	1
2.405	325	5265	0.99981	1
2.41	325	5265	0.99981	1
2.415	325	5265	0.99981	1
2.42	325	5265	0.99981	1
2.425	325	5265	0.99981	1
2.43	325	5265	0.99981	1
2.435	325	5265	0.99981	1
2.44	325	5265	0.99981	1
2.445	325	5265	0.99981	1
2.45	325	5265	0.99981	1
2.455	325	5265	0.99981	1
2.46	325	5265	0.99981	1
2.465	325	5265	0.99981	1
2.47	325	5265	0.99981	1
2.475	325	5265	0.99981	1
2.48	325	5265	0.99981	1
2.485	325	5265	0.99981	1
2.49	325	5265	0.99981	1
2.495	325	5265	0.99981	1
2.5	325	5265	0.99981	1
2.505	325	5265	0.99981	1
2.51	325	5265	0.99981	1
2.515	325	5265	0.99981	1
2.52	325	5265	0.99981	1
2.525	325	5265	0.99981	1
2.53	325	5265	0.99981	1
2.535	325	5265	0.99981	1
2.54	325	5265	0.99981	1
2.545	325	5265	0.99981	1
2.55	325	5266	1	1
2.555	325	5266	1	1
2.56	325	5266	1	1
2.565	325	5266	1	1
2.57	325	5266	1	1
2.575	325	5266	1	1
2.58	325	5266	1	1
2.585	325	5266	1	1
2.59	325	5266	1	1
2.595	325	5266	1	1
2.6	325	5266	1	1
2.605	325	5266	1	1
2.61	325	5266	1	1
2.615	325	5266	1	1
2.62	325	5266	1	1
2.625	325	5266	1	1
2.63	325	5266	1	1
2.635	325	5266	1	1
2.64	325	5266	1	1
2.645	325	5266	1	1
2.65	325	5266	1	1
2.655	325	5266	1	1
2.66	325	5266	1	1
2.665	325	5266	1	1
2.67	325	5266	1	1
2.675	325	5266	1	1
2.68	325	5266	1	1
2.685	325	5266	1	1
2.69	325	5266	1	1
2.695	325	5266	1	1
2.7	325	5266	1	1
2.705	325	5266	1	1
2.71	325	5266	1	1
2.715	325	5266	1	1
2.72	325	5266	1	1
2.725	325	5266	1	1
2.73	325	5266	1	1
2.735	325	5266	1	1
2.74	325	5266	1	1
2.745	325	5266	1	1
2.75	325	5266	1	1
2.755	325	5266	1	1
2.76	325	5266	1	1
2.765	325	5266	1	1
2.77	325	5266	1	1
2.775	325	5266	1	1
2.78	325	5266	1	1
2.785	325	5266	1	1
2.79	325	5266	1	1
2.795	325	5266	1	1
2.8	325	5266	1	1
2.805	325	5266	1	1
2.81	325	5266	1	1
2.815	325	5266	1	1
2.82	325	5266	1	1
2.825	325	5266	1	1
2.83	325	5266	1	1
2.835	325	5266	1	1
2.84	325	5266	1	1
2.845	325	5266	1	1
2.85	325	5266	1	1
2.855	325	5266	1	1
2.86	325	5266	1	1
2.865	325	5266	1	1
2.87	325	5266	1	1
2.875	325	5266	1	1
2.88	325	5266	1	1
2.885	325	5266	1	1
2.89	325	5266	1	1
2.895	325	5266	1	1
2.9	325	5266	1	1
2.905	325	5266	1	1
2.91	325	5266	1	1
2.915	325	5266	1	1
2.92	325	5266	1	1
2.925	325	5266	1	1
2.93	325	5266	1	1
2.935	325	5266	1	1
2.94	325	5266	1	1
2.945	325	5266	1	1
2.95	325	5266	1	1
2.955	325	5266	1	1
2.96	325	5266	1	1
2.965	325	5266	1	1
2.97	325	5266	1	1
2.975	325	5266	1	1
2.98	325	5266	1	1
2.985	325	5266	1	1
2.99	325	5266	1	1
2.995	325	5266	1	1
3	325	5266	1	1
3.005	325	5266	1	1
3.01	325	5266	1	1
3.015	325	5266	1	1
3.02	325	5266	1	1
3.025	325	5266	1	1
3.03	325	5266	1	1
3.035	325	5266	1	1
3.04	325	5266	1	1
3.045	325	5266	1	1
3.05	325	5266	1	1
3.055	325	5266	1	1
3.06	325	5266	1	1
3.065	325	5266	1	1
3.07	325	5266	1	1
3.075	325	5266	1	1
3.08	325	5266	1	1
3.085	325	5266	1	1
3.09	325	5266	1	1
3.095	325	5266	1	1
3.1	325	5266	1	1
3.105	325	5266	1	1
3.11	325	5266	1	1
3.115	325	5266	1	1
3.12	325	5266	1	1
3.125	325	5266	1	1
3.13	325	5266	1	1
3.135	325	5266	1	1
3.14	325	5266	1	1
3.145	325	5266	1	1
3.15	325	5266	1	1
3.155	325	5266	1	1
3.16	325	5266	1	1
3.165	325	5266	1	1
3.17	325	5266	1	1
3.175	325	5266	1	1
3.18	325	5266	1	1
3.185	325	5266	1	1
3.19	325	5266	1	1
3.195	325	5266	1	1
3.2	325	5266	1	1
3.205	325	5266	1	1
3.21	325	5266	1	1
3.215	325	5266	1	1
3.22	325	5266	1	1
3.225	325	5266	1	1
3.23	325	5266	1	1
3.235	325	5266	1	1
3.24	325	5266	1	1
3.245	325	5266	1	1
3.25	325	5266	1	1
3.255	325	5266	1	1
3.26	325	5266	1	1
3.265	325	5266	1	1
3.27	325	5266	1	1
3.275	325	5266	1	1
3.28	325	5266	1	1
3.285	325	5266	1	1
3.29	325	5266	1	1
3.295	325	5266	1	1
3.3	325	5266	1	1
3.305	325	5266	1	1
3.31	325	5266	1	1
3.315	325	5266	1	1
3.32	325	5266	1	1
3.325	325	5266	1	1
3.33	325	5266	1	1
3.335	325	5266	1	1
3.34	325	5266	1	1
3.345	325	5266	1	1
3.35	325	5266	1	1
3.355	325	5266	1	1
3.36	325	5266	1	1
3.365	325	5266	1	1
3.37	325	5266	1	1
3.375	325	5266	1	1
3.38	325	5266	1	1
3.385	325	5266	1	1
3.39	325	5266	1	1
3.395	325	5266	1	1
3.4	325	5266	1	1
3.405	325	5266	1	1
3.41	325	5266	1	1
3.415	325	5266	1	1
3.42	325	5266	1	1
3.425	325	5266	1	1
3.43	325	5266	1	1
3.435	325	5266	1	1
3.44	325	5266	1	1
3.445	325	5266	1	1
3.45	325	5266	1	1
3.455	325	5266	1	1
3.46	325	5266	1	1
3.465	325	5266	1	1
3.47	325	5266	1	1
3.475	325	5266	1	1
3.48	325	5266	1	1
3.485	325	5266	1	1
3.49	325	5266	1	1
3.495	325	5266	1	1
3.5	325	5266	1	1
3.505	325	5266	1	1
3.51	325	5266	1	1
3.515	325	5266	1	1
3.52	325	5266	1	1
3.525	325	5266	1	1
3.53	325	5266	1	1
3.535	325	5266	1	1
3.54	325	5266	1	1
3.545	325	5266	1	1
3.55	325	5266	1	1
3.555	325	5266	1	1
3.56	325	5266	1	1
3.565	325	5266	1	1
3.57	325	5266	1	1
3.575	325	5266	1	1
3.58	325	5266	1	1
3.585	325	5266	1	1
3.59	325	5266	1	1
3.595	325	5266	1	1
3.6	325	5266	1	1
3.605	325	5266	1	1
3.61	325	5266	1	1
3.615	325	5266	1	1
3.62	325	5266	1	1
3.625	325	5266	1	1
3.63	325	5266	1	1
3.635	325	5266	1	1
3.64	325	5266	1	1
3.645	325	5266	1	1
3.65	325	5266	1	1
3.655	325	5266	1	1
3.66	325	5266	1	1
3.665	325	5266	1	1
3.67	325	5266	1	1
3.675	325	5266	1	1
3.68	325	5266	1	1
3.685	325	5266	1	1
3.69	325	5266	1	1
3.695	325	5266	1	1
3.7	325	5266	1	1
3.705	325	5266	1	1
3.71	325	5266	1	1
3.715	325	5266	1	1
3.72	325	5266	1	1
3.725	325	5266	1	1
3.73	325	5266	1	1
3.735	325	5266	1	1
3.74	325	5266	1	1
3.745	325	5266	1	1
3.75	325	5266	1	1
3.755	325	5266	1	1
3.76	325	5266	1	1
3.765	325	5266	1	1
3.77	325	5266	1	1
3.775	325	5266	1	1
3.78	325	5266	1	1
3.785	325	5266	1	1
3.79	325	5266	1	1
3.795	325	5266	1	1
3.8	325	5266	1	1
3.805	325	5266	1	1
3.81	325	5266	1	1
3.815	325	5266	1	1
3.82	325	5266	1	1
3.825	325	5266	1	1
3.83	325	5266	1	1
3.835	325	5266	1	1
3.84	325	5266	1	1
3.845	325	5266	1	1
3.85	325	5266	1	1
3.855	325	5266	1	1
3.86	325	5266	1	1
3.865	325	5266	1	1
3.87	325	5266	1	1
3.875	325	5266	1	1
3.88	325	5266	1	1
3.885	325	5266	1	1
3.89	325	5266	1	1
3.895	325	5266	1	1
3.9	325	5266	1	1
3.905	325	5266	1	1
3.91	325	5266	1	1
3.915	325	5266	1	1
3.92	325	5266	1	1
3.925	325	5266	1	1
3.93	325	5266	1	1
3.935	325	5266	1	1
3.94	325	5266	1	1
3.945	325	5266	1	1
3.95	325	5266	1	1
3.955	325	5266	1	1
3.96	325	5266	1	1
3.965	325	5266	1	1
3.97	325	5266	1	1
3.975	325	5266	1	1
3.98	325	5266	1	1
3.985	325	5266	1	1
3.99	325	5266	1	1
3.995	325	5266	1	1
4	325	5266	1	1
4.005	325	5266	1	1
4.01	325	5266	1	1
4.015	325	5266	1	1
4.02	325	5266	1	1
4.025	325	5266	1	1
4.03	325	5266	1	1
4.035	325	5266	1	1
4.04	325	5266	1	1
4.045	325	5266	1	1
4.05	325	5266	1	1
4.055	325	5266	1	1
4.06	325	5266	1	1
4.065	325	5266	1	1
4.07	325	5266	1	1
4.075	325	5266	1	1
4.08	325	5266	1	1
4.085	325	5266	1	1
4.09	325	5266	1	1
4.095	325	5266	1	1
4.1	325	5266	1	1
4.105	325	5266	1	1
4.11	325	5266	1	1
4.115	325	5266	1	1
4.12	325	5266	1	1
4.125	325	5266	1	1
4.13	325	5266	1	1
4.135	325	5266	1	1
4.14	325	5266	1	1
4.145	325	5266	1	1
4.15	325	5266	1	1
4.155	325	5266	1	1
4.16	325	5266	1	1
4.165	325	5266	1	1
4.17	325	5266	1	1
4.175	325	5266	1	1
4.18	325	5266	1	1
4.185	325	5266	1	1
4.19	325	5266	1	1
4.195	325	5266	1	1
4.2	325	5266	1	1
4.205	325	5266	1	1
4.21	325	5266	1	1
4.215	325	5266	1	1
4.22	325	5266	1	1
4.225	325	5266	1	1
4.23	325	5266	1	1
4.235	325	5266	1	1
4.24	325	5266	1	1
4.245	325	5266	1	1
4.25	325	5266	1	1
4.255	325	5266	1	1
4.26	325	5266	1	1
4.265	325	5266	1	1
4.27	325	5266	1	1
4.275	325	5266	1	1
4.28	325	5266	1	1
4.285	325	5266	1	1
4.29	325	5266	1	1
4.295	325	5266	1	1
4.3	325	5266	1	1
4.305	325	5266	1	1
4.31	325	5266	1	1
4.315	325	5266	1	1
4.32	325	5266	1	1
4.325	325	5266	1	1
4.33	325	5266	1	1
4.335	325	5266	1	1
4.34	325	5266	1	1
4.345	325	5266	1	1
4.35	325	5266	1	1
4.355	325	5266	1	1
4.36	325	5266	1	1
4.365	325	5266	1	1
4.37	325	5266	1	1
4.375	325	5266	1	1
4.38	325	5266	1	1
4.385	325	5266	1	1
4.39	325	5266	1	1
4.395	325	5266	1	1
4.4	325	5266	1	1
4.405	325	5266	1	1
4.41	325	5266	1	1
4.415	325	5266	1	1
4.42	325	5266	1	1
4.425	325	5266	1	1
4.43	325	5266	1	1
4.435	325	5266	1	1
4.44	325	5266	1	1
4.445	325	5266	1	1
4.45	325	5266	1	1
4.455	325	5266	1	1
4.46	325	5266	1	1
4.465	325	5266	1	1
4.47	325	5266	1	1
4.475	325	5266	1	1
4.48	325	5266	1	1
4.485	325	5266	1	1
4.49	325	5266	1	1
4.495	325	5266	1	1
4.5	325	5266	1	1
4.505	325	5266	1	1
4.51	325	5266	1	1
4.515	325	5266	1	1
4.52	325	5266	1	1
4.525	325	5266	1	1
4.53	325	5266	1	1
4.535	325	5266	1	1
4.54	325	5266	1	1
4.545	325	5266	1	1
4.55	325	5266	1	1
4.555	325	5266	1	1
4.56	325	5266	1	1
4.565	325	5266	1	1
4.57	325	5266	1	1
4.575	325	5266	1	1
4.58	325	5266	1	1
4.585	325	5266	1	1
4.59	325	5266	1	1
4.595	325	5266	1	1
4.6	325	5266	1	1
4.605	325	5266	1	1
4.61	325	5266	1	1
4.615	325	5266	1	1
4.62	325	5266	1	1
4.625	325	5266	1	1
4.63	325	5266	1	1
4.635	325	5266	1	1
4.64	325	5266	1	1
4.645	325	5266	1	1
4.65	325	5266	1	1
4.655	325	5266	1	1
4.66	325	5266	1	1
4.665	325	5266	1	1
4.67	325	5266	1	1
4.675	325	5266	1	1
4.68	325	5266	1	1
4.685	325	5266	1	1
4.69	325	5266	1	1
4.695	325	5266	1	1
4.7	325	5266	1	1
4.705	325	5266	1	1
4.71	325	5266	1	1
4.715	325	5266	1	1
4.72	325	5266	1	1
4.725	325	5266	1	1
4.73	325	5266	1	1
4.735	325	5266	1	1
4.74	325	5266	1	1
4.745	325	5266	1	1
4.75	325	5266	1	1
4.755	325	5266	1	1
4.76	325	5266	1	1
4.765	325	5266	1	1
4.77	325	5266	1	1
4.775	325	5266	1	1
4.78	325	5266	1	1
4.785	325	5266	1	1
4.79	325	5266	1	1
4.795	325	5266	1	1
4.8	325	5266	1	1
4.805	325	5266	1	1
4.81	325	5266	1	1
4.815	325	5266	1	1
4.82	325	5266	1	1
4.825	325	5266	1	1
4.83	325	5266	1	1
4.835	325	5266	1	1
4.84	325	5266	1	1
4.845	325	5266	1	1
4.85	325	5266	1	1
4.855	325	5266	1	1
4.86	325	5266	1	1
4.865	325	5266	1	1
4.87	325	5266	1	1
4.875	325	5266	1	1
4.88	325	5266	1	1
4.885	325	5266	1	1
4.89	325	5266	1	1
4.895	325	5266	1	1
4.9	325	5266	1	1
4.905	325	5266	1	1
4.91	325	5266	1	1
4.915	325	5266	1	1
4.92	325	5266	1	1
4.925	325	5266	1	1
4.93	325	5266	1	1
4.935	325	5266	1	1
4.94	325	5266	1	1
4.945	325	5266	1	1
4.95	325	5266	1	1
4.955	325	5266	1	1
4.96	325	5266	1	1
4.965	325	5266	1	1
4.97	325	5266	1	1
4.975	325	5266	1	1
4.98	325	5266	1	1
4.985	325	5266	1	1
4.99	325	5266	1	1
4.995	325	5266	1	1
5	325	5266	1	1
5.005	325	5266	1	1
5.01	325	5266	1	1
5.015	325	5266	1	1
5.02	325	5266	1	1
5.025	325	5266	1	1
5.03	325	5266	1	1
5.035	325	5266	1	1
5.04	325	5266	1	1
5.045	325	5266	1	1
5.05	325	5266	1	1
5.055	325	5266	1	1
5.06	325	5266	1	1
5.065	325	5266	1	1
5.07	325	5266	1	1
5.075	325	5266	1	1
5.08	325	5266	1	1
5.085	325	5266	1	1
5.09	325	5266	1	1
5.095	325	5266	1	1
5.1	325	5266	1	1
5.105	325	5266	1	1
5.11	325	5266	1	1
5.115	325	5266	1	1
5.12	325	5266	1	1
5.125	325	5266	1	1
5.13	325	5266	1	1
5.135	325	5266	1	1
5.14	325	5266	1	1
5.145	325	5266	1	1
5.15	325	5266	1	1
5.155	325	5266	1	1
5.16	325	5266	1	1
5.165	325	5266	1	1
5.17	325	5266	1	1
5.175	325	5266	1	1
5.18	325	5266	1	1
5.185	325	5266	1	1
5.19	325	5266	1	1
5.195	325	5266	1	1
5.2	325	5266	1	1
5.205	325	5266	1	1
5.21	325	5266	1	1
5.215	325	5266	1	1
5.22	325	5266	1	1
5.225	325	5266	1	1
5.23	325	5266	1	1
5.235	325	5266	1	1
5.24	325	5266	1	1
5.245	325	5266	1	1
5.25	325	5266	1	1
5.255	325	5266	1	1
5.26	325	5266	1	1
5.265	325	5266	1	1
5.27	325	5266	1	1
5.275	325	5266	1	1
5.28	325	5266	1	1
5.285	325	5266	1	1
5.29	325	5266	1	1
5.295	325	5266	1	1
5.3	325	5266	1	1
5.305	325	5266	1	1
5.31	325	5266	1	1
5.315	325	5266	1	1
5.32	325	5266	1	1
5.325	325	5266	1	1
5.33	325	5266	1	1
5.335	325	5266	1	1
5.34	325	5266	1	1
5.345	325	5266	1	1
5.35	325	5266	1	1
5.355	325	5266	1	1
5.36	325	5266	1	1
5.365	325	5266	1	1
5.37	325	5266	1	1
5.375	325	5266	1	1
5.38	325	5266	1	1
5.385	325	5266	1	1
5.39	325	5266	1	1
5.395	325	5266	1	1
5.4	325	5266	1	1
5.405	325	5266	1	1
5.41	325	5266	1	1
5.415	325	5266	1	1
5.42	325	5266	1	1
5.425	325	5266	1	1
5.43	325	5266	1	1
5.435	325	5266	1	1
5.44	325	5266	1	1
5.445	325	5266	1	1
5.45	325	5266	1	1
5.455	325	5266	1	1
5.46	325	5266	1	1
5.465	325	5266	1	1
5.47	325	5266	1	1
5.475	325	5266	1	1
5.48	325	5266	1	1
5.485	325	5266	1	1
5.49	325	5266	1	1
5.495	325	5266	1	1
5.5	325	5266	1	1
5.505	325	5266	1	1
5.51	325	5266	1	1
5.515	325	5266	1	1
5.52	325	5266	1	1
5.525	325	5266	1	1
5.53	325	5266	1	1
5.535	325	5266	1	1
5.54	325	5266	1	1
5.545	325	5266	1	1
5.55	325	5266	1	1
5.555	325	5266	1	1
5.56	325	5266	1	1
5.565	325	5266	1	1
5.57	325	5266	1	1
5.575	325	5266	1	1
5.58	325	5266	1	1
5.585	325	5266	1	1
5.59	325	5266	1	1
5.595	325	5266	1	1
5.6	325	5266	1	1
5.605	325	5266	1	1
5.61	325	5266	1	1
5.615	325	5266	1	1
5.62	325	5266	1	1
5.625	325	5266	1	1
5.63	325	5266	1	1
5.635	325	5266	1	1
5.64	325	5266	1	1
5.645	325	5266	1	1
5.65	325	5266	1	1
5.655	325	5266	1	1
5.66	325	5266	1	1
5.665	325	5266	1	1
5.67	325	5266	1	1
5.675	325	5266	1	1
5.68	325	5266	1	1
5.685	325	5266	1	1
5.69	325	5266	1	1
5.695	325	5266	1	1
5.7	325	5266	1	1
5.705	325	5266	1	1
5.71	325	5266	1	1
5.715	325	5266	1	1
5.72	325	5266	1	1
5.725	325	5266	1	1
5.73	325	5266	1	1
5.735	325	5266	1	1
5.74	325	5266	1	1
5.745	325	5266	1	1
5.75	325	5266	1	1
5.755	325	5266	1	1
5.76	325	5266	1	1
5.765	325	5266	1	1
5.77	325	5266	1	1
5.775	325	5266	1	1
5.78	325	5266	1	1
5.785	325	5266	1	1
5.79	325	5266	1	1
5.795	325	5266	1	1
5.8	325	5266	1	1
5.805	325	5266	1	1
5.81	325	5266	1	1
5.815	325	5266	1	1
5.82	325	5266	1	1
5.825	325	5266	1	1
5.83	325	5266	1	1
5.835	325	5266	1	1
5.84	325	5266	1	1
5.845	325	5266	1	1
5.85	325	5266	1	1
5.855	325	5266	1	1
5.86	325	5266	1	1
5.865	325	5266	1	1
5.87	325	5266	1	1
5.875	325	5266	1	1
5.88	325	5266	1	1
5.885	325	5266	1	1
5.89	325	5266	1	1
5.895	325	5266	1	1
5.9	325	5266	1	1
5.905	325	5266	1	1
5.91	325	5266	1	1
5.915	325	5266	1	1
5.92	325	5266	1	1
5.925	325	5266	1	1
5.93	325	5266	1	1
5.935	325	5266	1	1
5.94	325	5266	1	1
5.945	325	5266	1	1
5.95	325	5266	1	1
5.955	325	5266	1	1
5.96	325	5266	1	1
5.965	325	5266	1	1
5.97	325	5266	1	1
5.975	325	5266	1	1
5.98	325	5266	1	1
5.985	325	5266	1	1
5.99	325	5266	1	1
5.995	325	5266	1	1
6	325	5266	1	1
6.005	325	5266	1	1
6.01	325	5266	1	1
6.015	325	5266	1	1
6.02	325	5266	1	1
6.025	325	5266	1	1
6.03	325	5266	1	1
6.035	325	5266	1	1
6.04	325	5266	1	1
6.045	325	5266	1	1
6.05	325	5266	1	1
6.055	325	5266	1	1
6.06	325	5266	1	1
6.065	325	5266	1	1
6.07	325	5266	1	1
6.075	325	5266	1	1
6.08	325	5266	1	1
6.085	325	5266	1	1
6.09	325	5266	1	1
6.095	325	5266	1	1
6.1	325	5266	1	1
6.105	325	5266	1	1
6.11	325	5266	1	1
6.115	325	5266	1	1
6.12	325	5266	1	1
6.125	325	5266	1	1
6.13	325	5266	1	1
6.135	325	5266	1	1
6.14	325	5266	1	1
6.145	325	5266	1	1
6.15	325	5266	1	1
6.155	325	5266	1	1
6.16	325	5266	1	1
6.165	325	5266	1	1
6.17	325	5266	1	1
6.175	325	5266	1	1
6.18	325	5266	1	1
6.185	325	5266	1	1
6.19	325	5266	1	1
6.195	325	5266	1	1
6.2	325	5266	1	1
6.205	325	5266	1	1
6.21	325	5266	1	1
6.215	325	5266	1	1
6.22	325	5266	1	1
6.225	325	5266	1	1
6.23	325	5266	1	1
6.235	325	5266	1	1
6.24	325	5266	1	1
6.245	325	5266	1	1
6.25	325	5266	1	1
6.255	325	5266	1	1
6.26	325	5266	1	1
6.265	325	5266	1	1
6.27	325	5266	1	1
6.275	325	5266	1	1
6.28	325	5266	1	1
6.285	325	5266	1	1
6.29	325	5266	1	1
6.295	325	5266	1	1
6.3	325	5266	1	1
6.305	325	5266	1	1
6.31	325	5266	1	1
6.315	325	5266	1	1
6.32	325	5266	1	1
6.325	325	5266	1	1
6.33	325	5266	1	1
6.335	325	5266	1	1
6.34	325	5266	1	1
6.345	325	5266	1	1
6.35	325	5266	1	1
6.355	325	5266	1	1
6.36	325	5266	1	1
6.365	325	5266	1	1
6.37	325	5266	1	1
6.375	325	5266	1	1
6.38	325	5266	1	1
6.385	325	5266	1	1
6.39	325	5266	1	1
6.395	325	5266	1	1
6.4	325	5266	1	1
6.405	325	5266	1	1
6.41	325	5266	1	1
6.415	325	5266	1	1
6.42	325	5266	1	1
6.425	325	5266	1	1
6.43	325	5266	1	1
6.435	325	5266	1	1
6.44	325	5266	1	1
6.445	325	5266	1	1
6.45	325	5266	1	1
6.455	325	5266	1	1
6.46	325	5266	1	1
6.465	325	5266	1	1
6.47	325	5266	1	1
6.475	325	5266	1	1
6.48	325	5266	1	1
6.485	325	5266	1	1
6.49	325	5266	1	1
6.495	325	5266	1	1
6.5	325	5266	1	1
6.505	325	5266	1	1
6.51	325	5266	1	1
6.515	325	5266	1	1
6.52	325	5266	1	1
6.525	325	5266	1	1
6.53	325	5266	1	1
6.535	325	5266	1	1
6.54	325	5266	1	1
6.545	325	5266	1	1
6.55	325	5266	1	1
6.555	325	5266	1	1
6.56	325	5266	1	1
6.565	325	5266	1	1
6.57	325	5266	1	1
6.575	325	5266	1	1
6.58	325	5266	1	1
6.585	325	5266	1	1
6.59	325	5266	1	1
6.595	325	5266	1	1
6.6	325	5266	1	1
6.605	325	5266	1	1
6.61	325	5266	1	1
6.615	325	5266	1	1
6.62	325	5266	1	1
6.625	325	5266	1	1
6.63	325	5266	1	1
6.635	325	5266	1	1
6.64	325	5266	1	1
6.645	325	5266	1	1
6.65	325	5266	1	1
6.655	325	5266	1	1
6.66	325	5266	1	1
6.665	325	5266	1	1
6.67	325	5266	1	1
6.675	325	5266	1	1
6.68	325	5266	1	1
6.685	325	5266	1	1
6.69	325	5266	1	1
6.695	325	5266	1	1
6.7	325	5266	1	1
6.705	325	5266	1	1
6.71	325	5266	1	1
6.715	325	5266	1	1
6.72	325	5266	1	1
6.725	325	5266	1	1
6.73	325	5266	1	1
6.735	325	5266	1	1
6.74	325	5266	1	1
6.745	325	5266	1	1
6.75	325	5266	1	1
6.755	325	5266	1	1
6.76	325	5266	1	1
6.765	325	5266	1	1
6.77	325	5266	1	1
6.775	325	5266	1	1
6.78	325	5266	1	1
6.785	325	5266	1	1
6.79	325	5266	1	1
6.795	325	5266	1	1
6.8	325	5266	1	1
6.805	325	5266	1	1
6.81	325	5266	1	1
6.815	325	5266	1	1
6.82	325	5266	1	1
6.825	325	5266	1	1
6.83	325	5266	1	1
6.835	325	5266	1	1
6.84	325	5266	1	1
6.845	325	5266	1	1
6.85	325	5266	1	1
6.855	325	5266	1	1
6.86	325	5266	1	1
6.865	325	5266	1	1
6.87	325	5266	1	1
6.875	325	5266	1	1
6.88	325	5266	1	1
6.885	325	5266	1	1
6.89	325	5266	1	1
6.895	325	5266	1	1
6.9	325	5266	1	1
6.905	325	5266	1	1
6.91	325	5266	1	1
6.915	325	5266	1	1
6.92	325	5266	1	1
6.925	325	5266	1	1
6.93	325	5266	1	1
6.935	325	5266	1	1
6.94	325	5266	1	1
6.945	325	5266	1	1
6.95	325	5266	1	1
6.955	325	5266	1	1
6.96	325	5266	1	1
6.965	325	5266	1	1
6.97	325	5266	1	1
6.975	325	5266	1	1
6.98	325	5266	1	1
6.985	325	5266	1	1
6.99	325	5266	1	1
6.995	325	5266	1	1
7	325	5266	1	1
7.005	325	5266	1	1
7.01	325	5266	1	1
7.015	325	5266	1	1
7.02	325	5266	1	1
7.025	325	5266	1	1
7.03	325	5266	1	1
7.035	325	5266	1	1
7.04	325	5266	1	1
7.045	325	5266	1	1
7.05	325	5266	1	1
7.055	325	5266	1	1
7.06	325	5266	1	1
7.065	325	5266	1	1
7.07	325	5266	1	1
7.075	325	5266	1	1
7.08	325	5266	1	1
7.085	325	5266	1	1
7.09	325	5266	1	1
7.095	325	5266	1	1
7.1	325	5266	1	1
7.105	325	5266	1	1
7.11	325	5266	1	1
7.115	325	5266	1	1
7.12	325	5266	1	1
7.125	325	5266	1	1
7.13	325	5266	1	1
7.135	325	5266	1	1
7.14	325	5266	1	1
7.145	325	5266	1	1
7.15	325	5266	1	1
7.155	325	5266	1	1
7.16	325	5266	1	1
7.165	325	5266	1	1
7.17	325	5266	1	1
7.175	325	5266	1	1
7.18	325	5266	1	1
7.185	325	5266	1	1
7.19	325	5266	1	1
7.195	325	5266	1	1
7.2	325	5266	1	1
7.205	325	5266	1	1
7.21	325	5266	1	1
7.215	325	5266	1	1
7.22	325	5266	1	1
7.225	325	5266	1	1
7.23	325	5266	1	1
7.235	325	5266	1	1
7.24	325	5266	1	1
7.245	325	5266	1	1
7.25	325	5266	1	1
7.255	325	5266	1	1
7.26	325	5266	1	1
7.265	325	5266	1	1
7.27	325	5266	1	1
7.275	325	5266	1	1
7.28	325	5266	1	1
7.285	325	5266	1	1
7.29	325	5266	1	1
7.295	325	5266	1	1
7.3	325	5266	1	1
7.305	325	5266	1	1
7.31	325	5266	1	1
7.315	325	5266	1	1
7.32	325	5266	1	1
7.325	325	5266	1	1
7.33	325	5266	1	1
7.335	325	5266	1	1
7.34	325	5266	1	1
7.345	325	5266	1	1
7.35	325	5266	1	1
7.355	325	5266	1	1
7.36	325	5266	1	1
7.365	325	5266	1	1
7.37	325	5266	1	1
7.375	325	5266	1	1
7.38	325	5266	1	1
7.385	325	5266	1	1
7.39	325	5266	1	1
7.395	325	5266	1	1
7.4	325	5266	1	1
7.405	325	5266	1	1
7.41	325	5266	1	1
7.415	325	5266	1	1
7.42	325	5266	1	1
7.425	325	5266	1	1
7.43	325	5266	1	1
7.435	325	5266	1	1
7.44	325	5266	1	1
7.445	325	5266	1	1
7.45	325	5266	1	1
7.455	325	5266	1	1
7.46	325	5266	1	1
7.465	325	5266	1	1
7.47	325	5266	1	1
7.475	325	5266	1	1
7.48	325	5266	1	1
7.485	325	5266	1	1
7.49	325	5266	1	1
7.495	325	5266	1	1
7.5	325	5266	1	1
7.505	325	5266	1	1
7.51	325	5266	1	1
7.515	325	5266	1	1
7.52	325	5266	1	1
7.525	325	5266	1	1
7.53	325	5266	1	1
7.535	325	5266	1	1
7.54	325	5266	1	1
7.545	325	5266	1	1
7.55	325	5266	1	1
7.555	325	5266	1	1
7.56	325	5266	1	1
7.565	325	5266	1	1
7.57	325	5266	1	1
7.575	325	5266	1	1
7.58	325	5266	1	1
7.585	325	5266	1	1
7.59	325	5266	1	1
7.595	325	5266	1	1
7.6	325	5266	1	1
7.605	325	5266	1	1
7.61	325	5266	1	1
7.615	325	5266	1	1
7.62	325	5266	1	1
7.625	325	5266	1	1
7.63	325	5266	1	1
7.635	325	5266	1	1
7.64	325	5266	1	1
7.645	325	5266	1	1
7.65	325	5266	1	1
7.655	325	5266	1	1
7.66	325	5266	1	1
7.665	325	5266	1	1
7.67	325	5266	1	1
7.675	325	5266	1	1
7.68	325	5266	1	1
7.685	325	5266	1	1
7.69	325	5266	1	1
7.695	325	5266	1	1
7.7	325	5266	1	1
7.705	325	5266	1	1
7.71	325	5266	1	1
7.715	325	5266	1	1
7.72	325	5266	1	1
7.725	325	5266	1	1
7.73	325	5266	1	1
7.735	325	5266	1	1
7.74	325	5266	1	1
7.745	325	5266	1	1
7.75	325	5266	1	1
7.755	325	5266	1	1
7.76	325	5266	1	1
7.765	325	5266	1	1
7.77	325	5266	1	1
7.775	325	5266	1	1
7.78	325	5266	1	1
7.785	325	5266	1	1
7.79	325	5266	1	1
7.795	325	5266	1	1
7.8	325	5266	1	1
7.805	325	5266	1	1
7.81	325	5266	1	1
7.815	325	5266	1	1
7.82	325	5266	1	1
7.825	325	5266	1	1
7.83	325	5266	1	1
7.835	325	5266	1	1
7.84	325	5266	1	1
7.845	325	5266	1	1
7.85	325	5266	1	1
7.855	325	5266	1	1
7.86	325	5266	1	1
7.865	325	5266	1	1
7.87	325	5266	1	1
7.875	325	5266	1	1
7.88	325	5266	1	1
7.885	325	5266	1	1
7.89	325	5266	1	1
7.895	325	5266	1	1
7.9	325	5266	1	1
7.905	325	5266	1	1
7.91	325	5266	1	1
7.915	325	5266	1	1
7.92	325	5266	1	1
7.925	325	5266	1	1
7.93	325	5266	1	1
7.935	325	5266	1	1
7.94	325	5266	1	1
7.945	325	5266	1	1
7.95	325	5266	1	1
7.955	325	5266	1	1
7.96	325	5266	1	1
7.965	325	5266	1	1
7.97	325	5266	1	1
7.975	325	5266	1	1
7.98	325	5266	1	1
7.985	325	5266	1	1
7.99	325	5266	1	1
7.995	325	5266	1	1
8	325	5266	1	1
8.005	325	5266	1	1
8.01	325	5266	1	1
8.015	325	5266	1	1
8.02	325	5266	1	1
8.025	325	5266	1	1
8.03	325	5266	1	1
8.035	325	5266	1	1
8.04	325	5266	1	1
8.045	325	5266	1	1
8.05	325	5266	1	1
8.055	325	5266	1	1
8.06	325	5266	1	1
8.065	325	5266	1	1
8.07	325	5266	1	1
8.075	325	5266	1	1
8.08	325	5266	1	1
8.085	325	5266	1	1
8.09	325	5266	1	1
8.095	325	5266	1	1
8.1	325	5266	1	1
8.105	325	5266	1	1
8.11	325	5266	1	1
8.115	325	5266	1	1
8.12	325	5266	1	1
8.125	325	5266	1	1
8.13	325	5266	1	1
8.135	325	5266	1	1
8.14	325	5266	1	1
8.145	325	5266	1	1
8.15	325	5266	1	1
8.155	325	5266	1	1
8.16	325	5266	1	1
8.165	325	5266	1	1
8.17	325	5266	1	1
8.175	325	5266	1	1
8.18	325	5266	1	1
8.185	325	5266	1	1
8.19	325	5266	1	1
8.195	325	5266	1	1
8.2	325	5266	1	1
8.205	325	5266	1	1
8.21	325	5266	1	1
8.215	325	5266	1	1
8.22	325	5266	1	1
8.225	325	5266	1	1
8.23	325	5266	1	1
8.235	325	5266	1	1
8.24	325	5266	1	1
8.245	325	5266	1	1
8.25	325	5266	1	1
8.255	325	5266	1	1
8.26	325	5266	1	1
8.265	325	5266	1	1
8.27	325	5266	1	1
8.275	325	5266	1	1
8.28	325	5266	1	1
8.285	325	5266	1	1
8.29	325	5266	1	1
8.295	325	5266	1	1
8.3	325	5266	1	1
8.305	325	5266	1	1
8.31	325	5266	1	1
8.315	325	5266	1	1
8.32	325	5266	1	1
8.325	325	5266	1	1
8.33	325	5266	1	1
8.335	325	5266	1	1
8.34	325	5266	1	1
8.345	325	5266	1	1
8.35	325	5266	1	1
8.355	325	5266	1	1
8.36	325	5266	1	1
8.365	325	5266	1	1
8.37	325	5266	1	1
8.375	325	5266	1	1
8.38	325	5266	1	1
8.385	325	5266	1	1
8.39	325	5266	1	1
8.395	325	5266	1	1
8.4	325	5266	1	1
8.405	325	5266	1	1
8.41	325	5266	1	1
8.415	325	5266	1	1
8.42	325	5266	1	1
8.425	325	5266	1	1
8.43	325	5266	1	1
8.435	325	5266	1	1
8.44	325	5266	1	1
8.445	325	5266	1	1
8.45	325	5266	1	1
8.455	325	5266	1	1
8.46	325	5266	1	1
8.465	325	5266	1	1
8.47	325	5266	1	1
8.475	325	5266	1	1
8.48	325	5266	1	1
8.485	325	5266	1	1
8.49	325	5266	1	1
8.495	325	5266	1	1
8.5	325	5266	1	1
8.505	325	5266	1	1
8.51	325	5266	1	1
8.515	325	5266	1	1
8.52	325	5266	1	1
8.525	325	5266	1	1
8.53	325	5266	1	1
8.535	325	5266	1	1
8.54	325	5266	1	1
8.545	325	5266	1	1
8.55	325	5266	1	1
8.555	325	5266	1	1
8.56	325	5266	1	1
8.565	325	5266	1	1
8.57	325	5266	1	1
8.575	325	5266	1	1
8.58	325	5266	1	1
8.585	325	5266	1	1
8.59	325	5266	1	1
8.595	325	5266	1	1
8.6	325	5266	1	1
8.605	325	5266	1	1
8.61	325	5266	1	1
8.615	325	5266	1	1
8.62	325	5266	1	1
8.625	325	5266	1	1
8.63	325	5266	1	1
8.635	325	5266	1	1
8.64	325	5266	1	1
8.645	325	5266	1	1
8.65	325	5266	1	1
8.655	325	5266	1	1
8.66	325	5266	1	1
8.665	325	5266	1	1
8.67	325	5266	1	1
8.675	325	5266	1	1
8.68	325	5266	1	1
8.685	325	5266	1	1
8.69	325	5266	1	1
8.695	325	5266	1	1
8.7	325	5266	1	1
8.705	325	5266	1	1
8.71	325	5266	1	1
8.715	325	5266	1	1
8.72	325	5266	1	1
8.725	325	5266	1	1
8.73	325	5266	1	1
8.735	325	5266	1	1
8.74	325	5266	1	1
8.745	325	5266	1	1
8.75	325	5266	1	1
8.755	325	5266	1	1
8.76	325	5266	1	1
8.765	325	5266	1	1
8.77	325	5266	1	1
8.775	325	5266	1	1
8.78	325	5266	1	1
8.785	325	5266	1	1
8.79	325	5266	1	1
8.795	325	5266	1	1
8.8	325	5266	1	1
8.805	325	5266	1	1
8.81	325	5266	1	1
8.815	325	5266	1	1
8.82	325	5266	1	1
8.825	325	5266	1	1
8.83	325	5266	1	1
8.835	325	5266	1	1
8.84	325	5266	1	1
8.845	325	5266	1	1
8.85	325	5266	1	1
8.855	325	5266	1	1
8.86	325	5266	1	1
8.865	325	5266	1	1
8.87	325	5266	1	1
8.875	325	5266	1	1
8.88	325	5266	1	1
8.885	325	5266	1	1
8.89	325	5266	1	1
8.895	325	5266	1	1
8.9	325	5266	1	1
8.905	325	5266	1	1
8.91	325	5266	1	1
8.915	325	5266	1	1
8.92	325	5266	1	1
8.925	325	5266	1	1
8.93	325	5266	1	1
8.935	325	5266	1	1
8.94	325	5266	1	1
8.945	325	5266	1	1
8.95	325	5266	1	1
8.955	325	5266	1	1
8.96	325	5266	1	1
8.965	325	5266	1	1
8.97	325	5266	1	1
8.975	325	5266	1	1
8.98	325	5266	1	1
8.985	325	5266	1	1
8.99	325	5266	1	1
8.995	325	5266	1	1
9	325	5266	1	1
9.005	325	5266	1	1
9.01	325	5266	1	1
9.015	325	5266	1	1
9.02	325	5266	1	1
9.025	325	5266	1	1
9.03	325	5266	1	1
9.035	325	5266	1	1
9.04	325	5266	1	1
9.045	325	5266	1	1
9.05	325	5266	1	1
9.055	325	5266	1	1
9.06	325	5266	1	1
9.065	325	5266	1	1
9.07	325	5266	1	1
9.075	325	5266	1	1
9.08	325	5266	1	1
9.085	325	5266	1	1
9.09	325	5266	1	1
9.095	325	5266	1	1
9.1	325	5266	1	1
9.105	325	5266	1	1
9.11	325	5266	1	1
9.115	325	5266	1	1
9.12	325	5266	1	1
9.125	325	5266	1	1
9.13	325	5266	1	1
9.135	325	5266	1	1
9.14	325	5266	1	1
9.145	325	5266	1	1
9.15	325	5266	1	1
9.155	325	5266	1	1
9.16	325	5266	1	1
9.165	325	5266	1	1
9.17	325	5266	1	1
9.175	325	5266	1	1
9.18	325	5266	1	1
9.185	325	5266	1	1
9.19	325	5266	1	1
9.195	325	5266	1	1
9.2	325	5266	1	1
9.205	325	5266	1	1
9.21	325	5266	1	1
9.215	325	5266	1	1
9.22	325	5266	1	1
9.225	325	5266	1	1
9.23	325	5266	1	1
9.235	325	5266	1	1
9.24	325	5266	1	1
9.245	325	5266	1	1
9.25	325	5266	1	1
9.255	325	5266	1	1
9.26	325	5266	1	1
9.265	325	5266	1	1
9.27	325	5266	1	1
9.275	325	5266	1	1
9.28	325	5266	1	1
9.285	325	5266	1	1
9.29	325	5266	1	1
9.295	325	5266	1	1
9.3	325	5266	1	1
9.305	325	5266	1	1
9.31	325	5266	1	1
9.315	325	5266	1	1
9.32	325	5266	1	1
9.325	325	5266	1	1
9.33	325	5266	1	1
9.335	325	5266	1	1
9.34	325	5266	1	1
9.345	325	5266	1	1
9.35	325	5266	1	1
9.355	325	5266	1	1
9.36	325	5266	1	1
9.365	325	5266	1	1
9.37	325	5266	1	1
9.375	325	5266	1	1
9.38	325	5266	1	1
9.385	325	5266	1	1
9.39	325	5266	1	1
9.395	325	5266	1	1
9.4	325	5266	1	1
9.405	325	5266	1	1
9.41	325	5266	1	1
9.415	325	5266	1	1
9.42	325	5266	1	1
9.425	325	5266	1	1
9.43	325	5266	1	1
9.435	325	5266	1	1
9.44	325	5266	1	1
9.445	325	5266	1	1
9.45	325	5266	1	1
9.455	325	5266	1	1
9.46	325	5266	1	1
9.465	325	5266	1	1
9.47	325	5266	1	1
9.475	325	5266	1	1
9.48	325	5266	1	1
9.485	325	5266	1	1
9.49	325	5266	1	1
9.495	325	5266	1	1
9.5	325	5266	1	1
9.505	325	5266	1	1
9.51	325	5266	1	1
9.515	325	5266	1	1
9.52	325	5266	1	1
9.525	325	5266	1	1
9.53	325	5266	1	1
9.535	325	5266	1	1
9.54	325	5266	1	1
9.545	325	5266	1	1
9.55	325	5266	1	1
9.555	325	5266	1	1
9.56	325	5266	1	1
9.565	325	5266	1	1
9.57	325	5266	1	1
9.575	325	5266	1	1
9.58	325	5266	1	1
9.585	325	5266	1	1
9.59	325	5266	1	1
9.595	325	5266	1	1
9.6	325	5266	1	1
9.605	325	5266	1	1
9.61	325	5266	1	1
9.615	325	5266	1	1
9.62	325	5266	1	1
9.625	325	5266	1	1
9.63	325	5266	1	1
9.635	325	5266	1	1
9.64	325	5266	1	1
9.645	325	5266	1	1
9.65	325	5266	1	1
9.655	325	5266	1	1
9.66	325	5266	1	1
9.665	325	5266	1	1
9.67	325	5266	1	1
9.675	325	5266	1	1
9.68	325	5266	1	1
9.685	325	5266	1	1
9.69	325	5266	1	1
9.695	325	5266	1	1
9.7	325	5266	1	1
9.705	325	5266	1	1
9.71	325	5266	1	1
9.715	325	5266	1	1
9.72	325	5266	1	1
9.725	325	5266	1	1
9.73	325	5266	1	1
9.735	325	5266	1	1
9.74	325	5266	1	1
9.745	325	5266	1	1
9.75	325	5266	1	1
9.755	325	5266	1	1
9.76	325	5266	1	1
9.765	325	5266	1	1
9.77	325	5266	1	1
9.775	325	5266	1	1
9.78	325	5266	1	1
9.785	325	5266	1	1
9.79	325	5266	1	1
9.795	325	5266	1	1
9.8	325	5266	1	1
9.805	325	5266	1	1
9.81	325	5266	1	1
9.815	325	5266	1	1
9.82	325	5266	1	1
9.825	325	5266	1	1
9.83	325	5266	1	1
9.835	325	5266	1	1
9.84	325	5266	1	1
9.845	325	5266	1	1
9.85	325	5266	1	1
9.855	325	5266	1	1
9.86	325	5266	1	1
9.865	325	5266	1	1
9.87	325	5266	1	1
9.875	325	5266	1	1
9.88	325	5266	1	1
9.885	325	5266	1	1
9.89	325	5266	1	1
9.895	325	5266	1	1
9.9	325	5266	1	1
9.905	325	5266	1	1
9.91	325	5266	1	1
9.915	325	5266	1	1
9.92	325	5266	1	1
9.925	325	5266	1	1
9.93	325	5266	1	1
9.935	325	5266	1	1
9.94	325	5266	1	1
9.945	325	5266	1	1
9.95	325	5266	1	1
9.955	325	5266	1	1
9.96	325	5266	1	1
9.965	325	5266	1	1
9.97	325	5266	1	1
9.975	325	5266	1	1
9.98	325	5266	1	1
9.985	325	5266	1	1
9.99	325	5266	1	1
[truncated: 2 more rows]

## Sheet: ROC_A10
Tissues [A10]							Number of HK Genes	71
CV	TP	FP	1- Specificity	Sensitivity			Number of Non HK Genes	878
0.005	2	2	0.0022779	0.028169			Sensitivity Formula Used	TP/TP+FN
0.01	7	6	0.00683371	0.0985915			Specificity Formula Used	TN/(TN+FP)
0.015	12	8	0.00911162	0.169014
0.02	14	9	0.0102506	0.197183
0.025	15	9	0.0102506	0.211268
0.03	16	9	0.0102506	0.225352
0.035	16	10	0.0113895	0.225352
0.04	18	11	0.0125285	0.253521
0.045	20	11	0.0125285	0.28169
0.05	22	11	0.0125285	0.309859
0.055	22	11	0.0125285	0.309859
0.06	22	11	0.0125285	0.309859
0.065	22	11	0.0125285	0.309859
0.07	23	12	0.0136674	0.323944
0.075	24	13	0.0148064	0.338028
0.08	24	15	0.0170843	0.338028
0.085	24	15	0.0170843	0.338028
0.09	24	17	0.0193622	0.338028
0.095	26	17	0.0193622	0.366197
0.1	29	18	0.0205011	0.408451
0.105	31	21	0.023918	0.43662
0.11	33	23	0.0261959	0.464789
0.115	35	23	0.0261959	0.492958
0.12	36	27	0.0307517	0.507042
0.125	39	31	0.0353075	0.549296
0.13	40	32	0.0364465	0.56338
0.135	40	36	0.0410023	0.56338
0.14	40	40	0.0455581	0.56338
0.145	40	42	0.047836	0.56338
0.15	41	44	0.0501139	0.577465
0.155	41	48	0.0546697	0.577465
0.16	41	49	0.0558087	0.577465
0.165	41	53	0.0603645	0.577465
0.17	41	61	0.0694761	0.577465
0.175	41	68	0.0774487	0.577465
0.18	42	73	0.0831435	0.591549
0.185	42	78	0.0888383	0.591549
0.19	43	80	0.0911162	0.605634
0.195	43	83	0.094533	0.605634
0.2	44	87	0.0990888	0.619718
0.205	44	90	0.102506	0.619718
0.21	45	91	0.103645	0.633803
0.215	45	102	0.116173	0.633803
0.22	46	108	0.123007	0.647887
0.225	47	109	0.124146	0.661972
0.23	47	111	0.126424	0.661972
0.235	47	115	0.130979	0.661972
0.24	48	118	0.134396	0.676056
0.245	48	122	0.138952	0.676056
0.25	48	125	0.142369	0.676056
0.255	48	127	0.144647	0.676056
0.26	48	134	0.15262	0.676056
0.265	48	142	0.161731	0.676056
0.27	48	148	0.168565	0.676056
0.275	50	155	0.176538	0.704225
0.28	50	163	0.185649	0.704225
0.285	53	166	0.189066	0.746479
0.29	54	174	0.198178	0.760563
0.295	54	181	0.20615	0.760563
0.3	54	187	0.212984	0.760563
0.305	54	191	0.21754	0.760563
0.31	54	198	0.225513	0.760563
0.315	54	202	0.230068	0.760563
0.32	56	210	0.23918	0.788732
0.325	56	215	0.244875	0.788732
0.33	56	218	0.248292	0.788732
0.335	57	228	0.259681	0.802817
0.34	57	236	0.268793	0.802817
0.345	57	243	0.276765	0.802817
0.35	57	246	0.280182	0.802817
0.355	57	249	0.283599	0.802817
0.36	58	257	0.292711	0.816901
0.365	59	259	0.294989	0.830986
0.37	59	263	0.299544	0.830986
0.375	59	269	0.306378	0.830986
0.38	60	273	0.310934	0.84507
0.385	61	281	0.320046	0.859155
0.39	61	289	0.329157	0.859155
0.395	62	298	0.339408	0.873239
0.4	64	303	0.345103	0.901408
0.405	64	310	0.353075	0.901408
0.41	64	312	0.355353	0.901408
0.415	65	319	0.363326	0.915493
0.42	66	325	0.370159	0.929577
0.425	66	335	0.381549	0.929577
0.43	66	346	0.394077	0.929577
0.435	66	352	0.400911	0.929577
0.44	66	360	0.410023	0.929577
0.445	66	375	0.427107	0.929577
0.45	66	380	0.432802	0.929577
0.455	66	392	0.446469	0.929577
0.46	66	395	0.449886	0.929577
0.465	66	401	0.45672	0.929577
0.47	66	405	0.461276	0.929577
0.475	66	412	0.469248	0.929577
0.48	67	422	0.480638	0.943662
0.485	67	433	0.493166	0.943662
0.49	68	443	0.504556	0.957746
0.495	69	455	0.518223	0.971831
0.5	69	463	0.527335	0.971831
0.505	69	473	0.538724	0.971831
0.51	69	482	0.548975	0.971831
0.515	69	490	0.558087	0.971831
0.52	69	502	0.571754	0.971831
0.525	69	508	0.578588	0.971831
0.53	69	515	0.58656	0.971831
0.535	69	520	0.592255	0.971831
0.54	69	525	0.59795	0.971831
0.545	69	529	0.602506	0.971831
0.55	69	535	0.609339	0.971831
0.555	69	542	0.617312	0.971831
0.56	69	544	0.61959	0.971831
0.565	69	551	0.627563	0.971831
0.57	69	560	0.637813	0.971831
0.575	69	563	0.64123	0.971831
0.58	69	574	0.653759	0.971831
0.585	69	581	0.661731	0.971831
0.59	69	592	0.67426	0.971831
0.595	69	596	0.678815	0.971831
0.6	69	604	0.687927	0.971831
0.605	69	611	0.6959	0.971831
0.61	70	615	0.700456	0.985915
0.615	70	620	0.70615	0.985915
0.62	70	631	0.718679	0.985915
0.625	70	638	0.726651	0.985915
0.63	70	644	0.733485	0.985915
0.635	70	649	0.73918	0.985915
0.64	70	654	0.744875	0.985915
0.645	70	656	0.747153	0.985915
0.65	70	659	0.750569	0.985915
0.655	70	663	0.755125	0.985915
0.66	71	667	0.759681	1
0.665	71	670	0.763098	1
0.67	71	675	0.768793	1
0.675	71	684	0.779043	1
0.68	71	686	0.781321	1
0.685	71	692	0.788155	1
0.69	71	697	0.79385	1
0.695	71	703	0.800683	1
0.7	71	707	0.805239	1
0.705	71	710	0.808656	1
0.71	71	717	0.816629	1
0.715	71	725	0.82574	1
0.72	71	727	0.828018	1
0.725	71	731	0.832574	1
0.73	71	732	0.833713	1
0.735	71	734	0.835991	1
0.74	71	737	0.839408	1
0.745	71	742	0.845103	1
0.75	71	747	0.850797	1
0.755	71	753	0.857631	1
0.76	71	759	0.864465	1
0.765	71	762	0.867882	1
0.77	71	763	0.869021	1
0.775	71	767	0.873576	1
0.78	71	768	0.874715	1
0.785	71	777	0.884966	1
0.79	71	780	0.888383	1
0.795	71	781	0.889522	1
0.8	71	783	0.8918	1
0.805	71	785	0.894077	1
0.81	71	787	0.896355	1
0.815	71	790	0.899772	1
0.82	71	793	0.903189	1
0.825	71	793	0.903189	1
0.83	71	798	0.908884	1
0.835	71	802	0.91344	1
0.84	71	802	0.91344	1
0.845	71	804	0.915718	1
0.85	71	809	0.921412	1
0.855	71	809	0.921412	1
0.86	71	810	0.922551	1
0.865	71	811	0.92369	1
0.87	71	812	0.924829	1
0.875	71	813	0.925968	1
0.88	71	815	0.928246	1
0.885	71	819	0.932802	1
0.89	71	819	0.932802	1
0.895	71	821	0.93508	1
0.9	71	822	0.936219	1
0.905	71	824	0.938497	1
0.91	71	825	0.939636	1
0.915	71	827	0.941913	1
0.92	71	830	0.94533	1
0.925	71	831	0.946469	1
0.93	71	833	0.948747	1
0.935	71	834	0.949886	1
0.94	71	838	0.954442	1
0.945	71	838	0.954442	1
0.95	71	838	0.954442	1
0.955	71	838	0.954442	1
0.96	71	840	0.95672	1
0.965	71	842	0.958998	1
0.97	71	843	0.960137	1
0.975	71	844	0.961276	1
0.98	71	846	0.963554	1
0.985	71	846	0.963554	1
0.99	71	846	0.963554	1
0.995	71	848	0.965831	1
1	71	852	0.970387	1
1.005	71	854	0.972665	1
1.01	71	855	0.973804	1
1.015	71	855	0.973804	1
1.02	71	855	0.973804	1
1.025	71	856	0.974943	1
1.03	71	856	0.974943	1
1.035	71	857	0.976082	1
1.04	71	857	0.976082	1
1.045	71	857	0.976082	1
1.05	71	858	0.977221	1
1.055	71	858	0.977221	1
1.06	71	859	0.97836	1
1.065	71	859	0.97836	1
1.07	71	859	0.97836	1
1.075	71	860	0.979499	1
1.08	71	861	0.980638	1
1.085	71	862	0.981777	1
1.09	71	862	0.981777	1
1.095	71	862	0.981777	1
1.1	71	862	0.981777	1
1.105	71	862	0.981777	1
1.11	71	862	0.981777	1
1.115	71	862	0.981777	1
1.12	71	862	0.981777	1
1.125	71	862	0.981777	1
1.13	71	862	0.981777	1
1.135	71	863	0.982916	1
1.14	71	864	0.984055	1
1.145	71	864	0.984055	1
1.15	71	864	0.984055	1
1.155	71	864	0.984055	1
1.16	71	864	0.984055	1
1.165	71	864	0.984055	1
1.17	71	864	0.984055	1
1.175	71	864	0.984055	1
1.18	71	864	0.984055	1
1.185	71	864	0.984055	1
1.19	71	864	0.984055	1
1.195	71	864	0.984055	1
1.2	71	864	0.984055	1
1.205	71	865	0.985194	1
1.21	71	865	0.985194	1
1.215	71	865	0.985194	1
1.22	71	865	0.985194	1
1.225	71	865	0.985194	1
1.23	71	865	0.985194	1
1.235	71	865	0.985194	1
1.24	71	865	0.985194	1
1.245	71	866	0.986333	1
1.25	71	866	0.986333	1
1.255	71	866	0.986333	1
1.26	71	867	0.987472	1
1.265	71	867	0.987472	1
1.27	71	867	0.987472	1
1.275	71	867	0.987472	1
1.28	71	867	0.987472	1
1.285	71	867	0.987472	1
1.29	71	867	0.987472	1
1.295	71	868	0.98861	1
1.3	71	868	0.98861	1
1.305	71	868	0.98861	1
1.31	71	868	0.98861	1
1.315	71	868	0.98861	1
1.32	71	869	0.989749	1
1.325	71	870	0.990888	1
1.33	71	871	0.992027	1
1.335	71	871	0.992027	1
1.34	71	871	0.992027	1
1.345	71	871	0.992027	1
1.35	71	871	0.992027	1
1.355	71	871	0.992027	1
1.36	71	871	0.992027	1
1.365	71	871	0.992027	1
1.37	71	871	0.992027	1
1.375	71	871	0.992027	1
1.38	71	871	0.992027	1
1.385	71	871	0.992027	1
1.39	71	871	0.992027	1
1.395	71	871	0.992027	1
1.4	71	871	0.992027	1
1.405	71	871	0.992027	1
1.41	71	871	0.992027	1
1.415	71	871	0.992027	1
1.42	71	871	0.992027	1
1.425	71	872	0.993166	1
1.43	71	872	0.993166	1
1.435	71	872	0.993166	1
1.44	71	872	0.993166	1
1.445	71	872	0.993166	1
1.45	71	872	0.993166	1
1.455	71	872	0.993166	1
1.46	71	872	0.993166	1
1.465	71	872	0.993166	1
1.47	71	872	0.993166	1
1.475	71	872	0.993166	1
1.48	71	872	0.993166	1
1.485	71	872	0.993166	1
1.49	71	872	0.993166	1
1.495	71	872	0.993166	1
1.5	71	872	0.993166	1
1.505	71	872	0.993166	1
1.51	71	872	0.993166	1
1.515	71	873	0.994305	1
1.52	71	873	0.994305	1
1.525	71	873	0.994305	1
1.53	71	873	0.994305	1
1.535	71	873	0.994305	1
1.54	71	873	0.994305	1
1.545	71	873	0.994305	1
1.55	71	873	0.994305	1
1.555	71	873	0.994305	1
1.56	71	873	0.994305	1
1.565	71	873	0.994305	1
1.57	71	873	0.994305	1
1.575	71	873	0.994305	1
1.58	71	873	0.994305	1
1.585	71	873	0.994305	1
1.59	71	873	0.994305	1
1.595	71	873	0.994305	1
1.6	71	873	0.994305	1
1.605	71	873	0.994305	1
1.61	71	873	0.994305	1
1.615	71	873	0.994305	1
1.62	71	873	0.994305	1
1.625	71	873	0.994305	1
1.63	71	873	0.994305	1
1.635	71	873	0.994305	1
1.64	71	873	0.994305	1
1.645	71	873	0.994305	1
1.65	71	873	0.994305	1
1.655	71	873	0.994305	1
1.66	71	874	0.995444	1
1.665	71	874	0.995444	1
1.67	71	874	0.995444	1
1.675	71	874	0.995444	1
1.68	71	874	0.995444	1
1.685	71	874	0.995444	1
1.69	71	874	0.995444	1
1.695	71	874	0.995444	1
1.7	71	874	0.995444	1
1.705	71	874	0.995444	1
1.71	71	874	0.995444	1
1.715	71	874	0.995444	1
1.72	71	874	0.995444	1
1.725	71	874	0.995444	1
1.73	71	874	0.995444	1
1.735	71	874	0.995444	1
1.74	71	874	0.995444	1
1.745	71	874	0.995444	1
1.75	71	874	0.995444	1
1.755	71	874	0.995444	1
1.76	71	874	0.995444	1
1.765	71	874	0.995444	1
1.77	71	874	0.995444	1
1.775	71	874	0.995444	1
1.78	71	874	0.995444	1
1.785	71	874	0.995444	1
1.79	71	874	0.995444	1
1.795	71	874	0.995444	1
1.8	71	874	0.995444	1
1.805	71	874	0.995444	1
1.81	71	874	0.995444	1
1.815	71	874	0.995444	1
1.82	71	874	0.995444	1
1.825	71	874	0.995444	1
1.83	71	874	0.995444	1
1.835	71	874	0.995444	1
1.84	71	874	0.995444	1
1.845	71	874	0.995444	1
1.85	71	874	0.995444	1
1.855	71	874	0.995444	1
1.86	71	874	0.995444	1
1.865	71	874	0.995444	1
1.87	71	874	0.995444	1
1.875	71	874	0.995444	1
1.88	71	874	0.995444	1
1.885	71	874	0.995444	1
1.89	71	874	0.995444	1
1.895	71	874	0.995444	1
1.9	71	874	0.995444	1
1.905	71	874	0.995444	1
1.91	71	874	0.995444	1
1.915	71	874	0.995444	1
1.92	71	874	0.995444	1
1.925	71	874	0.995444	1
1.93	71	874	0.995444	1
1.935	71	874	0.995444	1
1.94	71	874	0.995444	1
1.945	71	874	0.995444	1
1.95	71	874	0.995444	1
1.955	71	874	0.995444	1
1.96	71	874	0.995444	1
1.965	71	874	0.995444	1
1.97	71	874	0.995444	1
1.975	71	874	0.995444	1
1.98	71	874	0.995444	1
1.985	71	874	0.995444	1
1.99	71	874	0.995444	1
1.995	71	875	0.996583	1
2	71	875	0.996583	1
2.005	71	875	0.996583	1
2.01	71	875	0.996583	1
2.015	71	875	0.996583	1
2.02	71	875	0.996583	1
2.025	71	875	0.996583	1
2.03	71	875	0.996583	1
2.035	71	875	0.996583	1
2.04	71	875	0.996583	1
2.045	71	875	0.996583	1
2.05	71	875	0.996583	1
2.055	71	875	0.996583	1
2.06	71	875	0.996583	1
2.065	71	875	0.996583	1
2.07	71	875	0.996583	1
2.075	71	875	0.996583	1
2.08	71	875	0.996583	1
2.085	71	875	0.996583	1
2.09	71	875	0.996583	1
2.095	71	875	0.996583	1
2.1	71	875	0.996583	1
2.105	71	875	0.996583	1
2.11	71	875	0.996583	1
2.115	71	875	0.996583	1
2.12	71	875	0.996583	1
2.125	71	875	0.996583	1
2.13	71	875	0.996583	1
2.135	71	875	0.996583	1
2.14	71	875	0.996583	1
2.145	71	876	0.997722	1
2.15	71	876	0.997722	1
2.155	71	877	0.998861	1
2.16	71	877	0.998861	1
2.165	71	877	0.998861	1
2.17	71	877	0.998861	1
2.175	71	877	0.998861	1
2.18	71	877	0.998861	1
2.185	71	877	0.998861	1
2.19	71	877	0.998861	1
2.195	71	877	0.998861	1
2.2	71	877	0.998861	1
2.205	71	877	0.998861	1
2.21	71	877	0.998861	1
2.215	71	877	0.998861	1
2.22	71	877	0.998861	1
2.225	71	877	0.998861	1
2.23	71	877	0.998861	1
2.235	71	877	0.998861	1
2.24	71	877	0.998861	1
2.245	71	877	0.998861	1
2.25	71	878	1	1
2.255	71	878	1	1
2.26	71	878	1	1
2.265	71	878	1	1
2.27	71	878	1	1
2.275	71	878	1	1
2.28	71	878	1	1
2.285	71	878	1	1
2.29	71	878	1	1
2.295	71	878	1	1
2.3	71	878	1	1
2.305	71	878	1	1
2.31	71	878	1	1
2.315	71	878	1	1
2.32	71	878	1	1
2.325	71	878	1	1
2.33	71	878	1	1
2.335	71	878	1	1
2.34	71	878	1	1
2.345	71	878	1	1
2.35	71	878	1	1
2.355	71	878	1	1
2.36	71	878	1	1
2.365	71	878	1	1
2.37	71	878	1	1
2.375	71	878	1	1
2.38	71	878	1	1
2.385	71	878	1	1
2.39	71	878	1	1
2.395	71	878	1	1
2.4	71	878	1	1
2.405	71	878	1	1
2.41	71	878	1	1
2.415	71	878	1	1
2.42	71	878	1	1
2.425	71	878	1	1
2.43	71	878	1	1
2.435	71	878	1	1
2.44	71	878	1	1
2.445	71	878	1	1
2.45	71	878	1	1
2.455	71	878	1	1
2.46	71	878	1	1
2.465	71	878	1	1
2.47	71	878	1	1
2.475	71	878	1	1
2.48	71	878	1	1
2.485	71	878	1	1
2.49	71	878	1	1
2.495	71	878	1	1
2.5	71	878	1	1
2.505	71	878	1	1
2.51	71	878	1	1
2.515	71	878	1	1
2.52	71	878	1	1
2.525	71	878	1	1
2.53	71	878	1	1
2.535	71	878	1	1
2.54	71	878	1	1
2.545	71	878	1	1
2.55	71	878	1	1
2.555	71	878	1	1
2.56	71	878	1	1
2.565	71	878	1	1
2.57	71	878	1	1
2.575	71	878	1	1
2.58	71	878	1	1
2.585	71	878	1	1
2.59	71	878	1	1
2.595	71	878	1	1
2.6	71	878	1	1
2.605	71	878	1	1
2.61	71	878	1	1
2.615	71	878	1	1
2.62	71	878	1	1
2.625	71	878	1	1
2.63	71	878	1	1
2.635	71	878	1	1
2.64	71	878	1	1
2.645	71	878	1	1
2.65	71	878	1	1
2.655	71	878	1	1
2.66	71	878	1	1
2.665	71	878	1	1
2.67	71	878	1	1
2.675	71	878	1	1
2.68	71	878	1	1
2.685	71	878	1	1
2.69	71	878	1	1
2.695	71	878	1	1
2.7	71	878	1	1
2.705	71	878	1	1
2.71	71	878	1	1
2.715	71	878	1	1
2.72	71	878	1	1
2.725	71	878	1	1
2.73	71	878	1	1
2.735	71	878	1	1
2.74	71	878	1	1
2.745	71	878	1	1
2.75	71	878	1	1
2.755	71	878	1	1
2.76	71	878	1	1
2.765	71	878	1	1
2.77	71	878	1	1
2.775	71	878	1	1
2.78	71	878	1	1
2.785	71	878	1	1
2.79	71	878	1	1
2.795	71	878	1	1
2.8	71	878	1	1
2.805	71	878	1	1
2.81	71	878	1	1
2.815	71	878	1	1
2.82	71	878	1	1
2.825	71	878	1	1
2.83	71	878	1	1
2.835	71	878	1	1
2.84	71	878	1	1
2.845	71	878	1	1
2.85	71	878	1	1
2.855	71	878	1	1
2.86	71	878	1	1
2.865	71	878	1	1
2.87	71	878	1	1
2.875	71	878	1	1
2.88	71	878	1	1
2.885	71	878	1	1
2.89	71	878	1	1
2.895	71	878	1	1
2.9	71	878	1	1
2.905	71	878	1	1
2.91	71	878	1	1
2.915	71	878	1	1
2.92	71	878	1	1
2.925	71	878	1	1
2.93	71	878	1	1
2.935	71	878	1	1
2.94	71	878	1	1
2.945	71	878	1	1
2.95	71	878	1	1
2.955	71	878	1	1
2.96	71	878	1	1
2.965	71	878	1	1
2.97	71	878	1	1
2.975	71	878	1	1
2.98	71	878	1	1
2.985	71	878	1	1
2.99	71	878	1	1
2.995	71	878	1	1
3	71	878	1	1
3.005	71	878	1	1
3.01	71	878	1	1
3.015	71	878	1	1
3.02	71	878	1	1
3.025	71	878	1	1
3.03	71	878	1	1
3.035	71	878	1	1
3.04	71	878	1	1
3.045	71	878	1	1
3.05	71	878	1	1
3.055	71	878	1	1
3.06	71	878	1	1
3.065	71	878	1	1
3.07	71	878	1	1
3.075	71	878	1	1
3.08	71	878	1	1
3.085	71	878	1	1
3.09	71	878	1	1
3.095	71	878	1	1
3.1	71	878	1	1
3.105	71	878	1	1
3.11	71	878	1	1
3.115	71	878	1	1
3.12	71	878	1	1
3.125	71	878	1	1
3.13	71	878	1	1
3.135	71	878	1	1
3.14	71	878	1	1
3.145	71	878	1	1
3.15	71	878	1	1
3.155	71	878	1	1
3.16	71	878	1	1
3.165	71	878	1	1
3.17	71	878	1	1
3.175	71	878	1	1
3.18	71	878	1	1
3.185	71	878	1	1
3.19	71	878	1	1
3.195	71	878	1	1
3.2	71	878	1	1
3.205	71	878	1	1
3.21	71	878	1	1
3.215	71	878	1	1
3.22	71	878	1	1
3.225	71	878	1	1
3.23	71	878	1	1
3.235	71	878	1	1
3.24	71	878	1	1
3.245	71	878	1	1
3.25	71	878	1	1
3.255	71	878	1	1
3.26	71	878	1	1
3.265	71	878	1	1
3.27	71	878	1	1
3.275	71	878	1	1
3.28	71	878	1	1
3.285	71	878	1	1
3.29	71	878	1	1
3.295	71	878	1	1
3.3	71	878	1	1
3.305	71	878	1	1
3.31	71	878	1	1
3.315	71	878	1	1
3.32	71	878	1	1
3.325	71	878	1	1
3.33	71	878	1	1
3.335	71	878	1	1
3.34	71	878	1	1
3.345	71	878	1	1
3.35	71	878	1	1
3.355	71	878	1	1
3.36	71	878	1	1
3.365	71	878	1	1
3.37	71	878	1	1
3.375	71	878	1	1
3.38	71	878	1	1
3.385	71	878	1	1
3.39	71	878	1	1
3.395	71	878	1	1
3.4	71	878	1	1
3.405	71	878	1	1
3.41	71	878	1	1
3.415	71	878	1	1
3.42	71	878	1	1
3.425	71	878	1	1
3.43	71	878	1	1
3.435	71	878	1	1
3.44	71	878	1	1
3.445	71	878	1	1
3.45	71	878	1	1
3.455	71	878	1	1
3.46	71	878	1	1
3.465	71	878	1	1
3.47	71	878	1	1
3.475	71	878	1	1
3.48	71	878	1	1
3.485	71	878	1	1
3.49	71	878	1	1
3.495	71	878	1	1
3.5	71	878	1	1
3.505	71	878	1	1
3.51	71	878	1	1
3.515	71	878	1	1
3.52	71	878	1	1
3.525	71	878	1	1
3.53	71	878	1	1
3.535	71	878	1	1
3.54	71	878	1	1
3.545	71	878	1	1
3.55	71	878	1	1
3.555	71	878	1	1
3.56	71	878	1	1
3.565	71	878	1	1
3.57	71	878	1	1
3.575	71	878	1	1
3.58	71	878	1	1
3.585	71	878	1	1
3.59	71	878	1	1
3.595	71	878	1	1
3.6	71	878	1	1
3.605	71	878	1	1
3.61	71	878	1	1
3.615	71	878	1	1
3.62	71	878	1	1
3.625	71	878	1	1
3.63	71	878	1	1
3.635	71	878	1	1
3.64	71	878	1	1
3.645	71	878	1	1
3.65	71	878	1	1
3.655	71	878	1	1
3.66	71	878	1	1
3.665	71	878	1	1
3.67	71	878	1	1
3.675	71	878	1	1
3.68	71	878	1	1
3.685	71	878	1	1
3.69	71	878	1	1
3.695	71	878	1	1
3.7	71	878	1	1
3.705	71	878	1	1
3.71	71	878	1	1
3.715	71	878	1	1
3.72	71	878	1	1
3.725	71	878	1	1
3.73	71	878	1	1
3.735	71	878	1	1
3.74	71	878	1	1
3.745	71	878	1	1
3.75	71	878	1	1
3.755	71	878	1	1
3.76	71	878	1	1
3.765	71	878	1	1
3.77	71	878	1	1
3.775	71	878	1	1
3.78	71	878	1	1
3.785	71	878	1	1
3.79	71	878	1	1
3.795	71	878	1	1
3.8	71	878	1	1
3.805	71	878	1	1
3.81	71	878	1	1
3.815	71	878	1	1
3.82	71	878	1	1
3.825	71	878	1	1
3.83	71	878	1	1
3.835	71	878	1	1
3.84	71	878	1	1
3.845	71	878	1	1
3.85	71	878	1	1
3.855	71	878	1	1
3.86	71	878	1	1
3.865	71	878	1	1
3.87	71	878	1	1
3.875	71	878	1	1
3.88	71	878	1	1
3.885	71	878	1	1
3.89	71	878	1	1
3.895	71	878	1	1
3.9	71	878	1	1
3.905	71	878	1	1
3.91	71	878	1	1
3.915	71	878	1	1
3.92	71	878	1	1
3.925	71	878	1	1
3.93	71	878	1	1
3.935	71	878	1	1
3.94	71	878	1	1
3.945	71	878	1	1
3.95	71	878	1	1
3.955	71	878	1	1
3.96	71	878	1	1
3.965	71	878	1	1
3.97	71	878	1	1
3.975	71	878	1	1
3.98	71	878	1	1
3.985	71	878	1	1
3.99	71	878	1	1
3.995	71	878	1	1
4	71	878	1	1
4.005	71	878	1	1
4.01	71	878	1	1
4.015	71	878	1	1
4.02	71	878	1	1
4.025	71	878	1	1
4.03	71	878	1	1
4.035	71	878	1	1
4.04	71	878	1	1
4.045	71	878	1	1
4.05	71	878	1	1
4.055	71	878	1	1
4.06	71	878	1	1
4.065	71	878	1	1
4.07	71	878	1	1
4.075	71	878	1	1
4.08	71	878	1	1
4.085	71	878	1	1
4.09	71	878	1	1
4.095	71	878	1	1
4.1	71	878	1	1
4.105	71	878	1	1
4.11	71	878	1	1
4.115	71	878	1	1
4.12	71	878	1	1
4.125	71	878	1	1
4.13	71	878	1	1
4.135	71	878	1	1
4.14	71	878	1	1
4.145	71	878	1	1
4.15	71	878	1	1
4.155	71	878	1	1
4.16	71	878	1	1
4.165	71	878	1	1
4.17	71	878	1	1
4.175	71	878	1	1
4.18	71	878	1	1
4.185	71	878	1	1
4.19	71	878	1	1
4.195	71	878	1	1
4.2	71	878	1	1
4.205	71	878	1	1
4.21	71	878	1	1
4.215	71	878	1	1
4.22	71	878	1	1
4.225	71	878	1	1
4.23	71	878	1	1
4.235	71	878	1	1
4.24	71	878	1	1
4.245	71	878	1	1
4.25	71	878	1	1
4.255	71	878	1	1
4.26	71	878	1	1
4.265	71	878	1	1
4.27	71	878	1	1
4.275	71	878	1	1
4.28	71	878	1	1
4.285	71	878	1	1
4.29	71	878	1	1
4.295	71	878	1	1
4.3	71	878	1	1
4.305	71	878	1	1
4.31	71	878	1	1
4.315	71	878	1	1
4.32	71	878	1	1
4.325	71	878	1	1
4.33	71	878	1	1
4.335	71	878	1	1
4.34	71	878	1	1
4.345	71	878	1	1
4.35	71	878	1	1
4.355	71	878	1	1
4.36	71	878	1	1
4.365	71	878	1	1
4.37	71	878	1	1
4.375	71	878	1	1
4.38	71	878	1	1
4.385	71	878	1	1
4.39	71	878	1	1
4.395	71	878	1	1
4.4	71	878	1	1
4.405	71	878	1	1
4.41	71	878	1	1
4.415	71	878	1	1
4.42	71	878	1	1
4.425	71	878	1	1
4.43	71	878	1	1
4.435	71	878	1	1
4.44	71	878	1	1
4.445	71	878	1	1
4.45	71	878	1	1
4.455	71	878	1	1
4.46	71	878	1	1
4.465	71	878	1	1
4.47	71	878	1	1
4.475	71	878	1	1
4.48	71	878	1	1
4.485	71	878	1	1
4.49	71	878	1	1
4.495	71	878	1	1
4.5	71	878	1	1
4.505	71	878	1	1
4.51	71	878	1	1
4.515	71	878	1	1
4.52	71	878	1	1
4.525	71	878	1	1
4.53	71	878	1	1
4.535	71	878	1	1
4.54	71	878	1	1
4.545	71	878	1	1
4.55	71	878	1	1
4.555	71	878	1	1
4.56	71	878	1	1
4.565	71	878	1	1
4.57	71	878	1	1
4.575	71	878	1	1
4.58	71	878	1	1
4.585	71	878	1	1
4.59	71	878	1	1
4.595	71	878	1	1
4.6	71	878	1	1
4.605	71	878	1	1
4.61	71	878	1	1
4.615	71	878	1	1
4.62	71	878	1	1
4.625	71	878	1	1
4.63	71	878	1	1
4.635	71	878	1	1
4.64	71	878	1	1
4.645	71	878	1	1
4.65	71	878	1	1
4.655	71	878	1	1
4.66	71	878	1	1
4.665	71	878	1	1
4.67	71	878	1	1
4.675	71	878	1	1
4.68	71	878	1	1
4.685	71	878	1	1
4.69	71	878	1	1
4.695	71	878	1	1
4.7	71	878	1	1
4.705	71	878	1	1
4.71	71	878	1	1
4.715	71	878	1	1
4.72	71	878	1	1
4.725	71	878	1	1
4.73	71	878	1	1
4.735	71	878	1	1
4.74	71	878	1	1
4.745	71	878	1	1
4.75	71	878	1	1
4.755	71	878	1	1
4.76	71	878	1	1
4.765	71	878	1	1
4.77	71	878	1	1
4.775	71	878	1	1
4.78	71	878	1	1
4.785	71	878	1	1
4.79	71	878	1	1
4.795	71	878	1	1
4.8	71	878	1	1
4.805	71	878	1	1
4.81	71	878	1	1
4.815	71	878	1	1
4.82	71	878	1	1
4.825	71	878	1	1
4.83	71	878	1	1
4.835	71	878	1	1
4.84	71	878	1	1
4.845	71	878	1	1
4.85	71	878	1	1
4.855	71	878	1	1
4.86	71	878	1	1
4.865	71	878	1	1
4.87	71	878	1	1
4.875	71	878	1	1
4.88	71	878	1	1
4.885	71	878	1	1
4.89	71	878	1	1
4.895	71	878	1	1
4.9	71	878	1	1
4.905	71	878	1	1
4.91	71	878	1	1
4.915	71	878	1	1
4.92	71	878	1	1
4.925	71	878	1	1
4.93	71	878	1	1
4.935	71	878	1	1
4.94	71	878	1	1
4.945	71	878	1	1
4.95	71	878	1	1
4.955	71	878	1	1
4.96	71	878	1	1
4.965	71	878	1	1
4.97	71	878	1	1
4.975	71	878	1	1
4.98	71	878	1	1
4.985	71	878	1	1
4.99	71	878	1	1
4.995	71	878	1	1
5	71	878	1	1
5.005	71	878	1	1
5.01	71	878	1	1
5.015	71	878	1	1
5.02	71	878	1	1
5.025	71	878	1	1
5.03	71	878	1	1
5.035	71	878	1	1
5.04	71	878	1	1
5.045	71	878	1	1
5.05	71	878	1	1
5.055	71	878	1	1
5.06	71	878	1	1
5.065	71	878	1	1
5.07	71	878	1	1
5.075	71	878	1	1
5.08	71	878	1	1
5.085	71	878	1	1
5.09	71	878	1	1
5.095	71	878	1	1
5.1	71	878	1	1
5.105	71	878	1	1
5.11	71	878	1	1
5.115	71	878	1	1
5.12	71	878	1	1
5.125	71	878	1	1
5.13	71	878	1	1
5.135	71	878	1	1
5.14	71	878	1	1
5.145	71	878	1	1
5.15	71	878	1	1
5.155	71	878	1	1
5.16	71	878	1	1
5.165	71	878	1	1
5.17	71	878	1	1
5.175	71	878	1	1
5.18	71	878	1	1
5.185	71	878	1	1
5.19	71	878	1	1
5.195	71	878	1	1
5.2	71	878	1	1
5.205	71	878	1	1
5.21	71	878	1	1
5.215	71	878	1	1
5.22	71	878	1	1
5.225	71	878	1	1
5.23	71	878	1	1
5.235	71	878	1	1
5.24	71	878	1	1
5.245	71	878	1	1
5.25	71	878	1	1
5.255	71	878	1	1
5.26	71	878	1	1
5.265	71	878	1	1
5.27	71	878	1	1
5.275	71	878	1	1
5.28	71	878	1	1
5.285	71	878	1	1
5.29	71	878	1	1
5.295	71	878	1	1
5.3	71	878	1	1
5.305	71	878	1	1
5.31	71	878	1	1
5.315	71	878	1	1
5.32	71	878	1	1
5.325	71	878	1	1
5.33	71	878	1	1
5.335	71	878	1	1
5.34	71	878	1	1
5.345	71	878	1	1
5.35	71	878	1	1
5.355	71	878	1	1
5.36	71	878	1	1
5.365	71	878	1	1
5.37	71	878	1	1
5.375	71	878	1	1
5.38	71	878	1	1
5.385	71	878	1	1
5.39	71	878	1	1
5.395	71	878	1	1
5.4	71	878	1	1
5.405	71	878	1	1
5.41	71	878	1	1
5.415	71	878	1	1
5.42	71	878	1	1
5.425	71	878	1	1
5.43	71	878	1	1
5.435	71	878	1	1
5.44	71	878	1	1
5.445	71	878	1	1
5.45	71	878	1	1
5.455	71	878	1	1
5.46	71	878	1	1
5.465	71	878	1	1
5.47	71	878	1	1
5.475	71	878	1	1
5.48	71	878	1	1
5.485	71	878	1	1
5.49	71	878	1	1
5.495	71	878	1	1
5.5	71	878	1	1
5.505	71	878	1	1
5.51	71	878	1	1
5.515	71	878	1	1
5.52	71	878	1	1
5.525	71	878	1	1
5.53	71	878	1	1
5.535	71	878	1	1
5.54	71	878	1	1
5.545	71	878	1	1
5.55	71	878	1	1
5.555	71	878	1	1
5.56	71	878	1	1
5.565	71	878	1	1
5.57	71	878	1	1
5.575	71	878	1	1
5.58	71	878	1	1
5.585	71	878	1	1
5.59	71	878	1	1
5.595	71	878	1	1
5.6	71	878	1	1
5.605	71	878	1	1
5.61	71	878	1	1
5.615	71	878	1	1
5.62	71	878	1	1
5.625	71	878	1	1
5.63	71	878	1	1
5.635	71	878	1	1
5.64	71	878	1	1
5.645	71	878	1	1
5.65	71	878	1	1
5.655	71	878	1	1
5.66	71	878	1	1
5.665	71	878	1	1
5.67	71	878	1	1
5.675	71	878	1	1
5.68	71	878	1	1
5.685	71	878	1	1
5.69	71	878	1	1
5.695	71	878	1	1
5.7	71	878	1	1
5.705	71	878	1	1
5.71	71	878	1	1
5.715	71	878	1	1
5.72	71	878	1	1
5.725	71	878	1	1
5.73	71	878	1	1
5.735	71	878	1	1
5.74	71	878	1	1
5.745	71	878	1	1
5.75	71	878	1	1
5.755	71	878	1	1
5.76	71	878	1	1
5.765	71	878	1	1
5.77	71	878	1	1
5.775	71	878	1	1
5.78	71	878	1	1
5.785	71	878	1	1
5.79	71	878	1	1
5.795	71	878	1	1
5.8	71	878	1	1
5.805	71	878	1	1
5.81	71	878	1	1
5.815	71	878	1	1
5.82	71	878	1	1
5.825	71	878	1	1
5.83	71	878	1	1
5.835	71	878	1	1
5.84	71	878	1	1
5.845	71	878	1	1
5.85	71	878	1	1
5.855	71	878	1	1
5.86	71	878	1	1
5.865	71	878	1	1
5.87	71	878	1	1
5.875	71	878	1	1
5.88	71	878	1	1
5.885	71	878	1	1
5.89	71	878	1	1
5.895	71	878	1	1
5.9	71	878	1	1
5.905	71	878	1	1
5.91	71	878	1	1
5.915	71	878	1	1
5.92	71	878	1	1
5.925	71	878	1	1
5.93	71	878	1	1
5.935	71	878	1	1
5.94	71	878	1	1
5.945	71	878	1	1
5.95	71	878	1	1
5.955	71	878	1	1
5.96	71	878	1	1
5.965	71	878	1	1
5.97	71	878	1	1
5.975	71	878	1	1
5.98	71	878	1	1
5.985	71	878	1	1
5.99	71	878	1	1
5.995	71	878	1	1
6	71	878	1	1
6.005	71	878	1	1
6.01	71	878	1	1
6.015	71	878	1	1
6.02	71	878	1	1
6.025	71	878	1	1
6.03	71	878	1	1
6.035	71	878	1	1
6.04	71	878	1	1
6.045	71	878	1	1
6.05	71	878	1	1
6.055	71	878	1	1
6.06	71	878	1	1
6.065	71	878	1	1
6.07	71	878	1	1
6.075	71	878	1	1
6.08	71	878	1	1
6.085	71	878	1	1
6.09	71	878	1	1
6.095	71	878	1	1
6.1	71	878	1	1
6.105	71	878	1	1
6.11	71	878	1	1
6.115	71	878	1	1
6.12	71	878	1	1
6.125	71	878	1	1
6.13	71	878	1	1
6.135	71	878	1	1
6.14	71	878	1	1
6.145	71	878	1	1
6.15	71	878	1	1
6.155	71	878	1	1
6.16	71	878	1	1
6.165	71	878	1	1
6.17	71	878	1	1
6.175	71	878	1	1
6.18	71	878	1	1
6.185	71	878	1	1
6.19	71	878	1	1
6.195	71	878	1	1
6.2	71	878	1	1
6.205	71	878	1	1
6.21	71	878	1	1
6.215	71	878	1	1
6.22	71	878	1	1
6.225	71	878	1	1
6.23	71	878	1	1
6.235	71	878	1	1
6.24	71	878	1	1
6.245	71	878	1	1
6.25	71	878	1	1
6.255	71	878	1	1
6.26	71	878	1	1
6.265	71	878	1	1
6.27	71	878	1	1
6.275	71	878	1	1
6.28	71	878	1	1
6.285	71	878	1	1
6.29	71	878	1	1
6.295	71	878	1	1
6.3	71	878	1	1
6.305	71	878	1	1
6.31	71	878	1	1
6.315	71	878	1	1
6.32	71	878	1	1
6.325	71	878	1	1
6.33	71	878	1	1
6.335	71	878	1	1
6.34	71	878	1	1
6.345	71	878	1	1
6.35	71	878	1	1
6.355	71	878	1	1
6.36	71	878	1	1
6.365	71	878	1	1
6.37	71	878	1	1
6.375	71	878	1	1
6.38	71	878	1	1
6.385	71	878	1	1
6.39	71	878	1	1
6.395	71	878	1	1
6.4	71	878	1	1
6.405	71	878	1	1
6.41	71	878	1	1
6.415	71	878	1	1
6.42	71	878	1	1
6.425	71	878	1	1
6.43	71	878	1	1
6.435	71	878	1	1
6.44	71	878	1	1
6.445	71	878	1	1
6.45	71	878	1	1
6.455	71	878	1	1
6.46	71	878	1	1
6.465	71	878	1	1
6.47	71	878	1	1
6.475	71	878	1	1
6.48	71	878	1	1
6.485	71	878	1	1
6.49	71	878	1	1
6.495	71	878	1	1
6.5	71	878	1	1
6.505	71	878	1	1
6.51	71	878	1	1
6.515	71	878	1	1
6.52	71	878	1	1
6.525	71	878	1	1
6.53	71	878	1	1
6.535	71	878	1	1
6.54	71	878	1	1
6.545	71	878	1	1
6.55	71	878	1	1
6.555	71	878	1	1
6.56	71	878	1	1
6.565	71	878	1	1
6.57	71	878	1	1
6.575	71	878	1	1
6.58	71	878	1	1
6.585	71	878	1	1
6.59	71	878	1	1
6.595	71	878	1	1
6.6	71	878	1	1
6.605	71	878	1	1
6.61	71	878	1	1
6.615	71	878	1	1
6.62	71	878	1	1
6.625	71	878	1	1
6.63	71	878	1	1
6.635	71	878	1	1
6.64	71	878	1	1
6.645	71	878	1	1
6.65	71	878	1	1
6.655	71	878	1	1
6.66	71	878	1	1
6.665	71	878	1	1
6.67	71	878	1	1
6.675	71	878	1	1
6.68	71	878	1	1
6.685	71	878	1	1
6.69	71	878	1	1
6.695	71	878	1	1
6.7	71	878	1	1
6.705	71	878	1	1
6.71	71	878	1	1
6.715	71	878	1	1
6.72	71	878	1	1
6.725	71	878	1	1
6.73	71	878	1	1
6.735	71	878	1	1
6.74	71	878	1	1
6.745	71	878	1	1
6.75	71	878	1	1
6.755	71	878	1	1
6.76	71	878	1	1
6.765	71	878	1	1
6.77	71	878	1	1
6.775	71	878	1	1
6.78	71	878	1	1
6.785	71	878	1	1
6.79	71	878	1	1
6.795	71	878	1	1
6.8	71	878	1	1
6.805	71	878	1	1
6.81	71	878	1	1
6.815	71	878	1	1
6.82	71	878	1	1
6.825	71	878	1	1
6.83	71	878	1	1
6.835	71	878	1	1
6.84	71	878	1	1
6.845	71	878	1	1
6.85	71	878	1	1
6.855	71	878	1	1
6.86	71	878	1	1
6.865	71	878	1	1
6.87	71	878	1	1
6.875	71	878	1	1
6.88	71	878	1	1
6.885	71	878	1	1
6.89	71	878	1	1
6.895	71	878	1	1
6.9	71	878	1	1
6.905	71	878	1	1
6.91	71	878	1	1
6.915	71	878	1	1
6.92	71	878	1	1
6.925	71	878	1	1
6.93	71	878	1	1
6.935	71	878	1	1
6.94	71	878	1	1
6.945	71	878	1	1
6.95	71	878	1	1
6.955	71	878	1	1
6.96	71	878	1	1
6.965	71	878	1	1
6.97	71	878	1	1
6.975	71	878	1	1
6.98	71	878	1	1
6.985	71	878	1	1
6.99	71	878	1	1
6.995	71	878	1	1
7	71	878	1	1
7.005	71	878	1	1
7.01	71	878	1	1
7.015	71	878	1	1
7.02	71	878	1	1
7.025	71	878	1	1
7.03	71	878	1	1
7.035	71	878	1	1
7.04	71	878	1	1
7.045	71	878	1	1
7.05	71	878	1	1
7.055	71	878	1	1
7.06	71	878	1	1
7.065	71	878	1	1
7.07	71	878	1	1
7.075	71	878	1	1
7.08	71	878	1	1
7.085	71	878	1	1
7.09	71	878	1	1
7.095	71	878	1	1
7.1	71	878	1	1
7.105	71	878	1	1
7.11	71	878	1	1
7.115	71	878	1	1
7.12	71	878	1	1
7.125	71	878	1	1
7.13	71	878	1	1
7.135	71	878	1	1
7.14	71	878	1	1
7.145	71	878	1	1
7.15	71	878	1	1
7.155	71	878	1	1
7.16	71	878	1	1
7.165	71	878	1	1
7.17	71	878	1	1
7.175	71	878	1	1
7.18	71	878	1	1
7.185	71	878	1	1
7.19	71	878	1	1
7.195	71	878	1	1
7.2	71	878	1	1
7.205	71	878	1	1
7.21	71	878	1	1
7.215	71	878	1	1
7.22	71	878	1	1
7.225	71	878	1	1
7.23	71	878	1	1
7.235	71	878	1	1
7.24	71	878	1	1
7.245	71	878	1	1
7.25	71	878	1	1
7.255	71	878	1	1
7.26	71	878	1	1
7.265	71	878	1	1
7.27	71	878	1	1
7.275	71	878	1	1
7.28	71	878	1	1
7.285	71	878	1	1
7.29	71	878	1	1
7.295	71	878	1	1
7.3	71	878	1	1
7.305	71	878	1	1
7.31	71	878	1	1
7.315	71	878	1	1
7.32	71	878	1	1
7.325	71	878	1	1
7.33	71	878	1	1
7.335	71	878	1	1
7.34	71	878	1	1
7.345	71	878	1	1
7.35	71	878	1	1
7.355	71	878	1	1
7.36	71	878	1	1
7.365	71	878	1	1
7.37	71	878	1	1
7.375	71	878	1	1
7.38	71	878	1	1
7.385	71	878	1	1
7.39	71	878	1	1
7.395	71	878	1	1
7.4	71	878	1	1
7.405	71	878	1	1
7.41	71	878	1	1
7.415	71	878	1	1
7.42	71	878	1	1
7.425	71	878	1	1
7.43	71	878	1	1
7.435	71	878	1	1
7.44	71	878	1	1
7.445	71	878	1	1
7.45	71	878	1	1
7.455	71	878	1	1
7.46	71	878	1	1
7.465	71	878	1	1
7.47	71	878	1	1
7.475	71	878	1	1
7.48	71	878	1	1
7.485	71	878	1	1
7.49	71	878	1	1
7.495	71	878	1	1
7.5	71	878	1	1
7.505	71	878	1	1
7.51	71	878	1	1
7.515	71	878	1	1
7.52	71	878	1	1
7.525	71	878	1	1
7.53	71	878	1	1
7.535	71	878	1	1
7.54	71	878	1	1
7.545	71	878	1	1
7.55	71	878	1	1
7.555	71	878	1	1
7.56	71	878	1	1
7.565	71	878	1	1
7.57	71	878	1	1
7.575	71	878	1	1
7.58	71	878	1	1
7.585	71	878	1	1
7.59	71	878	1	1
7.595	71	878	1	1
7.6	71	878	1	1
7.605	71	878	1	1
7.61	71	878	1	1
7.615	71	878	1	1
7.62	71	878	1	1
7.625	71	878	1	1
7.63	71	878	1	1
7.635	71	878	1	1
7.64	71	878	1	1
7.645	71	878	1	1
7.65	71	878	1	1
7.655	71	878	1	1
7.66	71	878	1	1
7.665	71	878	1	1
7.67	71	878	1	1
7.675	71	878	1	1
7.68	71	878	1	1
7.685	71	878	1	1
7.69	71	878	1	1
7.695	71	878	1	1
7.7	71	878	1	1
7.705	71	878	1	1
7.71	71	878	1	1
7.715	71	878	1	1
7.72	71	878	1	1
7.725	71	878	1	1
7.73	71	878	1	1
7.735	71	878	1	1
7.74	71	878	1	1
7.745	71	878	1	1
7.75	71	878	1	1
7.755	71	878	1	1
7.76	71	878	1	1
7.765	71	878	1	1
7.77	71	878	1	1
7.775	71	878	1	1
7.78	71	878	1	1
7.785	71	878	1	1
7.79	71	878	1	1
7.795	71	878	1	1
7.8	71	878	1	1
7.805	71	878	1	1
7.81	71	878	1	1
7.815	71	878	1	1
7.82	71	878	1	1
7.825	71	878	1	1
7.83	71	878	1	1
7.835	71	878	1	1
7.84	71	878	1	1
7.845	71	878	1	1
7.85	71	878	1	1
7.855	71	878	1	1
7.86	71	878	1	1
7.865	71	878	1	1
7.87	71	878	1	1
7.875	71	878	1	1
7.88	71	878	1	1
7.885	71	878	1	1
7.89	71	878	1	1
7.895	71	878	1	1
7.9	71	878	1	1
7.905	71	878	1	1
7.91	71	878	1	1
7.915	71	878	1	1
7.92	71	878	1	1
7.925	71	878	1	1
7.93	71	878	1	1
7.935	71	878	1	1
7.94	71	878	1	1
7.945	71	878	1	1
7.95	71	878	1	1
7.955	71	878	1	1
7.96	71	878	1	1
7.965	71	878	1	1
7.97	71	878	1	1
7.975	71	878	1	1
7.98	71	878	1	1
7.985	71	878	1	1
7.99	71	878	1	1
7.995	71	878	1	1
8	71	878	1	1
8.005	71	878	1	1
8.01	71	878	1	1
8.015	71	878	1	1
8.02	71	878	1	1
8.025	71	878	1	1
8.03	71	878	1	1
8.035	71	878	1	1
8.04	71	878	1	1
8.045	71	878	1	1
8.05	71	878	1	1
8.055	71	878	1	1
8.06	71	878	1	1
8.065	71	878	1	1
8.07	71	878	1	1
8.075	71	878	1	1
8.08	71	878	1	1
8.085	71	878	1	1
8.09	71	878	1	1
8.095	71	878	1	1
8.1	71	878	1	1
8.105	71	878	1	1
8.11	71	878	1	1
8.115	71	878	1	1
8.12	71	878	1	1
8.125	71	878	1	1
8.13	71	878	1	1
8.135	71	878	1	1
8.14	71	878	1	1
8.145	71	878	1	1
8.15	71	878	1	1
8.155	71	878	1	1
8.16	71	878	1	1
8.165	71	878	1	1
8.17	71	878	1	1
8.175	71	878	1	1
8.18	71	878	1	1
8.185	71	878	1	1
8.19	71	878	1	1
8.195	71	878	1	1
8.2	71	878	1	1
8.205	71	878	1	1
8.21	71	878	1	1
8.215	71	878	1	1
8.22	71	878	1	1
8.225	71	878	1	1
8.23	71	878	1	1
8.235	71	878	1	1
8.24	71	878	1	1
8.245	71	878	1	1
8.25	71	878	1	1
8.255	71	878	1	1
8.26	71	878	1	1
8.265	71	878	1	1
8.27	71	878	1	1
8.275	71	878	1	1
8.28	71	878	1	1
8.285	71	878	1	1
8.29	71	878	1	1
8.295	71	878	1	1
8.3	71	878	1	1
8.305	71	878	1	1
8.31	71	878	1	1
8.315	71	878	1	1
8.32	71	878	1	1
8.325	71	878	1	1
8.33	71	878	1	1
8.335	71	878	1	1
8.34	71	878	1	1
8.345	71	878	1	1
8.35	71	878	1	1
8.355	71	878	1	1
8.36	71	878	1	1
8.365	71	878	1	1
8.37	71	878	1	1
8.375	71	878	1	1
8.38	71	878	1	1
8.385	71	878	1	1
8.39	71	878	1	1
8.395	71	878	1	1
8.4	71	878	1	1
8.405	71	878	1	1
8.41	71	878	1	1
8.415	71	878	1	1
8.42	71	878	1	1
8.425	71	878	1	1
8.43	71	878	1	1
8.435	71	878	1	1
8.44	71	878	1	1
8.445	71	878	1	1
8.45	71	878	1	1
8.455	71	878	1	1
8.46	71	878	1	1
8.465	71	878	1	1
8.47	71	878	1	1
8.475	71	878	1	1
8.48	71	878	1	1
8.485	71	878	1	1
8.49	71	878	1	1
8.495	71	878	1	1
8.5	71	878	1	1
8.505	71	878	1	1
8.51	71	878	1	1
8.515	71	878	1	1
8.52	71	878	1	1
8.525	71	878	1	1
8.53	71	878	1	1
8.535	71	878	1	1
8.54	71	878	1	1
8.545	71	878	1	1
8.55	71	878	1	1
8.555	71	878	1	1
8.56	71	878	1	1
8.565	71	878	1	1
8.57	71	878	1	1
8.575	71	878	1	1
8.58	71	878	1	1
8.585	71	878	1	1
8.59	71	878	1	1
8.595	71	878	1	1
8.6	71	878	1	1
8.605	71	878	1	1
8.61	71	878	1	1
8.615	71	878	1	1
8.62	71	878	1	1
8.625	71	878	1	1
8.63	71	878	1	1
8.635	71	878	1	1
8.64	71	878	1	1
8.645	71	878	1	1
8.65	71	878	1	1
8.655	71	878	1	1
8.66	71	878	1	1
8.665	71	878	1	1
8.67	71	878	1	1
8.675	71	878	1	1
8.68	71	878	1	1
8.685	71	878	1	1
8.69	71	878	1	1
8.695	71	878	1	1
8.7	71	878	1	1
8.705	71	878	1	1
8.71	71	878	1	1
8.715	71	878	1	1
8.72	71	878	1	1
8.725	71	878	1	1
8.73	71	878	1	1
8.735	71	878	1	1
8.74	71	878	1	1
8.745	71	878	1	1
8.75	71	878	1	1
8.755	71	878	1	1
8.76	71	878	1	1
8.765	71	878	1	1
8.77	71	878	1	1
8.775	71	878	1	1
8.78	71	878	1	1
8.785	71	878	1	1
8.79	71	878	1	1
8.795	71	878	1	1
8.8	71	878	1	1
8.805	71	878	1	1
8.81	71	878	1	1
8.815	71	878	1	1
8.82	71	878	1	1
8.825	71	878	1	1
8.83	71	878	1	1
8.835	71	878	1	1
8.84	71	878	1	1
8.845	71	878	1	1
8.85	71	878	1	1
8.855	71	878	1	1
8.86	71	878	1	1
8.865	71	878	1	1
8.87	71	878	1	1
8.875	71	878	1	1
8.88	71	878	1	1
8.885	71	878	1	1
8.89	71	878	1	1
8.895	71	878	1	1
8.9	71	878	1	1
8.905	71	878	1	1
8.91	71	878	1	1
8.915	71	878	1	1
8.92	71	878	1	1
8.925	71	878	1	1
8.93	71	878	1	1
8.935	71	878	1	1
8.94	71	878	1	1
8.945	71	878	1	1
8.95	71	878	1	1
8.955	71	878	1	1
8.96	71	878	1	1
8.965	71	878	1	1
8.97	71	878	1	1
8.975	71	878	1	1
8.98	71	878	1	1
8.985	71	878	1	1
8.99	71	878	1	1
8.995	71	878	1	1
9	71	878	1	1
9.005	71	878	1	1
9.01	71	878	1	1
9.015	71	878	1	1
9.02	71	878	1	1
9.025	71	878	1	1
9.03	71	878	1	1
9.035	71	878	1	1
9.04	71	878	1	1
9.045	71	878	1	1
9.05	71	878	1	1
9.055	71	878	1	1
9.06	71	878	1	1
9.065	71	878	1	1
9.07	71	878	1	1
9.075	71	878	1	1
9.08	71	878	1	1
9.085	71	878	1	1
9.09	71	878	1	1
9.095	71	878	1	1
9.1	71	878	1	1
9.105	71	878	1	1
9.11	71	878	1	1
9.115	71	878	1	1
9.12	71	878	1	1
9.125	71	878	1	1
9.13	71	878	1	1
9.135	71	878	1	1
9.14	71	878	1	1
9.145	71	878	1	1
9.15	71	878	1	1
9.155	71	878	1	1
9.16	71	878	1	1
9.165	71	878	1	1
9.17	71	878	1	1
9.175	71	878	1	1
9.18	71	878	1	1
9.185	71	878	1	1
9.19	71	878	1	1
9.195	71	878	1	1
9.2	71	878	1	1
9.205	71	878	1	1
9.21	71	878	1	1
9.215	71	878	1	1
9.22	71	878	1	1
9.225	71	878	1	1
9.23	71	878	1	1
9.235	71	878	1	1
9.24	71	878	1	1
9.245	71	878	1	1
9.25	71	878	1	1
9.255	71	878	1	1
9.26	71	878	1	1
9.265	71	878	1	1
9.27	71	878	1	1
9.275	71	878	1	1
9.28	71	878	1	1
9.285	71	878	1	1
9.29	71	878	1	1
9.295	71	878	1	1
9.3	71	878	1	1
9.305	71	878	1	1
9.31	71	878	1	1
9.315	71	878	1	1
9.32	71	878	1	1
9.325	71	878	1	1
9.33	71	878	1	1
9.335	71	878	1	1
9.34	71	878	1	1
9.345	71	878	1	1
9.35	71	878	1	1
9.355	71	878	1	1
9.36	71	878	1	1
9.365	71	878	1	1
9.37	71	878	1	1
9.375	71	878	1	1
9.38	71	878	1	1
9.385	71	878	1	1
9.39	71	878	1	1
9.395	71	878	1	1
9.4	71	878	1	1
9.405	71	878	1	1
9.41	71	878	1	1
9.415	71	878	1	1
9.42	71	878	1	1
9.425	71	878	1	1
9.43	71	878	1	1
9.435	71	878	1	1
9.44	71	878	1	1
9.445	71	878	1	1
9.45	71	878	1	1
9.455	71	878	1	1
9.46	71	878	1	1
9.465	71	878	1	1
9.47	71	878	1	1
9.475	71	878	1	1
9.48	71	878	1	1
9.485	71	878	1	1
9.49	71	878	1	1
9.495	71	878	1	1
9.5	71	878	1	1
9.505	71	878	1	1
9.51	71	878	1	1
9.515	71	878	1	1
9.52	71	878	1	1
9.525	71	878	1	1
9.53	71	878	1	1
9.535	71	878	1	1
9.54	71	878	1	1
9.545	71	878	1	1
9.55	71	878	1	1
9.555	71	878	1	1
9.56	71	878	1	1
9.565	71	878	1	1
9.57	71	878	1	1
9.575	71	878	1	1
9.58	71	878	1	1
9.585	71	878	1	1
9.59	71	878	1	1
9.595	71	878	1	1
9.6	71	878	1	1
9.605	71	878	1	1
9.61	71	878	1	1
9.615	71	878	1	1
9.62	71	878	1	1
9.625	71	878	1	1
9.63	71	878	1	1
9.635	71	878	1	1
9.64	71	878	1	1
9.645	71	878	1	1
9.65	71	878	1	1
9.655	71	878	1	1
9.66	71	878	1	1
9.665	71	878	1	1
9.67	71	878	1	1
9.675	71	878	1	1
9.68	71	878	1	1
9.685	71	878	1	1
9.69	71	878	1	1
9.695	71	878	1	1
9.7	71	878	1	1
9.705	71	878	1	1
9.71	71	878	1	1
9.715	71	878	1	1
9.72	71	878	1	1
9.725	71	878	1	1
9.73	71	878	1	1
9.735	71	878	1	1
9.74	71	878	1	1
9.745	71	878	1	1
9.75	71	878	1	1
9.755	71	878	1	1
9.76	71	878	1	1
9.765	71	878	1	1
9.77	71	878	1	1
9.775	71	878	1	1
9.78	71	878	1	1
9.785	71	878	1	1
9.79	71	878	1	1
9.795	71	878	1	1
9.8	71	878	1	1
9.805	71	878	1	1
9.81	71	878	1	1
9.815	71	878	1	1
9.82	71	878	1	1
9.825	71	878	1	1
9.83	71	878	1	1
9.835	71	878	1	1
9.84	71	878	1	1
9.845	71	878	1	1
9.85	71	878	1	1
9.855	71	878	1	1
9.86	71	878	1	1
9.865	71	878	1	1
9.87	71	878	1	1
9.875	71	878	1	1
9.88	71	878	1	1
9.885	71	878	1	1
9.89	71	878	1	1
9.895	71	878	1	1
9.9	71	878	1	1
9.905	71	878	1	1
9.91	71	878	1	1
9.915	71	878	1	1
9.92	71	878	1	1
9.925	71	878	1	1
9.93	71	878	1	1
9.935	71	878	1	1
9.94	71	878	1	1
9.945	71	878	1	1
9.95	71	878	1	1
9.955	71	878	1	1
9.96	71	878	1	1
9.965	71	878	1	1
9.97	71	878	1	1
9.975	71	878	1	1
9.98	71	878	1	1
9.985	71	878	1	1
9.99	71	878	1	1
[truncated: 2 more rows]

## Sheet: ROC_A10.272
Epithelium [A10.272]							Number of HK Genes	176
CV	TP	FP	1- Specificity	Sensitivity			Number of Non HK Genes	2600
0.01	26	17	0.00653846	0.147727			Sensitivity Formula Used	TP/TP+FN
0.02	37	26	0.01	0.210227			Specificity Formula Used	TN/(TN+FP)
0.03	53	37	0.0142308	0.301136
0.04	66	52	0.02	0.375
0.05	77	65	0.025	0.4375
0.06	85	91	0.035	0.482955
0.07	95	109	0.0419231	0.539773
0.08	100	137	0.0526923	0.568182
0.09	112	180	0.0692308	0.636364
0.1	118	227	0.0873077	0.670455
0.11	124	282	0.108462	0.704545
0.12	128	340	0.130769	0.727273
0.13	133	393	0.151154	0.755682
0.14	135	446	0.171538	0.767045
0.15	142	489	0.188077	0.806818
0.16	144	549	0.211154	0.818182
0.17	145	593	0.228077	0.823864
0.18	148	642	0.246923	0.840909
0.19	149	678	0.260769	0.846591
0.2	150	711	0.273462	0.852273
0.21	152	761	0.292692	0.863636
0.22	153	797	0.306538	0.869318
0.23	153	816	0.313846	0.869318
0.24	153	845	0.325	0.869318
0.25	156	863	0.331923	0.886364
0.26	158	885	0.340385	0.897727
0.27	159	908	0.349231	0.903409
0.28	160	939	0.361154	0.909091
0.29	160	969	0.372692	0.909091
0.3	162	999	0.384231	0.920455
0.31	163	1015	0.390385	0.926136
0.32	164	1033	0.397308	0.931818
0.33	164	1050	0.403846	0.931818
0.34	164	1071	0.411923	0.931818
0.35	165	1096	0.421538	0.9375
0.36	165	1126	0.433077	0.9375
0.37	165	1153	0.443462	0.9375
0.38	166	1178	0.453077	0.943182
0.39	168	1207	0.464231	0.954545
0.4	168	1241	0.477308	0.954545
0.41	168	1273	0.489615	0.954545
0.42	168	1299	0.499615	0.954545
0.43	168	1329	0.511154	0.954545
0.44	168	1363	0.524231	0.954545
0.45	168	1383	0.531923	0.954545
0.46	168	1414	0.543846	0.954545
0.47	169	1454	0.559231	0.960227
0.48	169	1502	0.577692	0.960227
0.49	170	1535	0.590385	0.965909
0.5	170	1557	0.598846	0.965909
0.51	170	1588	0.610769	0.965909
0.52	170	1620	0.623077	0.965909
0.53	170	1645	0.632692	0.965909
0.54	170	1683	0.647308	0.965909
0.55	170	1732	0.666154	0.965909
0.56	171	1765	0.678846	0.971591
0.57	171	1800	0.692308	0.971591
0.58	171	1841	0.708077	0.971591
0.59	171	1875	0.721154	0.971591
0.6	171	1902	0.731538	0.971591
0.61	172	1919	0.738077	0.977273
0.62	172	1950	0.75	0.977273
0.63	173	1982	0.762308	0.982955
0.64	173	2005	0.771154	0.982955
0.65	173	2034	0.782308	0.982955
0.66	173	2060	0.792308	0.982955
0.67	174	2080	0.8	0.988636
0.68	174	2101	0.808077	0.988636
0.69	174	2116	0.813846	0.988636
0.7	174	2134	0.820769	0.988636
0.71	174	2160	0.830769	0.988636
0.72	174	2190	0.842308	0.988636
0.73	174	2209	0.849615	0.988636
0.74	174	2235	0.859615	0.988636
0.75	174	2260	0.869231	0.988636
0.76	175	2286	0.879231	0.994318
0.77	175	2303	0.885769	0.994318
0.78	175	2316	0.890769	0.994318
0.79	175	2328	0.895385	0.994318
0.8	175	2339	0.899615	0.994318
0.81	175	2348	0.903077	0.994318
0.82	175	2364	0.909231	0.994318
0.83	175	2380	0.915385	0.994318
0.84	175	2388	0.918462	0.994318
0.85	175	2395	0.921154	0.994318
0.86	175	2405	0.925	0.994318
0.87	175	2422	0.931538	0.994318
0.88	175	2427	0.933462	0.994318
0.89	175	2436	0.936923	0.994318
0.9	175	2445	0.940385	0.994318
0.91	175	2453	0.943462	0.994318
0.92	175	2461	0.946538	0.994318
0.93	175	2472	0.950769	0.994318
0.94	175	2476	0.952308	0.994318
0.95	175	2482	0.954615	0.994318
0.96	175	2487	0.956538	0.994318
0.97	176	2496	0.96	1
0.98	176	2503	0.962692	1
0.99	176	2506	0.963846	1
1	176	2514	0.966923	1
1.01	176	2516	0.967692	1
1.02	176	2518	0.968462	1
1.03	176	2528	0.972308	1
1.04	176	2530	0.973077	1
1.05	176	2530	0.973077	1
1.06	176	2532	0.973846	1
1.07	176	2534	0.974615	1
1.08	176	2539	0.976538	1
1.09	176	2541	0.977308	1
1.1	176	2545	0.978846	1
1.11	176	2548	0.98	1
1.12	176	2549	0.980385	1
1.13	176	2551	0.981154	1
1.14	176	2552	0.981538	1
1.15	176	2554	0.982308	1
1.16	176	2556	0.983077	1
1.17	176	2559	0.984231	1
1.18	176	2561	0.985	1
1.19	176	2563	0.985769	1
1.2	176	2566	0.986923	1
1.21	176	2567	0.987308	1
1.22	176	2568	0.987692	1
1.23	176	2569	0.988077	1
1.24	176	2574	0.99	1
1.25	176	2576	0.990769	1
1.26	176	2578	0.991538	1
1.27	176	2578	0.991538	1
1.28	176	2578	0.991538	1
1.29	176	2579	0.991923	1
1.3	176	2579	0.991923	1
1.31	176	2579	0.991923	1
1.32	176	2579	0.991923	1
1.33	176	2581	0.992692	1
1.34	176	2581	0.992692	1
1.35	176	2581	0.992692	1
1.36	176	2581	0.992692	1
1.37	176	2581	0.992692	1
1.38	176	2581	0.992692	1
1.39	176	2583	0.993462	1
1.4	176	2583	0.993462	1
1.41	176	2583	0.993462	1
1.42	176	2583	0.993462	1
1.43	176	2584	0.993846	1
1.44	176	2584	0.993846	1
1.45	176	2585	0.994231	1
1.46	176	2585	0.994231	1
1.47	176	2586	0.994615	1
1.48	176	2587	0.995	1
1.49	176	2587	0.995	1
1.5	176	2587	0.995	1
1.51	176	2587	0.995	1
1.52	176	2588	0.995385	1
1.53	176	2588	0.995385	1
1.54	176	2588	0.995385	1
1.55	176	2589	0.995769	1
1.56	176	2589	0.995769	1
1.57	176	2589	0.995769	1
1.58	176	2589	0.995769	1
1.59	176	2589	0.995769	1
1.6	176	2589	0.995769	1
1.61	176	2589	0.995769	1
1.62	176	2589	0.995769	1
1.63	176	2589	0.995769	1
1.64	176	2589	0.995769	1
1.65	176	2589	0.995769	1
1.66	176	2589	0.995769	1
1.67	176	2589	0.995769	1
1.68	176	2590	0.996154	1
1.69	176	2590	0.996154	1
1.7	176	2590	0.996154	1
1.71	176	2590	0.996154	1
1.72	176	2590	0.996154	1
1.73	176	2590	0.996154	1
1.74	176	2592	0.996923	1
1.75	176	2592	0.996923	1
1.76	176	2592	0.996923	1
1.77	176	2592	0.996923	1
1.78	176	2593	0.997308	1
1.79	176	2593	0.997308	1
1.8	176	2593	0.997308	1
1.81	176	2593	0.997308	1
1.82	176	2593	0.997308	1
1.83	176	2593	0.997308	1
1.84	176	2593	0.997308	1
1.85	176	2593	0.997308	1
1.86	176	2593	0.997308	1
1.87	176	2593	0.997308	1
1.88	176	2594	0.997692	1
1.89	176	2594	0.997692	1
1.9	176	2594	0.997692	1
1.91	176	2595	0.998077	1
1.92	176	2595	0.998077	1
1.93	176	2595	0.998077	1
1.94	176	2595	0.998077	1
1.95	176	2595	0.998077	1
1.96	176	2595	0.998077	1
1.97	176	2595	0.998077	1
1.98	176	2595	0.998077	1
1.99	176	2595	0.998077	1
2	176	2596	0.998462	1
2.01	176	2596	0.998462	1
2.02	176	2596	0.998462	1
2.03	176	2596	0.998462	1
2.04	176	2596	0.998462	1
2.05	176	2596	0.998462	1
2.06	176	2596	0.998462	1
2.07	176	2596	0.998462	1
2.08	176	2596	0.998462	1
2.09	176	2596	0.998462	1
2.1	176	2596	0.998462	1
2.11	176	2596	0.998462	1
2.12	176	2596	0.998462	1
2.13	176	2596	0.998462	1
2.14	176	2596	0.998462	1
2.15	176	2596	0.998462	1
2.16	176	2596	0.998462	1
2.17	176	2596	0.998462	1
2.18	176	2596	0.998462	1
2.19	176	2597	0.998846	1
2.2	176	2597	0.998846	1
2.21	176	2597	0.998846	1
2.22	176	2597	0.998846	1
2.23	176	2598	0.999231	1
2.24	176	2598	0.999231	1
2.25	176	2599	0.999615	1
2.26	176	2599	0.999615	1
2.27	176	2599	0.999615	1
2.28	176	2599	0.999615	1
2.29	176	2599	0.999615	1
2.3	176	2599	0.999615	1
2.31	176	2599	0.999615	1
2.32	176	2599	0.999615	1
2.33	176	2599	0.999615	1
2.34	176	2599	0.999615	1
2.35	176	2599	0.999615	1
2.36	176	2599	0.999615	1
2.37	176	2599	0.999615	1
2.38	176	2599	0.999615	1
2.39	176	2599	0.999615	1
2.4	176	2599	0.999615	1
2.41	176	2599	0.999615	1
2.42	176	2599	0.999615	1
2.43	176	2599	0.999615	1
2.44	176	2599	0.999615	1
2.45	176	2599	0.999615	1
2.46	176	2599	0.999615	1
2.47	176	2599	0.999615	1
2.48	176	2599	0.999615	1
2.49	176	2599	0.999615	1
2.5	176	2599	0.999615	1
2.51	176	2599	0.999615	1
2.52	176	2599	0.999615	1
2.53	176	2599	0.999615	1
2.54	176	2599	0.999615	1
2.55	176	2599	0.999615	1
2.56	176	2599	0.999615	1
2.57	176	2599	0.999615	1
2.58	176	2599	0.999615	1
2.59	176	2599	0.999615	1
2.6	176	2599	0.999615	1
2.61	176	2599	0.999615	1
2.62	176	2599	0.999615	1
2.63	176	2599	0.999615	1
2.64	176	2599	0.999615	1
2.65	176	2599	0.999615	1
2.66	176	2599	0.999615	1
2.67	176	2599	0.999615	1
2.68	176	2599	0.999615	1
2.69	176	2599	0.999615	1
2.7	176	2599	0.999615	1
2.71	176	2599	0.999615	1
2.72	176	2599	0.999615	1
2.73	176	2599	0.999615	1
2.74	176	2599	0.999615	1
2.75	176	2599	0.999615	1
2.76	176	2599	0.999615	1
2.77	176	2599	0.999615	1
2.78	176	2599	0.999615	1
2.79	176	2599	0.999615	1
2.8	176	2599	0.999615	1
2.81	176	2599	0.999615	1
2.82	176	2599	0.999615	1
2.83	176	2599	0.999615	1
2.84	176	2599	0.999615	1
2.85	176	2599	0.999615	1
2.86	176	2599	0.999615	1
2.87	176	2599	0.999615	1
2.88	176	2599	0.999615	1
2.89	176	2599	0.999615	1
2.9	176	2599	0.999615	1
2.91	176	2599	0.999615	1
2.92	176	2599	0.999615	1
2.93	176	2599	0.999615	1
2.94	176	2599	0.999615	1
2.95	176	2599	0.999615	1
2.96	176	2599	0.999615	1
2.97	176	2599	0.999615	1
2.98	176	2599	0.999615	1
2.99	176	2599	0.999615	1
3	176	2599	0.999615	1
3.01	176	2599	0.999615	1
3.02	176	2599	0.999615	1
3.03	176	2599	0.999615	1
3.04	176	2599	0.999615	1
3.05	176	2599	0.999615	1
3.06	176	2599	0.999615	1
3.07	176	2599	0.999615	1
3.08	176	2599	0.999615	1
3.09	176	2599	0.999615	1
3.1	176	2599	0.999615	1
3.11	176	2599	0.999615	1
3.12	176	2599	0.999615	1
3.13	176	2599	0.999615	1
3.14	176	2599	0.999615	1
3.15	176	2599	0.999615	1
3.16	176	2599	0.999615	1
3.17	176	2599	0.999615	1
3.18	176	2599	0.999615	1
3.19	176	2599	0.999615	1
3.2	176	2599	0.999615	1
3.21	176	2599	0.999615	1
3.22	176	2599	0.999615	1
3.23	176	2599	0.999615	1
3.24	176	2599	0.999615	1
3.25	176	2599	0.999615	1
3.26	176	2599	0.999615	1
3.27	176	2599	0.999615	1
3.28	176	2599	0.999615	1
3.29	176	2599	0.999615	1
3.3	176	2599	0.999615	1
3.31	176	2599	0.999615	1
3.32	176	2599	0.999615	1
3.33	176	2599	0.999615	1
3.34	176	2599	0.999615	1
3.35	176	2599	0.999615	1
3.36	176	2599	0.999615	1
3.37	176	2599	0.999615	1
3.38	176	2599	0.999615	1
3.39	176	2599	0.999615	1
3.4	176	2599	0.999615	1
3.41	176	2599	0.999615	1
3.42	176	2599	0.999615	1
3.43	176	2599	0.999615	1
3.44	176	2599	0.999615	1
3.45	176	2599	0.999615	1
3.46	176	2599	0.999615	1
3.47	176	2599	0.999615	1
3.48	176	2599	0.999615	1
3.49	176	2600	1	1
3.5	176	2600	1	1
3.51	176	2600	1	1
3.52	176	2600	1	1
3.53	176	2600	1	1
3.54	176	2600	1	1
3.55	176	2600	1	1
3.56	176	2600	1	1
3.57	176	2600	1	1
3.58	176	2600	1	1
3.59	176	2600	1	1
3.6	176	2600	1	1
3.61	176	2600	1	1
3.62	176	2600	1	1
3.63	176	2600	1	1
3.64	176	2600	1	1
3.65	176	2600	1	1
3.66	176	2600	1	1
3.67	176	2600	1	1
3.68	176	2600	1	1
3.69	176	2600	1	1
3.7	176	2600	1	1
3.71	176	2600	1	1
3.72	176	2600	1	1
3.73	176	2600	1	1
3.74	176	2600	1	1
3.75	176	2600	1	1
3.76	176	2600	1	1
3.77	176	2600	1	1
3.78	176	2600	1	1
3.79	176	2600	1	1
3.8	176	2600	1	1
3.81	176	2600	1	1
3.82	176	2600	1	1
3.83	176	2600	1	1
3.84	176	2600	1	1
3.85	176	2600	1	1
3.86	176	2600	1	1
3.87	176	2600	1	1
3.88	176	2600	1	1
3.89	176	2600	1	1
3.9	176	2600	1	1
3.91	176	2600	1	1
3.92	176	2600	1	1
3.93	176	2600	1	1
3.94	176	2600	1	1
3.95	176	2600	1	1
3.96	176	2600	1	1
3.97	176	2600	1	1
3.98	176	2600	1	1
3.99	176	2600	1	1
4	176	2600	1	1
4.01	176	2600	1	1
4.02	176	2600	1	1
4.03	176	2600	1	1
4.04	176	2600	1	1
4.05	176	2600	1	1
4.06	176	2600	1	1
4.07	176	2600	1	1
4.08	176	2600	1	1
4.09	176	2600	1	1
4.1	176	2600	1	1
4.11	176	2600	1	1
4.12	176	2600	1	1
4.13	176	2600	1	1
4.14	176	2600	1	1
4.15	176	2600	1	1
4.16	176	2600	1	1
4.17	176	2600	1	1
4.18	176	2600	1	1
4.19	176	2600	1	1
4.2	176	2600	1	1
4.21	176	2600	1	1
4.22	176	2600	1	1
4.23	176	2600	1	1
4.24	176	2600	1	1
4.25	176	2600	1	1
4.26	176	2600	1	1
4.27	176	2600	1	1
4.28	176	2600	1	1
4.29	176	2600	1	1
4.3	176	2600	1	1
4.31	176	2600	1	1
4.32	176	2600	1	1
4.33	176	2600	1	1
4.34	176	2600	1	1
4.35	176	2600	1	1
4.36	176	2600	1	1
4.37	176	2600	1	1
4.38	176	2600	1	1
4.39	176	2600	1	1
4.4	176	2600	1	1
4.41	176	2600	1	1
4.42	176	2600	1	1
4.43	176	2600	1	1
4.44	176	2600	1	1
4.45	176	2600	1	1
4.46	176	2600	1	1
4.47	176	2600	1	1
4.48	176	2600	1	1
4.49	176	2600	1	1
4.5	176	2600	1	1
4.51	176	2600	1	1
4.52	176	2600	1	1
4.53	176	2600	1	1
4.54	176	2600	1	1
4.55	176	2600	1	1
4.56	176	2600	1	1
4.57	176	2600	1	1
4.58	176	2600	1	1
4.59	176	2600	1	1
4.6	176	2600	1	1
4.61	176	2600	1	1
4.62	176	2600	1	1
4.63	176	2600	1	1
4.64	176	2600	1	1
4.65	176	2600	1	1
4.66	176	2600	1	1
4.67	176	2600	1	1
4.68	176	2600	1	1
4.69	176	2600	1	1
4.7	176	2600	1	1
4.71	176	2600	1	1
4.72	176	2600	1	1
4.73	176	2600	1	1
4.74	176	2600	1	1
4.75	176	2600	1	1
4.76	176	2600	1	1
4.77	176	2600	1	1
4.78	176	2600	1	1
4.79	176	2600	1	1
4.8	176	2600	1	1
4.81	176	2600	1	1
4.82	176	2600	1	1
4.83	176	2600	1	1
4.84	176	2600	1	1
4.85	176	2600	1	1
4.86	176	2600	1	1
4.87	176	2600	1	1
4.88	176	2600	1	1
4.89	176	2600	1	1
4.9	176	2600	1	1
4.91	176	2600	1	1
4.92	176	2600	1	1
4.93	176	2600	1	1
4.94	176	2600	1	1
4.95	176	2600	1	1
4.96	176	2600	1	1
4.97	176	2600	1	1
4.98	176	2600	1	1
4.99	176	2600	1	1
5	176	2600	1	1
5.01	176	2600	1	1
5.02	176	2600	1	1
5.03	176	2600	1	1
5.04	176	2600	1	1
5.05	176	2600	1	1
5.06	176	2600	1	1
5.07	176	2600	1	1
5.08	176	2600	1	1
5.09	176	2600	1	1
5.1	176	2600	1	1
5.11	176	2600	1	1
5.12	176	2600	1	1
5.13	176	2600	1	1
5.14	176	2600	1	1
5.15	176	2600	1	1
5.16	176	2600	1	1
5.17	176	2600	1	1
5.18	176	2600	1	1
5.19	176	2600	1	1
5.2	176	2600	1	1
5.21	176	2600	1	1
5.22	176	2600	1	1
5.23	176	2600	1	1
5.24	176	2600	1	1
5.25	176	2600	1	1
5.26	176	2600	1	1
5.27	176	2600	1	1
5.28	176	2600	1	1
5.29	176	2600	1	1
5.3	176	2600	1	1
5.31	176	2600	1	1
5.32	176	2600	1	1
5.33	176	2600	1	1
5.34	176	2600	1	1
5.35	176	2600	1	1
5.36	176	2600	1	1
5.37	176	2600	1	1
5.38	176	2600	1	1
5.39	176	2600	1	1
5.4	176	2600	1	1
5.41	176	2600	1	1
5.42	176	2600	1	1
5.43	176	2600	1	1
5.44	176	2600	1	1
5.45	176	2600	1	1
5.46	176	2600	1	1
5.47	176	2600	1	1
5.48	176	2600	1	1
5.49	176	2600	1	1
5.5	176	2600	1	1
5.51	176	2600	1	1
5.52	176	2600	1	1
5.53	176	2600	1	1
5.54	176	2600	1	1
5.55	176	2600	1	1
5.56	176	2600	1	1
5.57	176	2600	1	1
5.58	176	2600	1	1
5.59	176	2600	1	1
5.6	176	2600	1	1
5.61	176	2600	1	1
5.62	176	2600	1	1
5.63	176	2600	1	1
5.64	176	2600	1	1
5.65	176	2600	1	1
5.66	176	2600	1	1
5.67	176	2600	1	1
5.68	176	2600	1	1
5.69	176	2600	1	1
5.7	176	2600	1	1
5.71	176	2600	1	1
5.72	176	2600	1	1
5.73	176	2600	1	1
5.74	176	2600	1	1
5.75	176	2600	1	1
5.76	176	2600	1	1
5.77	176	2600	1	1
5.78	176	2600	1	1
5.79	176	2600	1	1
5.8	176	2600	1	1
5.81	176	2600	1	1
5.82	176	2600	1	1
5.83	176	2600	1	1
5.84	176	2600	1	1
5.85	176	2600	1	1
5.86	176	2600	1	1
5.87	176	2600	1	1
5.88	176	2600	1	1
5.89	176	2600	1	1
5.9	176	2600	1	1
5.91	176	2600	1	1
5.92	176	2600	1	1
5.93	176	2600	1	1
5.94	176	2600	1	1
5.95	176	2600	1	1
5.96	176	2600	1	1
5.97	176	2600	1	1
5.98	176	2600	1	1
5.99	176	2600	1	1
6	176	2600	1	1
6.01	176	2600	1	1
6.02	176	2600	1	1
6.03	176	2600	1	1
6.04	176	2600	1	1
6.05	176	2600	1	1
6.06	176	2600	1	1
6.07	176	2600	1	1
6.08	176	2600	1	1
6.09	176	2600	1	1
6.1	176	2600	1	1
6.11	176	2600	1	1
6.12	176	2600	1	1
6.13	176	2600	1	1
6.14	176	2600	1	1
6.15	176	2600	1	1
6.16	176	2600	1	1
6.17	176	2600	1	1
6.18	176	2600	1	1
6.19	176	2600	1	1
6.2	176	2600	1	1
6.21	176	2600	1	1
6.22	176	2600	1	1
6.23	176	2600	1	1
6.24	176	2600	1	1
6.25	176	2600	1	1
6.26	176	2600	1	1
6.27	176	2600	1	1
6.28	176	2600	1	1
6.29	176	2600	1	1
6.3	176	2600	1	1
6.31	176	2600	1	1
6.32	176	2600	1	1
6.33	176	2600	1	1
6.34	176	2600	1	1
6.35	176	2600	1	1
6.36	176	2600	1	1
6.37	176	2600	1	1
6.38	176	2600	1	1
6.39	176	2600	1	1
6.4	176	2600	1	1
6.41	176	2600	1	1
6.42	176	2600	1	1
6.43	176	2600	1	1
6.44	176	2600	1	1
6.45	176	2600	1	1
6.46	176	2600	1	1
6.47	176	2600	1	1
6.48	176	2600	1	1
6.49	176	2600	1	1
6.5	176	2600	1	1
6.51	176	2600	1	1
6.52	176	2600	1	1
6.53	176	2600	1	1
6.54	176	2600	1	1
6.55	176	2600	1	1
6.56	176	2600	1	1
6.57	176	2600	1	1
6.58	176	2600	1	1
6.59	176	2600	1	1
6.6	176	2600	1	1
6.61	176	2600	1	1
6.62	176	2600	1	1
6.63	176	2600	1	1
6.64	176	2600	1	1
6.65	176	2600	1	1
6.66	176	2600	1	1
6.67	176	2600	1	1
6.68	176	2600	1	1
6.69	176	2600	1	1
6.7	176	2600	1	1
6.71	176	2600	1	1
6.72	176	2600	1	1
6.73	176	2600	1	1
6.74	176	2600	1	1
6.75	176	2600	1	1
6.76	176	2600	1	1
6.77	176	2600	1	1
6.78	176	2600	1	1
6.79	176	2600	1	1
6.8	176	2600	1	1
6.81	176	2600	1	1
6.82	176	2600	1	1
6.83	176	2600	1	1
6.84	176	2600	1	1
6.85	176	2600	1	1
6.86	176	2600	1	1
6.87	176	2600	1	1
6.88	176	2600	1	1
6.89	176	2600	1	1
6.9	176	2600	1	1
6.91	176	2600	1	1
6.92	176	2600	1	1
6.93	176	2600	1	1
6.94	176	2600	1	1
6.95	176	2600	1	1
6.96	176	2600	1	1
6.97	176	2600	1	1
6.98	176	2600	1	1
6.99	176	2600	1	1
7	176	2600	1	1
7.01	176	2600	1	1
7.02	176	2600	1	1
7.03	176	2600	1	1
7.04	176	2600	1	1
7.05	176	2600	1	1
7.06	176	2600	1	1
7.07	176	2600	1	1
7.08	176	2600	1	1
7.09	176	2600	1	1
7.1	176	2600	1	1
7.11	176	2600	1	1
7.12	176	2600	1	1
7.13	176	2600	1	1
7.14	176	2600	1	1
7.15	176	2600	1	1
7.16	176	2600	1	1
7.17	176	2600	1	1
7.18	176	2600	1	1
7.19	176	2600	1	1
7.2	176	2600	1	1
7.21	176	2600	1	1
7.22	176	2600	1	1
7.23	176	2600	1	1
7.24	176	2600	1	1
7.25	176	2600	1	1
7.26	176	2600	1	1
7.27	176	2600	1	1
7.28	176	2600	1	1
7.29	176	2600	1	1
7.3	176	2600	1	1
7.31	176	2600	1	1
7.32	176	2600	1	1
7.33	176	2600	1	1
7.34	176	2600	1	1
7.35	176	2600	1	1
7.36	176	2600	1	1
7.37	176	2600	1	1
7.38	176	2600	1	1
7.39	176	2600	1	1
7.4	176	2600	1	1
7.41	176	2600	1	1
7.42	176	2600	1	1
7.43	176	2600	1	1
7.44	176	2600	1	1
7.45	176	2600	1	1
7.46	176	2600	1	1
7.47	176	2600	1	1
7.48	176	2600	1	1
7.49	176	2600	1	1
7.5	176	2600	1	1
7.51	176	2600	1	1
7.52	176	2600	1	1
7.53	176	2600	1	1
7.54	176	2600	1	1
7.55	176	2600	1	1
7.56	176	2600	1	1
7.57	176	2600	1	1
7.58	176	2600	1	1
7.59	176	2600	1	1
7.6	176	2600	1	1
7.61	176	2600	1	1
7.62	176	2600	1	1
7.63	176	2600	1	1
7.64	176	2600	1	1
7.65	176	2600	1	1
7.66	176	2600	1	1
7.67	176	2600	1	1
7.68	176	2600	1	1
7.69	176	2600	1	1
7.7	176	2600	1	1
7.71	176	2600	1	1
7.72	176	2600	1	1
7.73	176	2600	1	1
7.74	176	2600	1	1
7.75	176	2600	1	1
7.76	176	2600	1	1
7.77	176	2600	1	1
7.78	176	2600	1	1
7.79	176	2600	1	1
7.8	176	2600	1	1
7.81	176	2600	1	1
7.82	176	2600	1	1
7.83	176	2600	1	1
7.84	176	2600	1	1
7.85	176	2600	1	1
7.86	176	2600	1	1
7.87	176	2600	1	1
7.88	176	2600	1	1
7.89	176	2600	1	1
7.9	176	2600	1	1
7.91	176	2600	1	1
7.92	176	2600	1	1
7.93	176	2600	1	1
7.94	176	2600	1	1
7.95	176	2600	1	1
7.96	176	2600	1	1
7.97	176	2600	1	1
7.98	176	2600	1	1
7.99	176	2600	1	1
8	176	2600	1	1
8.01	176	2600	1	1
8.02	176	2600	1	1
8.03	176	2600	1	1
8.04	176	2600	1	1
8.05	176	2600	1	1
8.06	176	2600	1	1
8.07	176	2600	1	1
8.08	176	2600	1	1
8.09	176	2600	1	1
8.1	176	2600	1	1
8.11	176	2600	1	1
8.12	176	2600	1	1
8.13	176	2600	1	1
8.14	176	2600	1	1
8.15	176	2600	1	1
8.16	176	2600	1	1
8.17	176	2600	1	1
8.18	176	2600	1	1
8.19	176	2600	1	1
8.2	176	2600	1	1
8.21	176	2600	1	1
8.22	176	2600	1	1
8.23	176	2600	1	1
8.24	176	2600	1	1
8.25	176	2600	1	1
8.26	176	2600	1	1
8.27	176	2600	1	1
8.28	176	2600	1	1
8.29	176	2600	1	1
8.3	176	2600	1	1
8.31	176	2600	1	1
8.32	176	2600	1	1
8.33	176	2600	1	1
8.34	176	2600	1	1
8.35	176	2600	1	1
8.36	176	2600	1	1
8.37	176	2600	1	1
8.38	176	2600	1	1
8.39	176	2600	1	1
8.4	176	2600	1	1
8.41	176	2600	1	1
8.42	176	2600	1	1
8.43	176	2600	1	1
8.44	176	2600	1	1
8.45	176	2600	1	1
8.46	176	2600	1	1
8.47	176	2600	1	1
8.48	176	2600	1	1
8.49	176	2600	1	1
8.5	176	2600	1	1
8.51	176	2600	1	1
8.52	176	2600	1	1
8.53	176	2600	1	1
8.54	176	2600	1	1
8.55	176	2600	1	1
8.56	176	2600	1	1
8.57	176	2600	1	1
8.58	176	2600	1	1
8.59	176	2600	1	1
8.6	176	2600	1	1
8.61	176	2600	1	1
8.62	176	2600	1	1
8.63	176	2600	1	1
8.64	176	2600	1	1
8.65	176	2600	1	1
8.66	176	2600	1	1
8.67	176	2600	1	1
8.68	176	2600	1	1
8.69	176	2600	1	1
8.7	176	2600	1	1
8.71	176	2600	1	1
8.72	176	2600	1	1
8.73	176	2600	1	1
8.74	176	2600	1	1
8.75	176	2600	1	1
8.76	176	2600	1	1
8.77	176	2600	1	1
8.78	176	2600	1	1
8.79	176	2600	1	1
8.8	176	2600	1	1
8.81	176	2600	1	1
8.82	176	2600	1	1
8.83	176	2600	1	1
8.84	176	2600	1	1
8.85	176	2600	1	1
8.86	176	2600	1	1
8.87	176	2600	1	1
8.88	176	2600	1	1
8.89	176	2600	1	1
8.9	176	2600	1	1
8.91	176	2600	1	1
8.92	176	2600	1	1
8.93	176	2600	1	1
8.94	176	2600	1	1
8.95	176	2600	1	1
8.96	176	2600	1	1
8.97	176	2600	1	1
8.98	176	2600	1	1
8.99	176	2600	1	1
9	176	2600	1	1
9.01	176	2600	1	1
9.02	176	2600	1	1
9.03	176	2600	1	1
9.04	176	2600	1	1
9.05	176	2600	1	1
9.06	176	2600	1	1
9.07	176	2600	1	1
9.08	176	2600	1	1
9.09	176	2600	1	1
9.1	176	2600	1	1
9.11	176	2600	1	1
9.12	176	2600	1	1
9.13	176	2600	1	1
9.14	176	2600	1	1
9.15	176	2600	1	1
9.16	176	2600	1	1
9.17	176	2600	1	1
9.18	176	2600	1	1
9.19	176	2600	1	1
9.2	176	2600	1	1
9.21	176	2600	1	1
9.22	176	2600	1	1
9.23	176	2600	1	1
9.24	176	2600	1	1
9.25	176	2600	1	1
9.26	176	2600	1	1
9.27	176	2600	1	1
9.28	176	2600	1	1
9.29	176	2600	1	1
9.3	176	2600	1	1
9.31	176	2600	1	1
9.32	176	2600	1	1
9.33	176	2600	1	1
9.34	176	2600	1	1
9.35	176	2600	1	1
9.36	176	2600	1	1
9.37	176	2600	1	1
9.38	176	2600	1	1
9.39	176	2600	1	1
9.4	176	2600	1	1
9.41	176	2600	1	1
9.42	176	2600	1	1
9.43	176	2600	1	1
9.44	176	2600	1	1
9.45	176	2600	1	1
9.46	176	2600	1	1
9.47	176	2600	1	1
9.48	176	2600	1	1
9.49	176	2600	1	1
9.5	176	2600	1	1
9.51	176	2600	1	1
9.52	176	2600	1	1
9.53	176	2600	1	1
9.54	176	2600	1	1
9.55	176	2600	1	1
9.56	176	2600	1	1
9.57	176	2600	1	1
9.58	176	2600	1	1
9.59	176	2600	1	1
9.6	176	2600	1	1
9.61	176	2600	1	1
9.62	176	2600	1	1
9.63	176	2600	1	1
9.64	176	2600	1	1
9.65	176	2600	1	1
9.66	176	2600	1	1
9.67	176	2600	1	1
9.68	176	2600	1	1
9.69	176	2600	1	1
9.7	176	2600	1	1
9.71	176	2600	1	1
9.72	176	2600	1	1
9.73	176	2600	1	1
9.74	176	2600	1	1
9.75	176	2600	1	1
9.76	176	2600	1	1
9.77	176	2600	1	1
9.78	176	2600	1	1
9.79	176	2600	1	1
9.8	176	2600	1	1
9.81	176	2600	1	1
9.82	176	2600	1	1
9.83	176	2600	1	1
9.84	176	2600	1	1
9.85	176	2600	1	1
9.86	176	2600	1	1
9.87	176	2600	1	1
9.88	176	2600	1	1
9.89	176	2600	1	1
9.9	176	2600	1	1
9.91	176	2600	1	1
9.92	176	2600	1	1
9.93	176	2600	1	1
9.94	176	2600	1	1
9.95	176	2600	1	1
9.96	176	2600	1	1
9.97	176	2600	1	1
9.98	176	2600	1	1
9.99	176	2600	1	1
10	176	2600	1	1

## Sheet: ROC_A10.690
Muscles [A10.690]							Number of HK Genes	49
CV	TP	FP	1- Specificity	Sensitivity			Number of Non HK Genes	580
0.01	2	1	0.00172414	0.0408163			Sensitivity Formula Used	TP/TP+FN
0.02	4	3	0.00517241	0.0816327			Specificity Formula Used	TN/(TN+FP)
0.03	4	3	0.00517241	0.0816327
0.04	6	3	0.00517241	0.122449
0.05	8	4	0.00689655	0.163265
0.06	8	4	0.00689655	0.163265
0.07	10	4	0.00689655	0.204082
0.08	11	4	0.00689655	0.22449
0.09	11	5	0.00862069	0.22449
0.1	11	6	0.0103448	0.22449
0.11	14	7	0.012069	0.285714
0.12	15	9	0.0155172	0.306122
0.13	16	12	0.0206897	0.326531
0.14	19	13	0.0224138	0.387755
0.15	21	15	0.0258621	0.428571
0.16	22	16	0.0275862	0.44898
0.17	22	22	0.037931	0.44898
0.18	22	28	0.0482759	0.44898
0.19	22	32	0.0551724	0.44898
0.2	22	40	0.0689655	0.44898
0.21	24	46	0.0793103	0.489796
0.22	24	53	0.0913793	0.489796
0.23	26	61	0.105172	0.530612
0.24	27	63	0.108621	0.55102
0.25	29	69	0.118966	0.591837
0.26	31	77	0.132759	0.632653
0.27	31	86	0.148276	0.632653
0.28	33	95	0.163793	0.673469
0.29	33	103	0.177586	0.673469
0.3	33	106	0.182759	0.673469
0.31	34	119	0.205172	0.693878
0.32	34	125	0.215517	0.693878
0.33	35	134	0.231034	0.714286
0.34	36	144	0.248276	0.734694
0.35	37	150	0.258621	0.755102
0.36	38	159	0.274138	0.77551
0.37	38	165	0.284483	0.77551
0.38	39	172	0.296552	0.795918
0.39	40	183	0.315517	0.816327
0.4	41	197	0.339655	0.836735
0.41	41	209	0.360345	0.836735
0.42	42	219	0.377586	0.857143
0.43	45	227	0.391379	0.918367
0.44	45	242	0.417241	0.918367
0.45	46	251	0.432759	0.938776
0.46	46	261	0.45	0.938776
0.47	46	273	0.47069	0.938776
0.48	46	286	0.493103	0.938776
0.49	46	298	0.513793	0.938776
0.5	46	304	0.524138	0.938776
0.51	47	317	0.546552	0.959184
0.52	48	325	0.560345	0.979592
0.53	48	336	0.57931	0.979592
0.54	48	347	0.598276	0.979592
0.55	48	356	0.613793	0.979592
0.56	48	367	0.632759	0.979592
0.57	48	376	0.648276	0.979592
0.58	48	383	0.660345	0.979592
0.59	48	396	0.682759	0.979592
0.6	48	404	0.696552	0.979592
0.61	49	414	0.713793	1
0.62	49	416	0.717241	1
0.63	49	429	0.739655	1
0.64	49	435	0.75	1
0.65	49	442	0.762069	1
0.66	49	449	0.774138	1
0.67	49	458	0.789655	1
0.68	49	465	0.801724	1
0.69	49	470	0.810345	1
0.7	49	473	0.815517	1
0.71	49	476	0.82069	1
0.72	49	483	0.832759	1
0.73	49	486	0.837931	1
0.74	49	489	0.843103	1
0.75	49	497	0.856897	1
0.76	49	501	0.863793	1
0.77	49	506	0.872414	1
0.78	49	512	0.882759	1
0.79	49	514	0.886207	1
0.8	49	519	0.894828	1
0.81	49	520	0.896552	1
0.82	49	522	0.9	1
0.83	49	523	0.901724	1
0.84	49	525	0.905172	1
0.85	49	529	0.912069	1
0.86	49	532	0.917241	1
0.87	49	532	0.917241	1
0.88	49	533	0.918966	1
0.89	49	535	0.922414	1
0.9	49	538	0.927586	1
0.91	49	541	0.932759	1
0.92	49	544	0.937931	1
0.93	49	546	0.941379	1
0.94	49	547	0.943103	1
0.95	49	548	0.944828	1
0.96	49	549	0.946552	1
0.97	49	550	0.948276	1
0.98	49	552	0.951724	1
0.99	49	553	0.953448	1
1	49	555	0.956897	1
1.01	49	555	0.956897	1
1.02	49	558	0.962069	1
1.03	49	560	0.965517	1
1.04	49	561	0.967241	1
1.05	49	561	0.967241	1
1.06	49	563	0.97069	1
1.07	49	564	0.972414	1
1.08	49	566	0.975862	1
1.09	49	567	0.977586	1
1.1	49	568	0.97931	1
1.11	49	570	0.982759	1
1.12	49	570	0.982759	1
1.13	49	571	0.984483	1
1.14	49	571	0.984483	1
1.15	49	571	0.984483	1
1.16	49	572	0.986207	1
1.17	49	573	0.987931	1
1.18	49	574	0.989655	1
1.19	49	574	0.989655	1
1.2	49	575	0.991379	1
1.21	49	575	0.991379	1
1.22	49	575	0.991379	1
1.23	49	575	0.991379	1
1.24	49	575	0.991379	1
1.25	49	575	0.991379	1
1.26	49	575	0.991379	1
1.27	49	575	0.991379	1
1.28	49	575	0.991379	1
1.29	49	575	0.991379	1
1.3	49	575	0.991379	1
1.31	49	575	0.991379	1
1.32	49	575	0.991379	1
1.33	49	576	0.993103	1
1.34	49	576	0.993103	1
1.35	49	577	0.994828	1
1.36	49	577	0.994828	1
1.37	49	577	0.994828	1
1.38	49	577	0.994828	1
1.39	49	577	0.994828	1
1.4	49	577	0.994828	1
1.41	49	577	0.994828	1
1.42	49	578	0.996552	1
1.43	49	578	0.996552	1
1.44	49	578	0.996552	1
1.45	49	578	0.996552	1
1.46	49	578	0.996552	1
1.47	49	578	0.996552	1
1.48	49	578	0.996552	1
1.49	49	578	0.996552	1
1.5	49	578	0.996552	1
1.51	49	578	0.996552	1
1.52	49	579	0.998276	1
1.53	49	579	0.998276	1
1.54	49	579	0.998276	1
1.55	49	579	0.998276	1
1.56	49	579	0.998276	1
1.57	49	579	0.998276	1
1.58	49	579	0.998276	1
1.59	49	579	0.998276	1
1.6	49	579	0.998276	1
1.61	49	579	0.998276	1
1.62	49	579	0.998276	1
1.63	49	579	0.998276	1
1.64	49	579	0.998276	1
1.65	49	579	0.998276	1
1.66	49	579	0.998276	1
1.67	49	579	0.998276	1
1.68	49	579	0.998276	1
1.69	49	579	0.998276	1
1.7	49	579	0.998276	1
1.71	49	579	0.998276	1
1.72	49	579	0.998276	1
1.73	49	579	0.998276	1
1.74	49	579	0.998276	1
1.75	49	579	0.998276	1
1.76	49	579	0.998276	1
1.77	49	579	0.998276	1
1.78	49	579	0.998276	1
1.79	49	579	0.998276	1
1.8	49	579	0.998276	1
1.81	49	579	0.998276	1
1.82	49	579	0.998276	1
1.83	49	579	0.998276	1
1.84	49	579	0.998276	1
1.85	49	579	0.998276	1
1.86	49	579	0.998276	1
1.87	49	579	0.998276	1
1.88	49	579	0.998276	1
1.89	49	579	0.998276	1
1.9	49	579	0.998276	1
1.91	49	579	0.998276	1
1.92	49	580	1	1
1.93	49	580	1	1
1.94	49	580	1	1
1.95	49	580	1	1
1.96	49	580	1	1
1.97	49	580	1	1
1.98	49	580	1	1
1.99	49	580	1	1
2	49	580	1	1
2.01	49	580	1	1
2.02	49	580	1	1
2.03	49	580	1	1
2.04	49	580	1	1
2.05	49	580	1	1
2.06	49	580	1	1
2.07	49	580	1	1
2.08	49	580	1	1
2.09	49	580	1	1
2.1	49	580	1	1
2.11	49	580	1	1
2.12	49	580	1	1
2.13	49	580	1	1
2.14	49	580	1	1
2.15	49	580	1	1
2.16	49	580	1	1
2.17	49	580	1	1
2.18	49	580	1	1
2.19	49	580	1	1
2.2	49	580	1	1
2.21	49	580	1	1
2.22	49	580	1	1
2.23	49	580	1	1
2.24	49	580	1	1
2.25	49	580	1	1
2.26	49	580	1	1
2.27	49	580	1	1
2.28	49	580	1	1
2.29	49	580	1	1
2.3	49	580	1	1
2.31	49	580	1	1
2.32	49	580	1	1
2.33	49	580	1	1
2.34	49	580	1	1
2.35	49	580	1	1
2.36	49	580	1	1
2.37	49	580	1	1
2.38	49	580	1	1
2.39	49	580	1	1
2.4	49	580	1	1
2.41	49	580	1	1
2.42	49	580	1	1
2.43	49	580	1	1
2.44	49	580	1	1
2.45	49	580	1	1
2.46	49	580	1	1
2.47	49	580	1	1
2.48	49	580	1	1
2.49	49	580	1	1
2.5	49	580	1	1
2.51	49	580	1	1
2.52	49	580	1	1
2.53	49	580	1	1
2.54	49	580	1	1
2.55	49	580	1	1
2.56	49	580	1	1
2.57	49	580	1	1
2.58	49	580	1	1
2.59	49	580	1	1
2.6	49	580	1	1
2.61	49	580	1	1
2.62	49	580	1	1
2.63	49	580	1	1
2.64	49	580	1	1
2.65	49	580	1	1
2.66	49	580	1	1
2.67	49	580	1	1
2.68	49	580	1	1
2.69	49	580	1	1
2.7	49	580	1	1
2.71	49	580	1	1
2.72	49	580	1	1
2.73	49	580	1	1
2.74	49	580	1	1
2.75	49	580	1	1
2.76	49	580	1	1
2.77	49	580	1	1
2.78	49	580	1	1
2.79	49	580	1	1
2.8	49	580	1	1
2.81	49	580	1	1
2.82	49	580	1	1
2.83	49	580	1	1
2.84	49	580	1	1
2.85	49	580	1	1
2.86	49	580	1	1
2.87	49	580	1	1
2.88	49	580	1	1
2.89	49	580	1	1
2.9	49	580	1	1
2.91	49	580	1	1
2.92	49	580	1	1
2.93	49	580	1	1
2.94	49	580	1	1
2.95	49	580	1	1
2.96	49	580	1	1
2.97	49	580	1	1
2.98	49	580	1	1
2.99	49	580	1	1
3	49	580	1	1
3.01	49	580	1	1
3.02	49	580	1	1
3.03	49	580	1	1
3.04	49	580	1	1
3.05	49	580	1	1
3.06	49	580	1	1
3.07	49	580	1	1
3.08	49	580	1	1
3.09	49	580	1	1
3.1	49	580	1	1
3.11	49	580	1	1
3.12	49	580	1	1
3.13	49	580	1	1
3.14	49	580	1	1
3.15	49	580	1	1
3.16	49	580	1	1
3.17	49	580	1	1
3.18	49	580	1	1
3.19	49	580	1	1
3.2	49	580	1	1
3.21	49	580	1	1
3.22	49	580	1	1
3.23	49	580	1	1
3.24	49	580	1	1
3.25	49	580	1	1
3.26	49	580	1	1
3.27	49	580	1	1
3.28	49	580	1	1
3.29	49	580	1	1
3.3	49	580	1	1
3.31	49	580	1	1
3.32	49	580	1	1
3.33	49	580	1	1
3.34	49	580	1	1
3.35	49	580	1	1
3.36	49	580	1	1
3.37	49	580	1	1
3.38	49	580	1	1
3.39	49	580	1	1
3.4	49	580	1	1
3.41	49	580	1	1
3.42	49	580	1	1
3.43	49	580	1	1
3.44	49	580	1	1
3.45	49	580	1	1
3.46	49	580	1	1
3.47	49	580	1	1
3.48	49	580	1	1
3.49	49	580	1	1
3.5	49	580	1	1
3.51	49	580	1	1
3.52	49	580	1	1
3.53	49	580	1	1
3.54	49	580	1	1
3.55	49	580	1	1
3.56	49	580	1	1
3.57	49	580	1	1
3.58	49	580	1	1
3.59	49	580	1	1
3.6	49	580	1	1
3.61	49	580	1	1
3.62	49	580	1	1
3.63	49	580	1	1
3.64	49	580	1	1
3.65	49	580	1	1
3.66	49	580	1	1
3.67	49	580	1	1
3.68	49	580	1	1
3.69	49	580	1	1
3.7	49	580	1	1
3.71	49	580	1	1
3.72	49	580	1	1
3.73	49	580	1	1
3.74	49	580	1	1
3.75	49	580	1	1
3.76	49	580	1	1
3.77	49	580	1	1
3.78	49	580	1	1
3.79	49	580	1	1
3.8	49	580	1	1
3.81	49	580	1	1
3.82	49	580	1	1
3.83	49	580	1	1
3.84	49	580	1	1
3.85	49	580	1	1
3.86	49	580	1	1
3.87	49	580	1	1
3.88	49	580	1	1
3.89	49	580	1	1
3.9	49	580	1	1
3.91	49	580	1	1
3.92	49	580	1	1
3.93	49	580	1	1
3.94	49	580	1	1
3.95	49	580	1	1
3.96	49	580	1	1
3.97	49	580	1	1
3.98	49	580	1	1
3.99	49	580	1	1
4	49	580	1	1
4.01	49	580	1	1
4.02	49	580	1	1
4.03	49	580	1	1
4.04	49	580	1	1
4.05	49	580	1	1
4.06	49	580	1	1
4.07	49	580	1	1
4.08	49	580	1	1
4.09	49	580	1	1
4.1	49	580	1	1
4.11	49	580	1	1
4.12	49	580	1	1
4.13	49	580	1	1
4.14	49	580	1	1
4.15	49	580	1	1
4.16	49	580	1	1
4.17	49	580	1	1
4.18	49	580	1	1
4.19	49	580	1	1
4.2	49	580	1	1
4.21	49	580	1	1
4.22	49	580	1	1
4.23	49	580	1	1
4.24	49	580	1	1
4.25	49	580	1	1
4.26	49	580	1	1
4.27	49	580	1	1
4.28	49	580	1	1
4.29	49	580	1	1
4.3	49	580	1	1
4.31	49	580	1	1
4.32	49	580	1	1
4.33	49	580	1	1
4.34	49	580	1	1
4.35	49	580	1	1
4.36	49	580	1	1
4.37	49	580	1	1
4.38	49	580	1	1
4.39	49	580	1	1
4.4	49	580	1	1
4.41	49	580	1	1
4.42	49	580	1	1
4.43	49	580	1	1
4.44	49	580	1	1
4.45	49	580	1	1
4.46	49	580	1	1
4.47	49	580	1	1
4.48	49	580	1	1
4.49	49	580	1	1
4.5	49	580	1	1
4.51	49	580	1	1
4.52	49	580	1	1
4.53	49	580	1	1
4.54	49	580	1	1
4.55	49	580	1	1
4.56	49	580	1	1
4.57	49	580	1	1
4.58	49	580	1	1
4.59	49	580	1	1
4.6	49	580	1	1
4.61	49	580	1	1
4.62	49	580	1	1
4.63	49	580	1	1
4.64	49	580	1	1
4.65	49	580	1	1
4.66	49	580	1	1
4.67	49	580	1	1
4.68	49	580	1	1
4.69	49	580	1	1
4.7	49	580	1	1
4.71	49	580	1	1
4.72	49	580	1	1
4.73	49	580	1	1
4.74	49	580	1	1
4.75	49	580	1	1
4.76	49	580	1	1
4.77	49	580	1	1
4.78	49	580	1	1
4.79	49	580	1	1
4.8	49	580	1	1
4.81	49	580	1	1
4.82	49	580	1	1
4.83	49	580	1	1
4.84	49	580	1	1
4.85	49	580	1	1
4.86	49	580	1	1
4.87	49	580	1	1
4.88	49	580	1	1
4.89	49	580	1	1
4.9	49	580	1	1
4.91	49	580	1	1
4.92	49	580	1	1
4.93	49	580	1	1
4.94	49	580	1	1
4.95	49	580	1	1
4.96	49	580	1	1
4.97	49	580	1	1
4.98	49	580	1	1
4.99	49	580	1	1
5	49	580	1	1
5.01	49	580	1	1
5.02	49	580	1	1
5.03	49	580	1	1
5.04	49	580	1	1
5.05	49	580	1	1
5.06	49	580	1	1
5.07	49	580	1	1
5.08	49	580	1	1
5.09	49	580	1	1
5.1	49	580	1	1
5.11	49	580	1	1
5.12	49	580	1	1
5.13	49	580	1	1
5.14	49	580	1	1
5.15	49	580	1	1
5.16	49	580	1	1
5.17	49	580	1	1
5.18	49	580	1	1
5.19	49	580	1	1
5.2	49	580	1	1
5.21	49	580	1	1
5.22	49	580	1	1
5.23	49	580	1	1
5.24	49	580	1	1
5.25	49	580	1	1
5.26	49	580	1	1
5.27	49	580	1	1
5.28	49	580	1	1
5.29	49	580	1	1
5.3	49	580	1	1
5.31	49	580	1	1
5.32	49	580	1	1
5.33	49	580	1	1
5.34	49	580	1	1
5.35	49	580	1	1
5.36	49	580	1	1
5.37	49	580	1	1
5.38	49	580	1	1
5.39	49	580	1	1
5.4	49	580	1	1
5.41	49	580	1	1
5.42	49	580	1	1
5.43	49	580	1	1
5.44	49	580	1	1
5.45	49	580	1	1
5.46	49	580	1	1
5.47	49	580	1	1
5.48	49	580	1	1
5.49	49	580	1	1
5.5	49	580	1	1
5.51	49	580	1	1
5.52	49	580	1	1
5.53	49	580	1	1
5.54	49	580	1	1
5.55	49	580	1	1
5.56	49	580	1	1
5.57	49	580	1	1
5.58	49	580	1	1
5.59	49	580	1	1
5.6	49	580	1	1
5.61	49	580	1	1
5.62	49	580	1	1
5.63	49	580	1	1
5.64	49	580	1	1
5.65	49	580	1	1
5.66	49	580	1	1
5.67	49	580	1	1
5.68	49	580	1	1
5.69	49	580	1	1
5.7	49	580	1	1
5.71	49	580	1	1
5.72	49	580	1	1
5.73	49	580	1	1
5.74	49	580	1	1
5.75	49	580	1	1
5.76	49	580	1	1
5.77	49	580	1	1
5.78	49	580	1	1
5.79	49	580	1	1
5.8	49	580	1	1
5.81	49	580	1	1
5.82	49	580	1	1
5.83	49	580	1	1
5.84	49	580	1	1
5.85	49	580	1	1
5.86	49	580	1	1
5.87	49	580	1	1
5.88	49	580	1	1
5.89	49	580	1	1
5.9	49	580	1	1
5.91	49	580	1	1
5.92	49	580	1	1
5.93	49	580	1	1
5.94	49	580	1	1
5.95	49	580	1	1
5.96	49	580	1	1
5.97	49	580	1	1
5.98	49	580	1	1
5.99	49	580	1	1
6	49	580	1	1
6.01	49	580	1	1
6.02	49	580	1	1
6.03	49	580	1	1
6.04	49	580	1	1
6.05	49	580	1	1
6.06	49	580	1	1
6.07	49	580	1	1
6.08	49	580	1	1
6.09	49	580	1	1
6.1	49	580	1	1
6.11	49	580	1	1
6.12	49	580	1	1
6.13	49	580	1	1
6.14	49	580	1	1
6.15	49	580	1	1
6.16	49	580	1	1
6.17	49	580	1	1
6.18	49	580	1	1
6.19	49	580	1	1
6.2	49	580	1	1
6.21	49	580	1	1
6.22	49	580	1	1
6.23	49	580	1	1
6.24	49	580	1	1
6.25	49	580	1	1
6.26	49	580	1	1
6.27	49	580	1	1
6.28	49	580	1	1
6.29	49	580	1	1
6.3	49	580	1	1
6.31	49	580	1	1
6.32	49	580	1	1
6.33	49	580	1	1
6.34	49	580	1	1
6.35	49	580	1	1
6.36	49	580	1	1
6.37	49	580	1	1
6.38	49	580	1	1
6.39	49	580	1	1
6.4	49	580	1	1
6.41	49	580	1	1
6.42	49	580	1	1
6.43	49	580	1	1
6.44	49	580	1	1
6.45	49	580	1	1
6.46	49	580	1	1
6.47	49	580	1	1
6.48	49	580	1	1
6.49	49	580	1	1
6.5	49	580	1	1
6.51	49	580	1	1
6.52	49	580	1	1
6.53	49	580	1	1
6.54	49	580	1	1
6.55	49	580	1	1
6.56	49	580	1	1
6.57	49	580	1	1
6.58	49	580	1	1
6.59	49	580	1	1
6.6	49	580	1	1
6.61	49	580	1	1
6.62	49	580	1	1
6.63	49	580	1	1
6.64	49	580	1	1
6.65	49	580	1	1
6.66	49	580	1	1
6.67	49	580	1	1
6.68	49	580	1	1
6.69	49	580	1	1
6.7	49	580	1	1
6.71	49	580	1	1
6.72	49	580	1	1
6.73	49	580	1	1
6.74	49	580	1	1
6.75	49	580	1	1
6.76	49	580	1	1
6.77	49	580	1	1
6.78	49	580	1	1
6.79	49	580	1	1
6.8	49	580	1	1
6.81	49	580	1	1
6.82	49	580	1	1
6.83	49	580	1	1
6.84	49	580	1	1
6.85	49	580	1	1
6.86	49	580	1	1
6.87	49	580	1	1
6.88	49	580	1	1
6.89	49	580	1	1
6.9	49	580	1	1
6.91	49	580	1	1
6.92	49	580	1	1
6.93	49	580	1	1
6.94	49	580	1	1
6.95	49	580	1	1
6.96	49	580	1	1
6.97	49	580	1	1
6.98	49	580	1	1
6.99	49	580	1	1
7	49	580	1	1
7.01	49	580	1	1
7.02	49	580	1	1
7.03	49	580	1	1
7.04	49	580	1	1
7.05	49	580	1	1
7.06	49	580	1	1
7.07	49	580	1	1
7.08	49	580	1	1
7.09	49	580	1	1
7.1	49	580	1	1
7.11	49	580	1	1
7.12	49	580	1	1
7.13	49	580	1	1
7.14	49	580	1	1
7.15	49	580	1	1
7.16	49	580	1	1
7.17	49	580	1	1
7.18	49	580	1	1
7.19	49	580	1	1
7.2	49	580	1	1
7.21	49	580	1	1
7.22	49	580	1	1
7.23	49	580	1	1
7.24	49	580	1	1
7.25	49	580	1	1
7.26	49	580	1	1
7.27	49	580	1	1
7.28	49	580	1	1
7.29	49	580	1	1
7.3	49	580	1	1
7.31	49	580	1	1
7.32	49	580	1	1
7.33	49	580	1	1
7.34	49	580	1	1
7.35	49	580	1	1
7.36	49	580	1	1
7.37	49	580	1	1
7.38	49	580	1	1
7.39	49	580	1	1
7.4	49	580	1	1
7.41	49	580	1	1
7.42	49	580	1	1
7.43	49	580	1	1
7.44	49	580	1	1
7.45	49	580	1	1
7.46	49	580	1	1
7.47	49	580	1	1
7.48	49	580	1	1
7.49	49	580	1	1
7.5	49	580	1	1
7.51	49	580	1	1
7.52	49	580	1	1
7.53	49	580	1	1
7.54	49	580	1	1
7.55	49	580	1	1
7.56	49	580	1	1
7.57	49	580	1	1
7.58	49	580	1	1
7.59	49	580	1	1
7.6	49	580	1	1
7.61	49	580	1	1
7.62	49	580	1	1
7.63	49	580	1	1
7.64	49	580	1	1
7.65	49	580	1	1
7.66	49	580	1	1
7.67	49	580	1	1
7.68	49	580	1	1
7.69	49	580	1	1
7.7	49	580	1	1
7.71	49	580	1	1
7.72	49	580	1	1
7.73	49	580	1	1
7.74	49	580	1	1
7.75	49	580	1	1
7.76	49	580	1	1
7.77	49	580	1	1
7.78	49	580	1	1
7.79	49	580	1	1
7.8	49	580	1	1
7.81	49	580	1	1
7.82	49	580	1	1
7.83	49	580	1	1
7.84	49	580	1	1
7.85	49	580	1	1
7.86	49	580	1	1
7.87	49	580	1	1
7.88	49	580	1	1
7.89	49	580	1	1
7.9	49	580	1	1
7.91	49	580	1	1
7.92	49	580	1	1
7.93	49	580	1	1
7.94	49	580	1	1
7.95	49	580	1	1
7.96	49	580	1	1
7.97	49	580	1	1
7.98	49	580	1	1
7.99	49	580	1	1
8	49	580	1	1
8.01	49	580	1	1
8.02	49	580	1	1
8.03	49	580	1	1
8.04	49	580	1	1
8.05	49	580	1	1
8.06	49	580	1	1
8.07	49	580	1	1
8.08	49	580	1	1
8.09	49	580	1	1
8.1	49	580	1	1
8.11	49	580	1	1
8.12	49	580	1	1
8.13	49	580	1	1
8.14	49	580	1	1
8.15	49	580	1	1
8.16	49	580	1	1
8.17	49	580	1	1
8.18	49	580	1	1
8.19	49	580	1	1
8.2	49	580	1	1
8.21	49	580	1	1
8.22	49	580	1	1
8.23	49	580	1	1
8.24	49	580	1	1
8.25	49	580	1	1
8.26	49	580	1	1
8.27	49	580	1	1
8.28	49	580	1	1
8.29	49	580	1	1
8.3	49	580	1	1
8.31	49	580	1	1
8.32	49	580	1	1
8.33	49	580	1	1
8.34	49	580	1	1
8.35	49	580	1	1
8.36	49	580	1	1
8.37	49	580	1	1
8.38	49	580	1	1
8.39	49	580	1	1
8.4	49	580	1	1
8.41	49	580	1	1
8.42	49	580	1	1
8.43	49	580	1	1
8.44	49	580	1	1
8.45	49	580	1	1
8.46	49	580	1	1
8.47	49	580	1	1
8.48	49	580	1	1
8.49	49	580	1	1
8.5	49	580	1	1
8.51	49	580	1	1
8.52	49	580	1	1
8.53	49	580	1	1
8.54	49	580	1	1
8.55	49	580	1	1
8.56	49	580	1	1
8.57	49	580	1	1
8.58	49	580	1	1
8.59	49	580	1	1
8.6	49	580	1	1
8.61	49	580	1	1
8.62	49	580	1	1
8.63	49	580	1	1
8.64	49	580	1	1
8.65	49	580	1	1
8.66	49	580	1	1
8.67	49	580	1	1
8.68	49	580	1	1
8.69	49	580	1	1
8.7	49	580	1	1
8.71	49	580	1	1
8.72	49	580	1	1
8.73	49	580	1	1
8.74	49	580	1	1
8.75	49	580	1	1
8.76	49	580	1	1
8.77	49	580	1	1
8.78	49	580	1	1
8.79	49	580	1	1
8.8	49	580	1	1
8.81	49	580	1	1
8.82	49	580	1	1
8.83	49	580	1	1
8.84	49	580	1	1
8.85	49	580	1	1
8.86	49	580	1	1
8.87	49	580	1	1
8.88	49	580	1	1
8.89	49	580	1	1
8.9	49	580	1	1
8.91	49	580	1	1
8.92	49	580	1	1
8.93	49	580	1	1
8.94	49	580	1	1
8.95	49	580	1	1
8.96	49	580	1	1
8.97	49	580	1	1
8.98	49	580	1	1
8.99	49	580	1	1
9	49	580	1	1
9.01	49	580	1	1
9.02	49	580	1	1
9.03	49	580	1	1
9.04	49	580	1	1
9.05	49	580	1	1
9.06	49	580	1	1
9.07	49	580	1	1
9.08	49	580	1	1
9.09	49	580	1	1
9.1	49	580	1	1
9.11	49	580	1	1
9.12	49	580	1	1
9.13	49	580	1	1
9.14	49	580	1	1
9.15	49	580	1	1
9.16	49	580	1	1
9.17	49	580	1	1
9.18	49	580	1	1
9.19	49	580	1	1
9.2	49	580	1	1
9.21	49	580	1	1
9.22	49	580	1	1
9.23	49	580	1	1
9.24	49	580	1	1
9.25	49	580	1	1
9.26	49	580	1	1
9.27	49	580	1	1
9.28	49	580	1	1
9.29	49	580	1	1
9.3	49	580	1	1
9.31	49	580	1	1
9.32	49	580	1	1
9.33	49	580	1	1
9.34	49	580	1	1
9.35	49	580	1	1
9.36	49	580	1	1
9.37	49	580	1	1
9.38	49	580	1	1
9.39	49	580	1	1
9.4	49	580	1	1
9.41	49	580	1	1
9.42	49	580	1	1
9.43	49	580	1	1
9.44	49	580	1	1
9.45	49	580	1	1
9.46	49	580	1	1
9.47	49	580	1	1
9.48	49	580	1	1
9.49	49	580	1	1
9.5	49	580	1	1
9.51	49	580	1	1
9.52	49	580	1	1
9.53	49	580	1	1
9.54	49	580	1	1
9.55	49	580	1	1
9.56	49	580	1	1
9.57	49	580	1	1
9.58	49	580	1	1
9.59	49	580	1	1
9.6	49	580	1	1
9.61	49	580	1	1
9.62	49	580	1	1
9.63	49	580	1	1
9.64	49	580	1	1
9.65	49	580	1	1
9.66	49	580	1	1
9.67	49	580	1	1
9.68	49	580	1	1
9.69	49	580	1	1
9.7	49	580	1	1
9.71	49	580	1	1
9.72	49	580	1	1
9.73	49	580	1	1
9.74	49	580	1	1
9.75	49	580	1	1
9.76	49	580	1	1
9.77	49	580	1	1
9.78	49	580	1	1
9.79	49	580	1	1
9.8	49	580	1	1
9.81	49	580	1	1
9.82	49	580	1	1
9.83	49	580	1	1
9.84	49	580	1	1
9.85	49	580	1	1
9.86	49	580	1	1
9.87	49	580	1	1
9.88	49	580	1	1
9.89	49	580	1	1
9.9	49	580	1	1
9.91	49	580	1	1
9.92	49	580	1	1
9.93	49	580	1	1
9.94	49	580	1	1
9.95	49	580	1	1
9.96	49	580	1	1
9.97	49	580	1	1
9.98	49	580	1	1
9.99	49	580	1	1
10	49	580	1	1

## Sheet: ROC_A11
Cells [A11]							Number of HK Genes	344
CV	TP	FP	1- Specificity	Sensitivity			Number of Non HK Genes	5744
0.01	5	4	0.000696379	0.0145349			Sensitivity Formula Used	TP/TP+FN
0.02	15	11	0.00191504	0.0436047			Specificity Formula Used	TN/(TN+FP)
0.03	27	13	0.00226323	0.0784884
0.04	36	18	0.0031337	0.104651
0.05	45	27	0.00470056	0.130814
0.06	57	40	0.00696379	0.165698
0.07	71	59	0.0102716	0.206395
0.08	92	75	0.0130571	0.267442
0.09	105	93	0.0161908	0.305233
0.1	128	116	0.020195	0.372093
0.11	147	140	0.0243733	0.427326
0.12	167	179	0.031163	0.485465
0.13	187	221	0.0384749	0.543605
0.14	199	260	0.0452646	0.578488
0.15	206	323	0.0562326	0.598837
0.16	212	376	0.0654596	0.616279
0.17	220	417	0.0725975	0.639535
0.18	225	479	0.0833914	0.65407
0.19	230	552	0.0961003	0.668605
0.2	238	617	0.107416	0.69186
0.21	243	694	0.120822	0.706395
0.22	252	765	0.133182	0.732558
0.23	259	834	0.145195	0.752907
0.24	263	893	0.155467	0.764535
0.25	270	966	0.168175	0.784884
0.26	272	1033	0.17984	0.790698
0.27	280	1093	0.190286	0.813953
0.28	284	1153	0.200731	0.825581
0.29	287	1226	0.21344	0.834302
0.3	290	1279	0.222667	0.843023
0.31	295	1353	0.23555	0.857558
0.32	297	1424	0.247911	0.863372
0.33	300	1494	0.260097	0.872093
0.34	303	1562	0.271936	0.880814
0.35	305	1617	0.281511	0.886628
0.36	309	1688	0.293872	0.898256
0.37	311	1755	0.305536	0.90407
0.38	312	1815	0.315982	0.906977
0.39	315	1885	0.328169	0.915698
0.4	316	1970	0.342967	0.918605
0.41	317	2051	0.357068	0.921512
0.42	319	2124	0.369777	0.927326
0.43	321	2210	0.384749	0.93314
0.44	323	2281	0.39711	0.938953
0.45	323	2357	0.410341	0.938953
0.46	324	2459	0.428099	0.94186
0.47	326	2548	0.443593	0.947674
0.48	326	2634	0.458565	0.947674
0.49	327	2729	0.475104	0.950581
0.5	327	2817	0.490425	0.950581
0.51	329	2929	0.509923	0.956395
0.52	330	3024	0.526462	0.959302
0.53	331	3138	0.546309	0.962209
0.54	333	3247	0.565286	0.968023
0.55	334	3337	0.580954	0.97093
0.56	334	3426	0.596448	0.97093
0.57	334	3547	0.617514	0.97093
0.58	334	3660	0.637187	0.97093
0.59	334	3763	0.655118	0.97093
0.6	334	3864	0.672702	0.97093
0.61	335	3954	0.68837	0.973837
0.62	335	4034	0.702298	0.973837
0.63	335	4126	0.718315	0.973837
0.64	335	4211	0.733113	0.973837
0.65	335	4274	0.744081	0.973837
0.66	336	4356	0.758357	0.976744
0.67	336	4432	0.771588	0.976744
0.68	336	4496	0.78273	0.976744
0.69	336	4548	0.791783	0.976744
0.7	337	4608	0.802228	0.979651
0.71	338	4658	0.810933	0.982558
0.72	338	4705	0.819116	0.982558
0.73	339	4758	0.828343	0.985465
0.74	340	4818	0.838788	0.988372
0.75	340	4874	0.848538	0.988372
0.76	340	4918	0.856198	0.988372
0.77	340	4953	0.862291	0.988372
0.78	340	4999	0.870299	0.988372
0.79	341	5033	0.876219	0.991279
0.8	341	5066	0.881964	0.991279
0.81	341	5098	0.887535	0.991279
0.82	341	5126	0.892409	0.991279
0.83	341	5151	0.896762	0.991279
0.84	341	5182	0.902159	0.991279
0.85	341	5197	0.90477	0.991279
0.86	342	5225	0.909645	0.994186
0.87	342	5243	0.912779	0.994186
0.88	342	5272	0.917827	0.994186
0.89	343	5294	0.921657	0.997093
0.9	343	5318	0.925836	0.997093
0.91	343	5345	0.930536	0.997093
0.92	343	5362	0.933496	0.997093
0.93	343	5380	0.93663	0.997093
0.94	343	5395	0.939241	0.997093
0.95	343	5410	0.941852	0.997093
0.96	343	5424	0.94429	0.997093
0.97	344	5445	0.947946	1
0.98	344	5457	0.950035	1
0.99	344	5466	0.951602	1
1	344	5488	0.955432	1
1.01	344	5503	0.958043	1
1.02	344	5513	0.959784	1
1.03	344	5523	0.961525	1
1.04	344	5534	0.96344	1
1.05	344	5546	0.965529	1
1.06	344	5552	0.966574	1
1.07	344	5558	0.967618	1
1.08	344	5567	0.969185	1
1.09	344	5576	0.970752	1
1.1	344	5583	0.971971	1
1.11	344	5588	0.972841	1
1.12	344	5592	0.973538	1
1.13	344	5602	0.975279	1
1.14	344	5612	0.977019	1
1.15	344	5612	0.977019	1
1.16	344	5616	0.977716	1
1.17	344	5617	0.97789	1
1.18	344	5626	0.979457	1
1.19	344	5631	0.980327	1
1.2	344	5637	0.981372	1
1.21	344	5640	0.981894	1
1.22	344	5645	0.982765	1
1.23	344	5651	0.983809	1
1.24	344	5656	0.98468	1
1.25	344	5660	0.985376	1
1.26	344	5664	0.986072	1
1.27	344	5670	0.987117	1
1.28	344	5671	0.987291	1
1.29	344	5674	0.987813	1
1.3	344	5679	0.988684	1
1.31	344	5682	0.989206	1
1.32	344	5683	0.98938	1
1.33	344	5684	0.989554	1
1.34	344	5687	0.990077	1
1.35	344	5688	0.990251	1
1.36	344	5693	0.991121	1
1.37	344	5694	0.991295	1
1.38	344	5695	0.991469	1
1.39	344	5696	0.991643	1
1.4	344	5697	0.991818	1
1.41	344	5697	0.991818	1
1.42	344	5698	0.991992	1
1.43	344	5700	0.99234	1
1.44	344	5703	0.992862	1
1.45	344	5704	0.993036	1
1.46	344	5705	0.99321	1
1.47	344	5707	0.993558	1
1.48	344	5709	0.993907	1
1.49	344	5710	0.994081	1
1.5	344	5712	0.994429	1
1.51	344	5712	0.994429	1
1.52	344	5712	0.994429	1
1.53	344	5713	0.994603	1
1.54	344	5714	0.994777	1
1.55	344	5714	0.994777	1
1.56	344	5714	0.994777	1
1.57	344	5715	0.994951	1
1.58	344	5716	0.995125	1
1.59	344	5716	0.995125	1
1.6	344	5716	0.995125	1
1.61	344	5719	0.995648	1
1.62	344	5719	0.995648	1
1.63	344	5719	0.995648	1
1.64	344	5719	0.995648	1
1.65	344	5721	0.995996	1
1.66	344	5722	0.99617	1
1.67	344	5724	0.996518	1
1.68	344	5724	0.996518	1
1.69	344	5725	0.996692	1
1.7	344	5726	0.996866	1
1.71	344	5727	0.99704	1
1.72	344	5727	0.99704	1
1.73	344	5727	0.99704	1
1.74	344	5731	0.997737	1
1.75	344	5733	0.998085	1
1.76	344	5733	0.998085	1
1.77	344	5734	0.998259	1
1.78	344	5734	0.998259	1
1.79	344	5734	0.998259	1
1.8	344	5735	0.998433	1
1.81	344	5736	0.998607	1
1.82	344	5736	0.998607	1
1.83	344	5736	0.998607	1
1.84	344	5736	0.998607	1
1.85	344	5736	0.998607	1
1.86	344	5736	0.998607	1
1.87	344	5736	0.998607	1
1.88	344	5736	0.998607	1
1.89	344	5736	0.998607	1
1.9	344	5736	0.998607	1
1.91	344	5736	0.998607	1
1.92	344	5737	0.998781	1
1.93	344	5737	0.998781	1
1.94	344	5737	0.998781	1
1.95	344	5737	0.998781	1
1.96	344	5737	0.998781	1
1.97	344	5737	0.998781	1
1.98	344	5737	0.998781	1
1.99	344	5737	0.998781	1
2	344	5737	0.998781	1
2.01	344	5738	0.998955	1
2.02	344	5738	0.998955	1
2.03	344	5738	0.998955	1
2.04	344	5739	0.99913	1
2.05	344	5739	0.99913	1
2.06	344	5739	0.99913	1
2.07	344	5740	0.999304	1
2.08	344	5740	0.999304	1
2.09	344	5741	0.999478	1
2.1	344	5741	0.999478	1
2.11	344	5741	0.999478	1
2.12	344	5742	0.999652	1
2.13	344	5742	0.999652	1
2.14	344	5742	0.999652	1
2.15	344	5742	0.999652	1
2.16	344	5742	0.999652	1
2.17	344	5742	0.999652	1
2.18	344	5742	0.999652	1
2.19	344	5742	0.999652	1
2.2	344	5742	0.999652	1
2.21	344	5742	0.999652	1
2.22	344	5743	0.999826	1
2.23	344	5744	1	1
2.24	344	5744	1	1
2.25	344	5744	1	1
2.26	344	5744	1	1
2.27	344	5744	1	1
2.28	344	5744	1	1
2.29	344	5744	1	1
2.3	344	5744	1	1
2.31	344	5744	1	1
2.32	344	5744	1	1

## Sheet: ROC_A11.118
Blood Cells [A11.118]							Number of HK Genes	384
CV	TP	FP	1- Specificity	Sensitivity			Number of Non HK Genes	6690
0.01	0	0	0	0			Sensitivity Formula Used	TP/TP+FN
0.02	0	0	0	0			Specificity Formula Used	TN/(TN+FP)
0.03	0	0	0	0
0.04	0	0	0	0
0.05	0	1	0.000149477	0
0.06	1	2	0.000298954	0.00260417
0.07	3	2	0.000298954	0.0078125
0.08	5	3	0.00044843	0.0130208
0.09	7	4	0.000597907	0.0182292
0.1	10	4	0.000597907	0.0260417
0.11	13	7	0.00104634	0.0338542
0.12	20	8	0.00119581	0.0520833
0.13	24	11	0.00164425	0.0625
0.14	29	12	0.00179372	0.0755208
0.15	33	15	0.00224215	0.0859375
0.16	42	19	0.00284006	0.109375
0.17	46	24	0.00358744	0.119792
0.18	51	31	0.00463378	0.132812
0.19	58	39	0.0058296	0.151042
0.2	64	57	0.00852018	0.166667
0.21	65	70	0.0104634	0.169271
0.22	71	77	0.0115097	0.184896
0.23	79	84	0.0125561	0.205729
0.24	85	101	0.0150972	0.221354
0.25	91	120	0.0179372	0.236979
0.26	99	132	0.0197309	0.257812
0.27	106	157	0.0234679	0.276042
0.28	118	181	0.0270553	0.307292
0.29	128	213	0.0318386	0.333333
0.3	139	234	0.0349776	0.361979
0.31	150	260	0.038864	0.390625
0.32	164	292	0.0436472	0.427083
0.33	177	335	0.0500747	0.460938
0.34	189	380	0.0568012	0.492188
0.35	204	446	0.0666667	0.53125
0.36	212	511	0.0763827	0.552083
0.37	230	587	0.0877429	0.598958
0.38	239	667	0.099701	0.622396
0.39	247	744	0.111211	0.643229
0.4	265	844	0.126158	0.690104
0.41	275	959	0.143348	0.716146
0.42	289	1071	0.16009	0.752604
0.43	298	1200	0.179372	0.776042
0.44	309	1328	0.198505	0.804688
0.45	314	1463	0.218685	0.817708
0.46	326	1611	0.240807	0.848958
0.47	327	1735	0.259342	0.851562
0.48	334	1896	0.283408	0.869792
0.49	340	2040	0.304933	0.885417
0.5	344	2189	0.327205	0.895833
0.51	346	2344	0.350374	0.901042
0.52	350	2512	0.375486	0.911458
0.53	354	2647	0.395665	0.921875
0.54	359	2806	0.419432	0.934896
0.55	361	2955	0.441704	0.940104
0.56	363	3103	0.463827	0.945312
0.57	365	3264	0.487892	0.950521
0.58	366	3405	0.508969	0.953125
0.59	369	3550	0.530643	0.960938
0.6	370	3710	0.554559	0.963542
0.61	370	3876	0.579372	0.963542
0.62	373	4008	0.599103	0.971354
0.63	374	4165	0.622571	0.973958
0.64	375	4329	0.647085	0.976562
0.65	375	4458	0.666368	0.976562
0.66	375	4579	0.684454	0.976562
0.67	376	4731	0.707175	0.979167
0.68	376	4848	0.724664	0.979167
0.69	376	4951	0.74006	0.979167
0.7	377	5043	0.753812	0.981771
0.71	377	5150	0.769806	0.981771
0.72	377	5239	0.783109	0.981771
0.73	377	5328	0.796413	0.981771
0.74	379	5413	0.809118	0.986979
0.75	379	5478	0.818834	0.986979
0.76	379	5541	0.828251	0.986979
0.77	380	5618	0.839761	0.989583
0.78	380	5678	0.848729	0.989583
0.79	380	5735	0.85725	0.989583
0.8	381	5779	0.863827	0.992188
0.81	381	5835	0.872197	0.992188
0.82	381	5875	0.878176	0.992188
0.83	381	5915	0.884155	0.992188
0.84	381	5956	0.890284	0.992188
0.85	381	5993	0.895815	0.992188
0.86	381	6032	0.901644	0.992188
0.87	381	6069	0.907175	0.992188
0.88	382	6099	0.911659	0.994792
0.89	382	6132	0.916592	0.994792
0.9	382	6157	0.920329	0.994792
0.91	382	6190	0.925262	0.994792
0.92	383	6216	0.929148	0.997396
0.93	383	6237	0.932287	0.997396
0.94	383	6263	0.936173	0.997396
0.95	383	6278	0.938416	0.997396
0.96	383	6299	0.941555	0.997396
0.97	383	6318	0.944395	0.997396
0.98	383	6339	0.947534	0.997396
0.99	384	6355	0.949925	1
1	384	6393	0.955605	1
1.01	384	6403	0.9571	1
1.02	384	6424	0.960239	1
1.03	384	6435	0.961883	1
1.04	384	6446	0.963528	1
1.05	384	6465	0.966368	1
1.06	384	6474	0.967713	1
1.07	384	6480	0.96861	1
1.08	384	6492	0.970404	1
1.09	384	6502	0.971898	1
1.1	384	6515	0.973842	1
1.11	384	6522	0.974888	1
1.12	384	6534	0.976682	1
1.13	384	6542	0.977877	1
1.14	384	6548	0.978774	1
1.15	384	6553	0.979522	1
1.16	384	6561	0.980717	1
1.17	384	6566	0.981465	1
1.18	384	6571	0.982212	1
1.19	384	6573	0.982511	1
1.2	384	6581	0.983707	1
1.21	384	6583	0.984006	1
1.22	384	6587	0.984604	1
1.23	384	6592	0.985351	1
1.24	384	6593	0.985501	1
1.25	384	6595	0.9858	1
1.26	384	6598	0.986248	1
1.27	384	6601	0.986697	1
1.28	384	6606	0.987444	1
1.29	384	6608	0.987743	1
1.3	384	6610	0.988042	1
1.31	384	6613	0.98849	1
1.32	384	6618	0.989238	1
1.33	384	6620	0.989537	1
1.34	384	6624	0.990135	1
1.35	384	6632	0.99133	1
1.36	384	6634	0.991629	1
1.37	384	6634	0.991629	1
1.38	384	6634	0.991629	1
1.39	384	6638	0.992227	1
1.4	384	6641	0.992676	1
1.41	384	6645	0.993274	1
1.42	384	6648	0.993722	1
1.43	384	6649	0.993871	1
1.44	384	6650	0.994021	1
1.45	384	6651	0.99417	1
1.46	384	6651	0.99417	1
1.47	384	6653	0.994469	1
1.48	384	6653	0.994469	1
1.49	384	6655	0.994768	1
1.5	384	6655	0.994768	1
1.51	384	6655	0.994768	1
1.52	384	6655	0.994768	1
1.53	384	6657	0.995067	1
1.54	384	6658	0.995217	1
1.55	384	6658	0.995217	1
1.56	384	6659	0.995366	1
1.57	384	6660	0.995516	1
1.58	384	6661	0.995665	1
1.59	384	6661	0.995665	1
1.6	384	6662	0.995815	1
1.61	384	6664	0.996114	1
1.62	384	6666	0.996413	1
1.63	384	6667	0.996562	1
1.64	384	6668	0.996712	1
1.65	384	6668	0.996712	1
1.66	384	6668	0.996712	1
1.67	384	6668	0.996712	1
1.68	384	6668	0.996712	1
1.69	384	6669	0.996861	1
1.7	384	6669	0.996861	1
1.71	384	6671	0.99716	1
1.72	384	6671	0.99716	1
1.73	384	6671	0.99716	1
1.74	384	6672	0.997309	1
1.75	384	6672	0.997309	1
1.76	384	6672	0.997309	1
1.77	384	6674	0.997608	1
1.78	384	6674	0.997608	1
1.79	384	6674	0.997608	1
1.8	384	6674	0.997608	1
1.81	384	6674	0.997608	1
1.82	384	6674	0.997608	1
1.83	384	6674	0.997608	1
1.84	384	6674	0.997608	1
1.85	384	6675	0.997758	1
1.86	384	6677	0.998057	1
1.87	384	6678	0.998206	1
1.88	384	6678	0.998206	1
1.89	384	6678	0.998206	1
1.9	384	6678	0.998206	1
1.91	384	6678	0.998206	1
1.92	384	6678	0.998206	1
1.93	384	6678	0.998206	1
1.94	384	6678	0.998206	1
1.95	384	6678	0.998206	1
1.96	384	6678	0.998206	1
1.97	384	6679	0.998356	1
1.98	384	6680	0.998505	1
1.99	384	6680	0.998505	1
2	384	6682	0.998804	1
2.01	384	6682	0.998804	1
2.02	384	6682	0.998804	1
2.03	384	6682	0.998804	1
2.04	384	6682	0.998804	1
2.05	384	6682	0.998804	1
2.06	384	6682	0.998804	1
2.07	384	6683	0.998954	1
2.08	384	6683	0.998954	1
2.09	384	6684	0.999103	1
2.1	384	6684	0.999103	1
2.11	384	6684	0.999103	1
2.12	384	6684	0.999103	1
2.13	384	6684	0.999103	1
2.14	384	6685	0.999253	1
2.15	384	6685	0.999253	1
2.16	384	6685	0.999253	1
2.17	384	6685	0.999253	1
2.18	384	6685	0.999253	1
2.19	384	6685	0.999253	1
2.2	384	6685	0.999253	1
2.21	384	6685	0.999253	1
2.22	384	6686	0.999402	1
2.23	384	6686	0.999402	1
2.24	384	6687	0.999552	1
2.25	384	6688	0.999701	1
2.26	384	6688	0.999701	1
2.27	384	6688	0.999701	1
2.28	384	6688	0.999701	1
2.29	384	6688	0.999701	1
2.3	384	6688	0.999701	1
2.31	384	6688	0.999701	1
2.32	384	6688	0.999701	1
2.33	384	6688	0.999701	1
2.34	384	6688	0.999701	1
2.35	384	6688	0.999701	1
2.36	384	6688	0.999701	1
2.37	384	6688	0.999701	1
2.38	384	6688	0.999701	1
2.39	384	6688	0.999701	1
2.4	384	6688	0.999701	1
2.41	384	6688	0.999701	1
2.42	384	6688	0.999701	1
2.43	384	6688	0.999701	1
2.44	384	6688	0.999701	1
2.45	384	6688	0.999701	1
2.46	384	6688	0.999701	1
2.47	384	6688	0.999701	1
2.48	384	6688	0.999701	1
2.49	384	6688	0.999701	1
2.5	384	6688	0.999701	1
2.51	384	6688	0.999701	1
2.52	384	6688	0.999701	1
2.53	384	6688	0.999701	1
2.54	384	6688	0.999701	1
2.55	384	6689	0.999851	1
2.56	384	6689	0.999851	1
2.57	384	6689	0.999851	1
2.58	384	6689	0.999851	1
2.59	384	6689	0.999851	1
2.6	384	6689	0.999851	1
2.61	384	6689	0.999851	1
2.62	384	6689	0.999851	1
2.63	384	6689	0.999851	1
2.64	384	6689	0.999851	1
2.65	384	6689	0.999851	1
2.66	384	6689	0.999851	1
2.67	384	6689	0.999851	1
2.68	384	6689	0.999851	1
2.69	384	6689	0.999851	1
2.7	384	6689	0.999851	1
2.71	384	6689	0.999851	1
2.72	384	6689	0.999851	1
2.73	384	6689	0.999851	1
2.74	384	6689	0.999851	1
2.75	384	6689	0.999851	1
2.76	384	6690	1	1
2.77	384	6690	1	1
2.78	384	6690	1	1
2.79	384	6690	1	1
2.8	384	6690	1	1
2.81	384	6690	1	1
2.82	384	6690	1	1
2.83	384	6690	1	1
2.84	384	6690	1	1
2.85	384	6690	1	1
2.86	384	6690	1	1
2.87	384	6690	1	1
2.88	384	6690	1	1
2.89	384	6690	1	1
2.9	384	6690	1	1
2.91	384	6690	1	1
2.92	384	6690	1	1
2.93	384	6690	1	1
2.94	384	6690	1	1
2.95	384	6690	1	1
2.96	384	6690	1	1
2.97	384	6690	1	1
2.98	384	6690	1	1
2.99	384	6690	1	1
3	384	6690	1	1
3.01	384	6690	1	1
3.02	384	6690	1	1
3.03	384	6690	1	1
3.04	384	6690	1	1
3.05	384	6690	1	1
3.06	384	6690	1	1
3.07	384	6690	1	1
3.08	384	6690	1	1
3.09	384	6690	1	1
3.1	384	6690	1	1
3.11	384	6690	1	1
3.12	384	6690	1	1
3.13	384	6690	1	1
3.14	384	6690	1	1
3.15	384	6690	1	1
3.16	384	6690	1	1
3.17	384	6690	1	1
3.18	384	6690	1	1
3.19	384	6690	1	1
3.2	384	6690	1	1
3.21	384	6690	1	1
3.22	384	6690	1	1
3.23	384	6690	1	1
3.24	384	6690	1	1
3.25	384	6690	1	1
3.26	384	6690	1	1
3.27	384	6690	1	1
3.28	384	6690	1	1
3.29	384	6690	1	1
3.3	384	6690	1	1
3.31	384	6690	1	1
3.32	384	6690	1	1
3.33	384	6690	1	1
3.34	384	6690	1	1
3.35	384	6690	1	1
3.36	384	6690	1	1
3.37	384	6690	1	1
3.38	384	6690	1	1
3.39	384	6690	1	1
3.4	384	6690	1	1
3.41	384	6690	1	1
3.42	384	6690	1	1
3.43	384	6690	1	1
3.44	384	6690	1	1
3.45	384	6690	1	1
3.46	384	6690	1	1
3.47	384	6690	1	1
3.48	384	6690	1	1
3.49	384	6690	1	1
3.5	384	6690	1	1
3.51	384	6690	1	1
3.52	384	6690	1	1
3.53	384	6690	1	1
3.54	384	6690	1	1
3.55	384	6690	1	1
3.56	384	6690	1	1
3.57	384	6690	1	1
3.58	384	6690	1	1
3.59	384	6690	1	1
3.6	384	6690	1	1
3.61	384	6690	1	1
3.62	384	6690	1	1
3.63	384	6690	1	1
3.64	384	6690	1	1
3.65	384	6690	1	1
3.66	384	6690	1	1
3.67	384	6690	1	1
3.68	384	6690	1	1
3.69	384	6690	1	1
3.7	384	6690	1	1
3.71	384	6690	1	1
3.72	384	6690	1	1
3.73	384	6690	1	1
3.74	384	6690	1	1
3.75	384	6690	1	1
3.76	384	6690	1	1
3.77	384	6690	1	1
3.78	384	6690	1	1
3.79	384	6690	1	1
3.8	384	6690	1	1
3.81	384	6690	1	1
3.82	384	6690	1	1
3.83	384	6690	1	1
3.84	384	6690	1	1
3.85	384	6690	1	1
3.86	384	6690	1	1
3.87	384	6690	1	1
3.88	384	6690	1	1
3.89	384	6690	1	1
3.9	384	6690	1	1
3.91	384	6690	1	1
3.92	384	6690	1	1
3.93	384	6690	1	1
3.94	384	6690	1	1
3.95	384	6690	1	1
3.96	384	6690	1	1
3.97	384	6690	1	1
3.98	384	6690	1	1
3.99	384	6690	1	1
4	384	6690	1	1
4.01	384	6690	1	1
4.02	384	6690	1	1
4.03	384	6690	1	1
4.04	384	6690	1	1
4.05	384	6690	1	1
4.06	384	6690	1	1
4.07	384	6690	1	1
4.08	384	6690	1	1
4.09	384	6690	1	1
4.1	384	6690	1	1
4.11	384	6690	1	1
4.12	384	6690	1	1
4.13	384	6690	1	1
4.14	384	6690	1	1
4.15	384	6690	1	1
4.16	384	6690	1	1
4.17	384	6690	1	1
4.18	384	6690	1	1
4.19	384	6690	1	1
4.2	384	6690	1	1
4.21	384	6690	1	1
4.22	384	6690	1	1
4.23	384	6690	1	1
4.24	384	6690	1	1
4.25	384	6690	1	1
4.26	384	6690	1	1
4.27	384	6690	1	1
4.28	384	6690	1	1
4.29	384	6690	1	1
4.3	384	6690	1	1
4.31	384	6690	1	1
4.32	384	6690	1	1
4.33	384	6690	1	1
4.34	384	6690	1	1
4.35	384	6690	1	1
4.36	384	6690	1	1
4.37	384	6690	1	1
4.38	384	6690	1	1
4.39	384	6690	1	1
4.4	384	6690	1	1
4.41	384	6690	1	1
4.42	384	6690	1	1
4.43	384	6690	1	1
4.44	384	6690	1	1
4.45	384	6690	1	1
4.46	384	6690	1	1
4.47	384	6690	1	1
4.48	384	6690	1	1
4.49	384	6690	1	1
4.5	384	6690	1	1
4.51	384	6690	1	1
4.52	384	6690	1	1
4.53	384	6690	1	1
4.54	384	6690	1	1
4.55	384	6690	1	1
4.56	384	6690	1	1
4.57	384	6690	1	1
4.58	384	6690	1	1
4.59	384	6690	1	1
4.6	384	6690	1	1
4.61	384	6690	1	1
4.62	384	6690	1	1
4.63	384	6690	1	1
4.64	384	6690	1	1
4.65	384	6690	1	1
4.66	384	6690	1	1
4.67	384	6690	1	1
4.68	384	6690	1	1
4.69	384	6690	1	1
4.7	384	6690	1	1
4.71	384	6690	1	1
4.72	384	6690	1	1
4.73	384	6690	1	1
4.74	384	6690	1	1
4.75	384	6690	1	1
4.76	384	6690	1	1
4.77	384	6690	1	1
4.78	384	6690	1	1
4.79	384	6690	1	1
4.8	384	6690	1	1
4.81	384	6690	1	1
4.82	384	6690	1	1
4.83	384	6690	1	1
4.84	384	6690	1	1
4.85	384	6690	1	1
4.86	384	6690	1	1
4.87	384	6690	1	1
4.88	384	6690	1	1
4.89	384	6690	1	1
4.9	384	6690	1	1
4.91	384	6690	1	1
4.92	384	6690	1	1
4.93	384	6690	1	1
4.94	384	6690	1	1
4.95	384	6690	1	1
4.96	384	6690	1	1
4.97	384	6690	1	1
4.98	384	6690	1	1
4.99	384	6690	1	1
5	384	6690	1	1
5.01	384	6690	1	1
5.02	384	6690	1	1
5.03	384	6690	1	1
5.04	384	6690	1	1
5.05	384	6690	1	1
5.06	384	6690	1	1
5.07	384	6690	1	1
5.08	384	6690	1	1
5.09	384	6690	1	1
5.1	384	6690	1	1
5.11	384	6690	1	1
5.12	384	6690	1	1
5.13	384	6690	1	1
5.14	384	6690	1	1
5.15	384	6690	1	1
5.16	384	6690	1	1
5.17	384	6690	1	1
5.18	384	6690	1	1
5.19	384	6690	1	1
5.2	384	6690	1	1
5.21	384	6690	1	1
5.22	384	6690	1	1
5.23	384	6690	1	1
5.24	384	6690	1	1
5.25	384	6690	1	1
5.26	384	6690	1	1
5.27	384	6690	1	1
5.28	384	6690	1	1
5.29	384	6690	1	1
5.3	384	6690	1	1
5.31	384	6690	1	1
5.32	384	6690	1	1
5.33	384	6690	1	1
5.34	384	6690	1	1
5.35	384	6690	1	1
5.36	384	6690	1	1
5.37	384	6690	1	1
5.38	384	6690	1	1
5.39	384	6690	1	1
5.4	384	6690	1	1
5.41	384	6690	1	1
5.42	384	6690	1	1
5.43	384	6690	1	1
5.44	384	6690	1	1
5.45	384	6690	1	1
5.46	384	6690	1	1
5.47	384	6690	1	1
5.48	384	6690	1	1
5.49	384	6690	1	1
5.5	384	6690	1	1
5.51	384	6690	1	1
5.52	384	6690	1	1
5.53	384	6690	1	1
5.54	384	6690	1	1
5.55	384	6690	1	1
5.56	384	6690	1	1
5.57	384	6690	1	1
5.58	384	6690	1	1
5.59	384	6690	1	1
5.6	384	6690	1	1
5.61	384	6690	1	1
5.62	384	6690	1	1
5.63	384	6690	1	1
5.64	384	6690	1	1
5.65	384	6690	1	1
5.66	384	6690	1	1
5.67	384	6690	1	1
5.68	384	6690	1	1
5.69	384	6690	1	1
5.7	384	6690	1	1
5.71	384	6690	1	1
5.72	384	6690	1	1
5.73	384	6690	1	1
5.74	384	6690	1	1
5.75	384	6690	1	1
5.76	384	6690	1	1
5.77	384	6690	1	1
5.78	384	6690	1	1
5.79	384	6690	1	1
5.8	384	6690	1	1
5.81	384	6690	1	1
5.82	384	6690	1	1
5.83	384	6690	1	1
5.84	384	6690	1	1
5.85	384	6690	1	1
5.86	384	6690	1	1
5.87	384	6690	1	1
5.88	384	6690	1	1
5.89	384	6690	1	1
5.9	384	6690	1	1
5.91	384	6690	1	1
5.92	384	6690	1	1
5.93	384	6690	1	1
5.94	384	6690	1	1
5.95	384	6690	1	1
5.96	384	6690	1	1
5.97	384	6690	1	1
5.98	384	6690	1	1
5.99	384	6690	1	1
6	384	6690	1	1
6.01	384	6690	1	1
6.02	384	6690	1	1
6.03	384	6690	1	1
6.04	384	6690	1	1
6.05	384	6690	1	1
6.06	384	6690	1	1
6.07	384	6690	1	1
6.08	384	6690	1	1
6.09	384	6690	1	1
6.1	384	6690	1	1
6.11	384	6690	1	1
6.12	384	6690	1	1
6.13	384	6690	1	1
6.14	384	6690	1	1
6.15	384	6690	1	1
6.16	384	6690	1	1
6.17	384	6690	1	1
6.18	384	6690	1	1
6.19	384	6690	1	1
6.2	384	6690	1	1
6.21	384	6690	1	1
6.22	384	6690	1	1
6.23	384	6690	1	1
6.24	384	6690	1	1
6.25	384	6690	1	1
6.26	384	6690	1	1
6.27	384	6690	1	1
6.28	384	6690	1	1
6.29	384	6690	1	1
6.3	384	6690	1	1
6.31	384	6690	1	1
6.32	384	6690	1	1
6.33	384	6690	1	1
6.34	384	6690	1	1
6.35	384	6690	1	1
6.36	384	6690	1	1
6.37	384	6690	1	1
6.38	384	6690	1	1
6.39	384	6690	1	1
6.4	384	6690	1	1
6.41	384	6690	1	1
6.42	384	6690	1	1
6.43	384	6690	1	1
6.44	384	6690	1	1
6.45	384	6690	1	1
6.46	384	6690	1	1
6.47	384	6690	1	1
6.48	384	6690	1	1
6.49	384	6690	1	1
6.5	384	6690	1	1
6.51	384	6690	1	1
6.52	384	6690	1	1
6.53	384	6690	1	1
6.54	384	6690	1	1
6.55	384	6690	1	1
6.56	384	6690	1	1
6.57	384	6690	1	1
6.58	384	6690	1	1
6.59	384	6690	1	1
6.6	384	6690	1	1
6.61	384	6690	1	1
6.62	384	6690	1	1
6.63	384	6690	1	1
6.64	384	6690	1	1
6.65	384	6690	1	1
6.66	384	6690	1	1
6.67	384	6690	1	1
6.68	384	6690	1	1
6.69	384	6690	1	1
6.7	384	6690	1	1
6.71	384	6690	1	1
6.72	384	6690	1	1
6.73	384	6690	1	1
6.74	384	6690	1	1
6.75	384	6690	1	1
6.76	384	6690	1	1
6.77	384	6690	1	1
6.78	384	6690	1	1
6.79	384	6690	1	1
6.8	384	6690	1	1
6.81	384	6690	1	1
6.82	384	6690	1	1
6.83	384	6690	1	1
6.84	384	6690	1	1
6.85	384	6690	1	1
6.86	384	6690	1	1
6.87	384	6690	1	1
6.88	384	6690	1	1
6.89	384	6690	1	1
6.9	384	6690	1	1
6.91	384	6690	1	1
6.92	384	6690	1	1
6.93	384	6690	1	1
6.94	384	6690	1	1
6.95	384	6690	1	1
6.96	384	6690	1	1
6.97	384	6690	1	1
6.98	384	6690	1	1
6.99	384	6690	1	1
7	384	6690	1	1
7.01	384	6690	1	1
7.02	384	6690	1	1
7.03	384	6690	1	1
7.04	384	6690	1	1
7.05	384	6690	1	1
7.06	384	6690	1	1
7.07	384	6690	1	1
7.08	384	6690	1	1
7.09	384	6690	1	1
7.1	384	6690	1	1
7.11	384	6690	1	1
7.12	384	6690	1	1
7.13	384	6690	1	1
7.14	384	6690	1	1
7.15	384	6690	1	1
7.16	384	6690	1	1
7.17	384	6690	1	1
7.18	384	6690	1	1
7.19	384	6690	1	1
7.2	384	6690	1	1
7.21	384	6690	1	1
7.22	384	6690	1	1
7.23	384	6690	1	1
7.24	384	6690	1	1
7.25	384	6690	1	1
7.26	384	6690	1	1
7.27	384	6690	1	1
7.28	384	6690	1	1
7.29	384	6690	1	1
7.3	384	6690	1	1
7.31	384	6690	1	1
7.32	384	6690	1	1
7.33	384	6690	1	1
7.34	384	6690	1	1
7.35	384	6690	1	1
7.36	384	6690	1	1
7.37	384	6690	1	1
7.38	384	6690	1	1
7.39	384	6690	1	1
7.4	384	6690	1	1
7.41	384	6690	1	1
7.42	384	6690	1	1
7.43	384	6690	1	1
7.44	384	6690	1	1
7.45	384	6690	1	1
7.46	384	6690	1	1
7.47	384	6690	1	1
7.48	384	6690	1	1
7.49	384	6690	1	1
7.5	384	6690	1	1
7.51	384	6690	1	1
7.52	384	6690	1	1
7.53	384	6690	1	1
7.54	384	6690	1	1
7.55	384	6690	1	1
7.56	384	6690	1	1
7.57	384	6690	1	1
7.58	384	6690	1	1
7.59	384	6690	1	1
7.6	384	6690	1	1
7.61	384	6690	1	1
7.62	384	6690	1	1
7.63	384	6690	1	1
7.64	384	6690	1	1
7.65	384	6690	1	1
7.66	384	6690	1	1
7.67	384	6690	1	1
7.68	384	6690	1	1
7.69	384	6690	1	1
7.7	384	6690	1	1
7.71	384	6690	1	1
7.72	384	6690	1	1
7.73	384	6690	1	1
7.74	384	6690	1	1
7.75	384	6690	1	1
7.76	384	6690	1	1
7.77	384	6690	1	1
7.78	384	6690	1	1
7.79	384	6690	1	1
7.8	384	6690	1	1
7.81	384	6690	1	1
7.82	384	6690	1	1
7.83	384	6690	1	1
7.84	384	6690	1	1
7.85	384	6690	1	1
7.86	384	6690	1	1
7.87	384	6690	1	1
7.88	384	6690	1	1
7.89	384	6690	1	1
7.9	384	6690	1	1
7.91	384	6690	1	1
7.92	384	6690	1	1
7.93	384	6690	1	1
7.94	384	6690	1	1
7.95	384	6690	1	1
7.96	384	6690	1	1
7.97	384	6690	1	1
7.98	384	6690	1	1
7.99	384	6690	1	1
8	384	6690	1	1
8.01	384	6690	1	1
8.02	384	6690	1	1
8.03	384	6690	1	1
8.04	384	6690	1	1
8.05	384	6690	1	1
8.06	384	6690	1	1
8.07	384	6690	1	1
8.08	384	6690	1	1
8.09	384	6690	1	1
8.1	384	6690	1	1
8.11	384	6690	1	1
8.12	384	6690	1	1
8.13	384	6690	1	1
8.14	384	6690	1	1
8.15	384	6690	1	1
8.16	384	6690	1	1
8.17	384	6690	1	1
8.18	384	6690	1	1
8.19	384	6690	1	1
8.2	384	6690	1	1
8.21	384	6690	1	1
8.22	384	6690	1	1
8.23	384	6690	1	1
8.24	384	6690	1	1
8.25	384	6690	1	1
8.26	384	6690	1	1
8.27	384	6690	1	1
8.28	384	6690	1	1
8.29	384	6690	1	1
8.3	384	6690	1	1
8.31	384	6690	1	1
8.32	384	6690	1	1
8.33	384	6690	1	1
8.34	384	6690	1	1
8.35	384	6690	1	1
8.36	384	6690	1	1
8.37	384	6690	1	1
8.38	384	6690	1	1
8.39	384	6690	1	1
8.4	384	6690	1	1
8.41	384	6690	1	1
8.42	384	6690	1	1
8.43	384	6690	1	1
8.44	384	6690	1	1
8.45	384	6690	1	1
8.46	384	6690	1	1
8.47	384	6690	1	1
8.48	384	6690	1	1
8.49	384	6690	1	1
8.5	384	6690	1	1
8.51	384	6690	1	1
8.52	384	6690	1	1
8.53	384	6690	1	1
8.54	384	6690	1	1
8.55	384	6690	1	1
8.56	384	6690	1	1
8.57	384	6690	1	1
8.58	384	6690	1	1
8.59	384	6690	1	1
8.6	384	6690	1	1
8.61	384	6690	1	1
8.62	384	6690	1	1
8.63	384	6690	1	1
8.64	384	6690	1	1
8.65	384	6690	1	1
8.66	384	6690	1	1
8.67	384	6690	1	1
8.68	384	6690	1	1
8.69	384	6690	1	1
8.7	384	6690	1	1
8.71	384	6690	1	1
8.72	384	6690	1	1
8.73	384	6690	1	1
8.74	384	6690	1	1
8.75	384	6690	1	1
8.76	384	6690	1	1
8.77	384	6690	1	1
8.78	384	6690	1	1
8.79	384	6690	1	1
8.8	384	6690	1	1
8.81	384	6690	1	1
8.82	384	6690	1	1
8.83	384	6690	1	1
8.84	384	6690	1	1
8.85	384	6690	1	1
8.86	384	6690	1	1
8.87	384	6690	1	1
8.88	384	6690	1	1
8.89	384	6690	1	1
8.9	384	6690	1	1
8.91	384	6690	1	1
8.92	384	6690	1	1
8.93	384	6690	1	1
8.94	384	6690	1	1
8.95	384	6690	1	1
8.96	384	6690	1	1
8.97	384	6690	1	1
8.98	384	6690	1	1
8.99	384	6690	1	1
9	384	6690	1	1
9.01	384	6690	1	1
9.02	384	6690	1	1
9.03	384	6690	1	1
9.04	384	6690	1	1
9.05	384	6690	1	1
9.06	384	6690	1	1
9.07	384	6690	1	1
9.08	384	6690	1	1
9.09	384	6690	1	1
9.1	384	6690	1	1
9.11	384	6690	1	1
9.12	384	6690	1	1
9.13	384	6690	1	1
9.14	384	6690	1	1
9.15	384	6690	1	1
9.16	384	6690	1	1
9.17	384	6690	1	1
9.18	384	6690	1	1
9.19	384	6690	1	1
9.2	384	6690	1	1
9.21	384	6690	1	1
9.22	384	6690	1	1
9.23	384	6690	1	1
9.24	384	6690	1	1
9.25	384	6690	1	1
9.26	384	6690	1	1
9.27	384	6690	1	1
9.28	384	6690	1	1
9.29	384	6690	1	1
9.3	384	6690	1	1
9.31	384	6690	1	1
9.32	384	6690	1	1
9.33	384	6690	1	1
9.34	384	6690	1	1
9.35	384	6690	1	1
9.36	384	6690	1	1
9.37	384	6690	1	1
9.38	384	6690	1	1
9.39	384	6690	1	1
9.4	384	6690	1	1
9.41	384	6690	1	1
9.42	384	6690	1	1
9.43	384	6690	1	1
9.44	384	6690	1	1
9.45	384	6690	1	1
9.46	384	6690	1	1
9.47	384	6690	1	1
9.48	384	6690	1	1
9.49	384	6690	1	1
9.5	384	6690	1	1
9.51	384	6690	1	1
9.52	384	6690	1	1
9.53	384	6690	1	1
9.54	384	6690	1	1
9.55	384	6690	1	1
9.56	384	6690	1	1
9.57	384	6690	1	1
9.58	384	6690	1	1
9.59	384	6690	1	1
9.6	384	6690	1	1
9.61	384	6690	1	1
9.62	384	6690	1	1
9.63	384	6690	1	1
9.64	384	6690	1	1
9.65	384	6690	1	1
9.66	384	6690	1	1
9.67	384	6690	1	1
9.68	384	6690	1	1
9.69	384	6690	1	1
9.7	384	6690	1	1
9.71	384	6690	1	1
9.72	384	6690	1	1
9.73	384	6690	1	1
9.74	384	6690	1	1
9.75	384	6690	1	1
9.76	384	6690	1	1
9.77	384	6690	1	1
9.78	384	6690	1	1
9.79	384	6690	1	1
9.8	384	6690	1	1
9.81	384	6690	1	1
9.82	384	6690	1	1
9.83	384	6690	1	1
9.84	384	6690	1	1
9.85	384	6690	1	1
9.86	384	6690	1	1
9.87	384	6690	1	1
9.88	384	6690	1	1
9.89	384	6690	1	1
9.9	384	6690	1	1
9.91	384	6690	1	1
9.92	384	6690	1	1
9.93	384	6690	1	1
9.94	384	6690	1	1
9.95	384	6690	1	1
9.96	384	6690	1	1
9.97	384	6690	1	1
9.98	384	6690	1	1
9.99	384	6690	1	1
10	384	6690	1	1

## Sheet: ROC_A11.148
Bone Marrow Cells [A11.148]							Number of HK Genes	370
CV	TP	FP	1- Specificity	Sensitivity			Number of Non HK Genes	6363
0.01	25	18	0.00282885	0.0675676			Sensitivity Formula Used	TP/TP+FN
0.02	53	35	0.00550055	0.143243			Specificity Formula Used	TN/(TN+FP)
0.03	81	65	0.0102153	0.218919
0.04	112	96	0.0150872	0.302703
0.05	136	162	0.0254597	0.367568
0.06	164	248	0.0389753	0.443243
0.07	183	338	0.0531196	0.494595
0.08	199	435	0.068364	0.537838
0.09	216	525	0.0825083	0.583784
0.1	236	631	0.0991671	0.637838
0.11	252	740	0.116297	0.681081
0.12	263	875	0.137514	0.710811
0.13	273	988	0.155273	0.737838
0.14	278	1105	0.17366	0.751351
0.15	286	1212	0.190476	0.772973
0.16	291	1297	0.203835	0.786486
0.17	294	1377	0.216407	0.794595
0.18	295	1467	0.230552	0.797297
0.19	300	1553	0.244067	0.810811
0.2	303	1647	0.25884	0.818919
0.21	309	1726	0.271256	0.835135
0.22	311	1810	0.284457	0.840541
0.23	311	1884	0.296087	0.840541
0.24	314	1935	0.304102	0.848649
0.25	318	1997	0.313846	0.859459
0.26	319	2085	0.327676	0.862162
0.27	322	2154	0.33852	0.87027
0.28	324	2224	0.349521	0.875676
0.29	327	2293	0.360365	0.883784
0.3	328	2377	0.373566	0.886486
0.31	329	2446	0.38441	0.889189
0.32	332	2515	0.395254	0.897297
0.33	332	2585	0.406255	0.897297
0.34	334	2662	0.418356	0.902703
0.35	335	2746	0.431557	0.905405
0.36	337	2827	0.444287	0.910811
0.37	340	2903	0.456231	0.918919
0.38	340	2976	0.467704	0.918919
0.39	340	3072	0.482791	0.918919
0.4	343	3151	0.495207	0.927027
0.41	344	3227	0.507151	0.92973
0.42	346	3318	0.521452	0.935135
0.43	347	3394	0.533396	0.937838
0.44	348	3485	0.547698	0.940541
0.45	350	3552	0.558227	0.945946
0.46	350	3636	0.571429	0.945946
0.47	351	3740	0.587773	0.948649
0.48	352	3824	0.600974	0.951351
0.49	354	3914	0.615119	0.956757
0.5	355	4005	0.62942	0.959459
0.51	355	4080	0.641207	0.959459
0.52	356	4168	0.655037	0.962162
0.53	357	4252	0.668238	0.964865
0.54	358	4343	0.68254	0.967568
0.55	359	4411	0.693226	0.97027
0.56	359	4495	0.706428	0.97027
0.57	362	4567	0.717743	0.978378
0.58	362	4645	0.730002	0.978378
0.59	362	4722	0.742103	0.978378
0.6	362	4793	0.753261	0.978378
0.61	362	4847	0.761748	0.978378
0.62	363	4904	0.770706	0.981081
0.63	364	4987	0.78375	0.983784
0.64	364	5039	0.791922	0.983784
0.65	365	5098	0.801194	0.986486
0.66	365	5148	0.809052	0.986486
0.67	365	5195	0.816439	0.986486
0.68	366	5259	0.826497	0.989189
0.69	366	5315	0.835298	0.989189
0.7	366	5348	0.840484	0.989189
0.71	366	5382	0.845827	0.989189
0.72	367	5419	0.851642	0.991892
0.73	367	5457	0.857614	0.991892
0.74	367	5491	0.862958	0.991892
0.75	367	5530	0.869087	0.991892
0.76	367	5561	0.873959	0.991892
0.77	367	5600	0.880088	0.991892
0.78	367	5633	0.885274	0.991892
0.79	367	5658	0.889203	0.991892
0.8	367	5686	0.893604	0.991892
0.81	367	5719	0.89879	0.991892
0.82	367	5754	0.90429	0.991892
0.83	367	5783	0.908848	0.991892
0.84	367	5809	0.912934	0.991892
0.85	367	5820	0.914663	0.991892
0.86	367	5835	0.91702	0.991892
0.87	367	5855	0.920163	0.991892
0.88	367	5875	0.923307	0.991892
0.89	367	5899	0.927078	0.991892
0.9	367	5912	0.929121	0.991892
0.91	367	5930	0.93195	0.991892
0.92	367	5954	0.935722	0.991892
0.93	367	5976	0.93918	0.991892
0.94	367	5990	0.94138	0.991892
0.95	367	6004	0.94358	0.991892
0.96	367	6017	0.945623	0.991892
0.97	367	6028	0.947352	0.991892
0.98	367	6044	0.949866	0.991892
0.99	368	6056	0.951752	0.994595
1	368	6099	0.95851	0.994595
1.01	368	6111	0.960396	0.994595
1.02	368	6121	0.961968	0.994595
1.03	368	6129	0.963225	0.994595
1.04	368	6142	0.965268	0.994595
1.05	368	6149	0.966368	0.994595
1.06	368	6159	0.96794	0.994595
1.07	368	6166	0.96904	0.994595
1.08	368	6173	0.97014	0.994595
1.09	369	6180	0.97124	0.997297
1.1	369	6186	0.972183	0.997297
1.11	369	6188	0.972497	0.997297
1.12	369	6198	0.974069	0.997297
1.13	369	6203	0.974855	0.997297
1.14	369	6209	0.975798	0.997297
1.15	369	6215	0.976741	0.997297
1.16	369	6223	0.977998	0.997297
1.17	369	6229	0.978941	0.997297
1.18	369	6235	0.979884	0.997297
1.19	369	6242	0.980984	0.997297
1.2	369	6245	0.981455	0.997297
1.21	369	6249	0.982084	0.997297
1.22	369	6253	0.982713	0.997297
1.23	369	6255	0.983027	0.997297
1.24	369	6259	0.983656	0.997297
1.25	369	6263	0.984284	0.997297
1.26	369	6266	0.984756	0.997297
1.27	369	6269	0.985227	0.997297
1.28	369	6274	0.986013	0.997297
1.29	369	6276	0.986327	0.997297
1.3	369	6280	0.986956	0.997297
1.31	369	6282	0.98727	0.997297
1.32	369	6283	0.987427	0.997297
1.33	369	6287	0.988056	0.997297
1.34	369	6289	0.98837	0.997297
1.35	369	6290	0.988527	0.997297
1.36	369	6294	0.989156	0.997297
1.37	369	6294	0.989156	0.997297
1.38	369	6294	0.989156	0.997297
1.39	369	6295	0.989313	0.997297
1.4	369	6299	0.989942	0.997297
1.41	369	6299	0.989942	0.997297
1.42	370	6301	0.990256	1
1.43	370	6304	0.990728	1
1.44	370	6304	0.990728	1
1.45	370	6308	0.991356	1
1.46	370	6311	0.991828	1
1.47	370	6314	0.992299	1
1.48	370	6314	0.992299	1
1.49	370	6314	0.992299	1
1.5	370	6315	0.992456	1
1.51	370	6316	0.992614	1
1.52	370	6316	0.992614	1
1.53	370	6317	0.992771	1
1.54	370	6318	0.992928	1
1.55	370	6319	0.993085	1
1.56	370	6322	0.993556	1
1.57	370	6323	0.993714	1
1.58	370	6325	0.994028	1
1.59	370	6325	0.994028	1
1.6	370	6325	0.994028	1
1.61	370	6330	0.994814	1
1.62	370	6331	0.994971	1
1.63	370	6331	0.994971	1
1.64	370	6333	0.995285	1
1.65	370	6335	0.9956	1
1.66	370	6335	0.9956	1
1.67	370	6336	0.995757	1
1.68	370	6336	0.995757	1
1.69	370	6336	0.995757	1
1.7	370	6337	0.995914	1
1.71	370	6338	0.996071	1
1.72	370	6339	0.996228	1
1.73	370	6339	0.996228	1
1.74	370	6340	0.996385	1
1.75	370	6341	0.996543	1
1.76	370	6341	0.996543	1
1.77	370	6342	0.9967	1
1.78	370	6343	0.996857	1
1.79	370	6343	0.996857	1
1.8	370	6344	0.997014	1
1.81	370	6345	0.997171	1
1.82	370	6346	0.997328	1
1.83	370	6347	0.997485	1
1.84	370	6347	0.997485	1
1.85	370	6348	0.997643	1
1.86	370	6348	0.997643	1
1.87	370	6348	0.997643	1
1.88	370	6348	0.997643	1
1.89	370	6348	0.997643	1
1.9	370	6349	0.9978	1
1.91	370	6349	0.9978	1
1.92	370	6350	0.997957	1
1.93	370	6352	0.998271	1
1.94	370	6352	0.998271	1
1.95	370	6353	0.998428	1
1.96	370	6354	0.998586	1
1.97	370	6354	0.998586	1
1.98	370	6354	0.998586	1
1.99	370	6354	0.998586	1
2	370	6354	0.998586	1
2.01	370	6355	0.998743	1
2.02	370	6355	0.998743	1
2.03	370	6355	0.998743	1
2.04	370	6355	0.998743	1
2.05	370	6356	0.9989	1
2.06	370	6356	0.9989	1
2.07	370	6357	0.999057	1
2.08	370	6357	0.999057	1
2.09	370	6357	0.999057	1
2.1	370	6357	0.999057	1
2.11	370	6357	0.999057	1
2.12	370	6357	0.999057	1
2.13	370	6358	0.999214	1
2.14	370	6359	0.999371	1
2.15	370	6359	0.999371	1
2.16	370	6359	0.999371	1
2.17	370	6359	0.999371	1
2.18	370	6359	0.999371	1
2.19	370	6359	0.999371	1
2.2	370	6359	0.999371	1
2.21	370	6359	0.999371	1
2.22	370	6359	0.999371	1
2.23	370	6359	0.999371	1
2.24	370	6361	0.999686	1
2.25	370	6361	0.999686	1
2.26	370	6361	0.999686	1
2.27	370	6361	0.999686	1
2.28	370	6361	0.999686	1
2.29	370	6361	0.999686	1
2.3	370	6361	0.999686	1
2.31	370	6361	0.999686	1
2.32	370	6361	0.999686	1
2.33	370	6361	0.999686	1
2.34	370	6361	0.999686	1
2.35	370	6362	0.999843	1
2.36	370	6362	0.999843	1
2.37	370	6362	0.999843	1
2.38	370	6362	0.999843	1
2.39	370	6362	0.999843	1
2.4	370	6362	0.999843	1
2.41	370	6362	0.999843	1
2.42	370	6362	0.999843	1
2.43	370	6362	0.999843	1
2.44	370	6362	0.999843	1
2.45	370	6362	0.999843	1
2.46	370	6362	0.999843	1
2.47	370	6362	0.999843	1
2.48	370	6362	0.999843	1
2.49	370	6362	0.999843	1
2.5	370	6362	0.999843	1
2.51	370	6362	0.999843	1
2.52	370	6362	0.999843	1
2.53	370	6362	0.999843	1
2.54	370	6362	0.999843	1
2.55	370	6362	0.999843	1
2.56	370	6362	0.999843	1
2.57	370	6362	0.999843	1
2.58	370	6362	0.999843	1
2.59	370	6362	0.999843	1
2.6	370	6362	0.999843	1
2.61	370	6362	0.999843	1
2.62	370	6362	0.999843	1
2.63	370	6362	0.999843	1
2.64	370	6362	0.999843	1
2.65	370	6362	0.999843	1
2.66	370	6362	0.999843	1
2.67	370	6362	0.999843	1
2.68	370	6362	0.999843	1
2.69	370	6362	0.999843	1
2.7	370	6362	0.999843	1
2.71	370	6362	0.999843	1
2.72	370	6362	0.999843	1
2.73	370	6362	0.999843	1
2.74	370	6362	0.999843	1
2.75	370	6362	0.999843	1
2.76	370	6362	0.999843	1
2.77	370	6362	0.999843	1
2.78	370	6362	0.999843	1
2.79	370	6362	0.999843	1
2.8	370	6362	0.999843	1
2.81	370	6362	0.999843	1
2.82	370	6362	0.999843	1
2.83	370	6362	0.999843	1
2.84	370	6362	0.999843	1
2.85	370	6362	0.999843	1
2.86	370	6362	0.999843	1
2.87	370	6362	0.999843	1
2.88	370	6362	0.999843	1
2.89	370	6362	0.999843	1
2.9	370	6362	0.999843	1
2.91	370	6362	0.999843	1
2.92	370	6362	0.999843	1
2.93	370	6362	0.999843	1
2.94	370	6362	0.999843	1
2.95	370	6362	0.999843	1
2.96	370	6362	0.999843	1
2.97	370	6362	0.999843	1
2.98	370	6362	0.999843	1
2.99	370	6362	0.999843	1
3	370	6362	0.999843	1
3.01	370	6362	0.999843	1
3.02	370	6362	0.999843	1
3.03	370	6362	0.999843	1
3.04	370	6362	0.999843	1
3.05	370	6362	0.999843	1
3.06	370	6362	0.999843	1
3.07	370	6362	0.999843	1
3.08	370	6362	0.999843	1
3.09	370	6362	0.999843	1
3.1	370	6362	0.999843	1
3.11	370	6362	0.999843	1
3.12	370	6362	0.999843	1
3.13	370	6362	0.999843	1
3.14	370	6362	0.999843	1
3.15	370	6362	0.999843	1
3.16	370	6362	0.999843	1
3.17	370	6362	0.999843	1
3.18	370	6362	0.999843	1
3.19	370	6362	0.999843	1
3.2	370	6362	0.999843	1
3.21	370	6362	0.999843	1
3.22	370	6362	0.999843	1
3.23	370	6362	0.999843	1
3.24	370	6362	0.999843	1
3.25	370	6362	0.999843	1
3.26	370	6362	0.999843	1
3.27	370	6362	0.999843	1
3.28	370	6362	0.999843	1
3.29	370	6362	0.999843	1
3.3	370	6362	0.999843	1
3.31	370	6362	0.999843	1
3.32	370	6362	0.999843	1
3.33	370	6362	0.999843	1
3.34	370	6362	0.999843	1
3.35	370	6362	0.999843	1
3.36	370	6362	0.999843	1
3.37	370	6362	0.999843	1
3.38	370	6362	0.999843	1
3.39	370	6362	0.999843	1
3.4	370	6362	0.999843	1
3.41	370	6362	0.999843	1
3.42	370	6362	0.999843	1
3.43	370	6362	0.999843	1
3.44	370	6362	0.999843	1
3.45	370	6362	0.999843	1
3.46	370	6362	0.999843	1
3.47	370	6362	0.999843	1
3.48	370	6362	0.999843	1
3.49	370	6362	0.999843	1
3.5	370	6362	0.999843	1
3.51	370	6362	0.999843	1
3.52	370	6362	0.999843	1
3.53	370	6362	0.999843	1
3.54	370	6362	0.999843	1
3.55	370	6362	0.999843	1
3.56	370	6362	0.999843	1
3.57	370	6362	0.999843	1
3.58	370	6362	0.999843	1
3.59	370	6362	0.999843	1
3.6	370	6362	0.999843	1
3.61	370	6362	0.999843	1
3.62	370	6362	0.999843	1
3.63	370	6362	0.999843	1
3.64	370	6362	0.999843	1
3.65	370	6362	0.999843	1
3.66	370	6362	0.999843	1
3.67	370	6362	0.999843	1
3.68	370	6362	0.999843	1
3.69	370	6362	0.999843	1
3.7	370	6362	0.999843	1
3.71	370	6362	0.999843	1
3.72	370	6362	0.999843	1
3.73	370	6362	0.999843	1
3.74	370	6362	0.999843	1
3.75	370	6362	0.999843	1
3.76	370	6362	0.999843	1
3.77	370	6362	0.999843	1
3.78	370	6362	0.999843	1
3.79	370	6362	0.999843	1
3.8	370	6362	0.999843	1
3.81	370	6362	0.999843	1
3.82	370	6362	0.999843	1
3.83	370	6362	0.999843	1
3.84	370	6362	0.999843	1
3.85	370	6362	0.999843	1
3.86	370	6362	0.999843	1
3.87	370	6362	0.999843	1
3.88	370	6362	0.999843	1
3.89	370	6362	0.999843	1
3.9	370	6362	0.999843	1
3.91	370	6362	0.999843	1
3.92	370	6362	0.999843	1
3.93	370	6362	0.999843	1
3.94	370	6362	0.999843	1
3.95	370	6362	0.999843	1
3.96	370	6362	0.999843	1
3.97	370	6362	0.999843	1
3.98	370	6362	0.999843	1
3.99	370	6362	0.999843	1
4	370	6362	0.999843	1
4.01	370	6362	0.999843	1
4.02	370	6362	0.999843	1
4.03	370	6362	0.999843	1
4.04	370	6362	0.999843	1
4.05	370	6362	0.999843	1
4.06	370	6362	0.999843	1
4.07	370	6362	0.999843	1
4.08	370	6362	0.999843	1
4.09	370	6362	0.999843	1
4.1	370	6362	0.999843	1
4.11	370	6362	0.999843	1
4.12	370	6362	0.999843	1
4.13	370	6363	1	1
4.14	370	6363	1	1
4.15	370	6363	1	1
4.16	370	6363	1	1
4.17	370	6363	1	1
4.18	370	6363	1	1
4.19	370	6363	1	1
4.2	370	6363	1	1
4.21	370	6363	1	1
4.22	370	6363	1	1
4.23	370	6363	1	1
4.24	370	6363	1	1
4.25	370	6363	1	1
4.26	370	6363	1	1
4.27	370	6363	1	1
4.28	370	6363	1	1
4.29	370	6363	1	1
4.3	370	6363	1	1
4.31	370	6363	1	1
4.32	370	6363	1	1
4.33	370	6363	1	1
4.34	370	6363	1	1
4.35	370	6363	1	1
4.36	370	6363	1	1
4.37	370	6363	1	1
4.38	370	6363	1	1
4.39	370	6363	1	1
4.4	370	6363	1	1
4.41	370	6363	1	1
4.42	370	6363	1	1
4.43	370	6363	1	1
4.44	370	6363	1	1
4.45	370	6363	1	1
4.46	370	6363	1	1
4.47	370	6363	1	1
4.48	370	6363	1	1
4.49	370	6363	1	1
4.5	370	6363	1	1
4.51	370	6363	1	1
4.52	370	6363	1	1
4.53	370	6363	1	1
4.54	370	6363	1	1
4.55	370	6363	1	1
4.56	370	6363	1	1
4.57	370	6363	1	1
4.58	370	6363	1	1
4.59	370	6363	1	1
4.6	370	6363	1	1
4.61	370	6363	1	1
4.62	370	6363	1	1
4.63	370	6363	1	1
4.64	370	6363	1	1
4.65	370	6363	1	1
4.66	370	6363	1	1
4.67	370	6363	1	1
4.68	370	6363	1	1
4.69	370	6363	1	1
4.7	370	6363	1	1
4.71	370	6363	1	1
4.72	370	6363	1	1
4.73	370	6363	1	1
4.74	370	6363	1	1
4.75	370	6363	1	1
4.76	370	6363	1	1
4.77	370	6363	1	1
4.78	370	6363	1	1
4.79	370	6363	1	1
4.8	370	6363	1	1
4.81	370	6363	1	1
4.82	370	6363	1	1
4.83	370	6363	1	1
4.84	370	6363	1	1
4.85	370	6363	1	1
4.86	370	6363	1	1
4.87	370	6363	1	1
4.88	370	6363	1	1
4.89	370	6363	1	1
4.9	370	6363	1	1
4.91	370	6363	1	1
4.92	370	6363	1	1
4.93	370	6363	1	1
4.94	370	6363	1	1
4.95	370	6363	1	1
4.96	370	6363	1	1
4.97	370	6363	1	1
4.98	370	6363	1	1
4.99	370	6363	1	1
5	370	6363	1	1
5.01	370	6363	1	1
5.02	370	6363	1	1
5.03	370	6363	1	1
5.04	370	6363	1	1
5.05	370	6363	1	1
5.06	370	6363	1	1
5.07	370	6363	1	1
5.08	370	6363	1	1
5.09	370	6363	1	1
5.1	370	6363	1	1
5.11	370	6363	1	1
5.12	370	6363	1	1
5.13	370	6363	1	1
5.14	370	6363	1	1
5.15	370	6363	1	1
5.16	370	6363	1	1
5.17	370	6363	1	1
5.18	370	6363	1	1
5.19	370	6363	1	1
5.2	370	6363	1	1
5.21	370	6363	1	1
5.22	370	6363	1	1
5.23	370	6363	1	1
5.24	370	6363	1	1
5.25	370	6363	1	1
5.26	370	6363	1	1
5.27	370	6363	1	1
5.28	370	6363	1	1
5.29	370	6363	1	1
5.3	370	6363	1	1
5.31	370	6363	1	1
5.32	370	6363	1	1
5.33	370	6363	1	1
5.34	370	6363	1	1
5.35	370	6363	1	1
5.36	370	6363	1	1
5.37	370	6363	1	1
5.38	370	6363	1	1
5.39	370	6363	1	1
5.4	370	6363	1	1
5.41	370	6363	1	1
5.42	370	6363	1	1
5.43	370	6363	1	1
5.44	370	6363	1	1
5.45	370	6363	1	1
5.46	370	6363	1	1
5.47	370	6363	1	1
5.48	370	6363	1	1
5.49	370	6363	1	1
5.5	370	6363	1	1
5.51	370	6363	1	1
5.52	370	6363	1	1
5.53	370	6363	1	1
5.54	370	6363	1	1
5.55	370	6363	1	1
5.56	370	6363	1	1
5.57	370	6363	1	1
5.58	370	6363	1	1
5.59	370	6363	1	1
5.6	370	6363	1	1
5.61	370	6363	1	1
5.62	370	6363	1	1
5.63	370	6363	1	1
5.64	370	6363	1	1
5.65	370	6363	1	1
5.66	370	6363	1	1
5.67	370	6363	1	1
5.68	370	6363	1	1
5.69	370	6363	1	1
5.7	370	6363	1	1
5.71	370	6363	1	1
5.72	370	6363	1	1
5.73	370	6363	1	1
5.74	370	6363	1	1
5.75	370	6363	1	1
5.76	370	6363	1	1
5.77	370	6363	1	1
5.78	370	6363	1	1
5.79	370	6363	1	1
5.8	370	6363	1	1
5.81	370	6363	1	1
5.82	370	6363	1	1
5.83	370	6363	1	1
5.84	370	6363	1	1
5.85	370	6363	1	1
5.86	370	6363	1	1
5.87	370	6363	1	1
5.88	370	6363	1	1
5.89	370	6363	1	1
5.9	370	6363	1	1
5.91	370	6363	1	1
5.92	370	6363	1	1
5.93	370	6363	1	1
5.94	370	6363	1	1
5.95	370	6363	1	1
5.96	370	6363	1	1
5.97	370	6363	1	1
5.98	370	6363	1	1
5.99	370	6363	1	1
6	370	6363	1	1
6.01	370	6363	1	1
6.02	370	6363	1	1
6.03	370	6363	1	1
6.04	370	6363	1	1
6.05	370	6363	1	1
6.06	370	6363	1	1
6.07	370	6363	1	1
6.08	370	6363	1	1
6.09	370	6363	1	1
6.1	370	6363	1	1
6.11	370	6363	1	1
6.12	370	6363	1	1
6.13	370	6363	1	1
6.14	370	6363	1	1
6.15	370	6363	1	1
6.16	370	6363	1	1
6.17	370	6363	1	1
6.18	370	6363	1	1
6.19	370	6363	1	1
6.2	370	6363	1	1
6.21	370	6363	1	1
6.22	370	6363	1	1
6.23	370	6363	1	1
6.24	370	6363	1	1
6.25	370	6363	1	1
6.26	370	6363	1	1
6.27	370	6363	1	1
6.28	370	6363	1	1
6.29	370	6363	1	1
6.3	370	6363	1	1
6.31	370	6363	1	1
6.32	370	6363	1	1
6.33	370	6363	1	1
6.34	370	6363	1	1
6.35	370	6363	1	1
6.36	370	6363	1	1
6.37	370	6363	1	1
6.38	370	6363	1	1
6.39	370	6363	1	1
6.4	370	6363	1	1
6.41	370	6363	1	1
6.42	370	6363	1	1
6.43	370	6363	1	1
6.44	370	6363	1	1
6.45	370	6363	1	1
6.46	370	6363	1	1
6.47	370	6363	1	1
6.48	370	6363	1	1
6.49	370	6363	1	1
6.5	370	6363	1	1
6.51	370	6363	1	1
6.52	370	6363	1	1
6.53	370	6363	1	1
6.54	370	6363	1	1
6.55	370	6363	1	1
6.56	370	6363	1	1
6.57	370	6363	1	1
6.58	370	6363	1	1
6.59	370	6363	1	1
6.6	370	6363	1	1
6.61	370	6363	1	1
6.62	370	6363	1	1
6.63	370	6363	1	1
6.64	370	6363	1	1
6.65	370	6363	1	1
6.66	370	6363	1	1
6.67	370	6363	1	1
6.68	370	6363	1	1
6.69	370	6363	1	1
6.7	370	6363	1	1
6.71	370	6363	1	1
6.72	370	6363	1	1
6.73	370	6363	1	1
6.74	370	6363	1	1
6.75	370	6363	1	1
6.76	370	6363	1	1
6.77	370	6363	1	1
6.78	370	6363	1	1
6.79	370	6363	1	1
6.8	370	6363	1	1
6.81	370	6363	1	1
6.82	370	6363	1	1
6.83	370	6363	1	1
6.84	370	6363	1	1
6.85	370	6363	1	1
6.86	370	6363	1	1
6.87	370	6363	1	1
6.88	370	6363	1	1
6.89	370	6363	1	1
6.9	370	6363	1	1
6.91	370	6363	1	1
6.92	370	6363	1	1
6.93	370	6363	1	1
6.94	370	6363	1	1
6.95	370	6363	1	1
6.96	370	6363	1	1
6.97	370	6363	1	1
6.98	370	6363	1	1
6.99	370	6363	1	1
7	370	6363	1	1
7.01	370	6363	1	1
7.02	370	6363	1	1
7.03	370	6363	1	1
7.04	370	6363	1	1
7.05	370	6363	1	1
7.06	370	6363	1	1
7.07	370	6363	1	1
7.08	370	6363	1	1
7.09	370	6363	1	1
7.1	370	6363	1	1
7.11	370	6363	1	1
7.12	370	6363	1	1
7.13	370	6363	1	1
7.14	370	6363	1	1
7.15	370	6363	1	1
7.16	370	6363	1	1
7.17	370	6363	1	1
7.18	370	6363	1	1
7.19	370	6363	1	1
7.2	370	6363	1	1
7.21	370	6363	1	1
7.22	370	6363	1	1
7.23	370	6363	1	1
7.24	370	6363	1	1
7.25	370	6363	1	1
7.26	370	6363	1	1
7.27	370	6363	1	1
7.28	370	6363	1	1
7.29	370	6363	1	1
7.3	370	6363	1	1
7.31	370	6363	1	1
7.32	370	6363	1	1
7.33	370	6363	1	1
7.34	370	6363	1	1
7.35	370	6363	1	1
7.36	370	6363	1	1
7.37	370	6363	1	1
7.38	370	6363	1	1
7.39	370	6363	1	1
7.4	370	6363	1	1
7.41	370	6363	1	1
7.42	370	6363	1	1
7.43	370	6363	1	1
7.44	370	6363	1	1
7.45	370	6363	1	1
7.46	370	6363	1	1
7.47	370	6363	1	1
7.48	370	6363	1	1
7.49	370	6363	1	1
7.5	370	6363	1	1
7.51	370	6363	1	1
7.52	370	6363	1	1
7.53	370	6363	1	1
7.54	370	6363	1	1
7.55	370	6363	1	1
7.56	370	6363	1	1
7.57	370	6363	1	1
7.58	370	6363	1	1
7.59	370	6363	1	1
7.6	370	6363	1	1
7.61	370	6363	1	1
7.62	370	6363	1	1
7.63	370	6363	1	1
7.64	370	6363	1	1
7.65	370	6363	1	1
7.66	370	6363	1	1
7.67	370	6363	1	1
7.68	370	6363	1	1
7.69	370	6363	1	1
7.7	370	6363	1	1
7.71	370	6363	1	1
7.72	370	6363	1	1
7.73	370	6363	1	1
7.74	370	6363	1	1
7.75	370	6363	1	1
7.76	370	6363	1	1
7.77	370	6363	1	1
7.78	370	6363	1	1
7.79	370	6363	1	1
7.8	370	6363	1	1
7.81	370	6363	1	1
7.82	370	6363	1	1
7.83	370	6363	1	1
7.84	370	6363	1	1
7.85	370	6363	1	1
7.86	370	6363	1	1
7.87	370	6363	1	1
7.88	370	6363	1	1
7.89	370	6363	1	1
7.9	370	6363	1	1
7.91	370	6363	1	1
7.92	370	6363	1	1
7.93	370	6363	1	1
7.94	370	6363	1	1
7.95	370	6363	1	1
7.96	370	6363	1	1
7.97	370	6363	1	1
7.98	370	6363	1	1
7.99	370	6363	1	1
8	370	6363	1	1
8.01	370	6363	1	1
8.02	370	6363	1	1
8.03	370	6363	1	1
8.04	370	6363	1	1
8.05	370	6363	1	1
8.06	370	6363	1	1
8.07	370	6363	1	1
8.08	370	6363	1	1
8.09	370	6363	1	1
8.1	370	6363	1	1
8.11	370	6363	1	1
8.12	370	6363	1	1
8.13	370	6363	1	1
8.14	370	6363	1	1
8.15	370	6363	1	1
8.16	370	6363	1	1
8.17	370	6363	1	1
8.18	370	6363	1	1
8.19	370	6363	1	1
8.2	370	6363	1	1
8.21	370	6363	1	1
8.22	370	6363	1	1
8.23	370	6363	1	1
8.24	370	6363	1	1
8.25	370	6363	1	1
8.26	370	6363	1	1
8.27	370	6363	1	1
8.28	370	6363	1	1
8.29	370	6363	1	1
8.3	370	6363	1	1
8.31	370	6363	1	1
8.32	370	6363	1	1
8.33	370	6363	1	1
8.34	370	6363	1	1
8.35	370	6363	1	1
8.36	370	6363	1	1
8.37	370	6363	1	1
8.38	370	6363	1	1
8.39	370	6363	1	1
8.4	370	6363	1	1
8.41	370	6363	1	1
8.42	370	6363	1	1
8.43	370	6363	1	1
8.44	370	6363	1	1
8.45	370	6363	1	1
8.46	370	6363	1	1
8.47	370	6363	1	1
8.48	370	6363	1	1
8.49	370	6363	1	1
8.5	370	6363	1	1
8.51	370	6363	1	1
8.52	370	6363	1	1
8.53	370	6363	1	1
8.54	370	6363	1	1
8.55	370	6363	1	1
8.56	370	6363	1	1
8.57	370	6363	1	1
8.58	370	6363	1	1
8.59	370	6363	1	1
8.6	370	6363	1	1
8.61	370	6363	1	1
8.62	370	6363	1	1
8.63	370	6363	1	1
8.64	370	6363	1	1
8.65	370	6363	1	1
8.66	370	6363	1	1
8.67	370	6363	1	1
8.68	370	6363	1	1
8.69	370	6363	1	1
8.7	370	6363	1	1
8.71	370	6363	1	1
8.72	370	6363	1	1
8.73	370	6363	1	1
8.74	370	6363	1	1
8.75	370	6363	1	1
8.76	370	6363	1	1
8.77	370	6363	1	1
8.78	370	6363	1	1
8.79	370	6363	1	1
8.8	370	6363	1	1
8.81	370	6363	1	1
8.82	370	6363	1	1
8.83	370	6363	1	1
8.84	370	6363	1	1
8.85	370	6363	1	1
8.86	370	6363	1	1
8.87	370	6363	1	1
8.88	370	6363	1	1
8.89	370	6363	1	1
8.9	370	6363	1	1
8.91	370	6363	1	1
8.92	370	6363	1	1
8.93	370	6363	1	1
8.94	370	6363	1	1
8.95	370	6363	1	1
8.96	370	6363	1	1
8.97	370	6363	1	1
8.98	370	6363	1	1
8.99	370	6363	1	1
9	370	6363	1	1
9.01	370	6363	1	1
9.02	370	6363	1	1
9.03	370	6363	1	1
9.04	370	6363	1	1
9.05	370	6363	1	1
9.06	370	6363	1	1
9.07	370	6363	1	1
9.08	370	6363	1	1
9.09	370	6363	1	1
9.1	370	6363	1	1
9.11	370	6363	1	1
9.12	370	6363	1	1
9.13	370	6363	1	1
9.14	370	6363	1	1
9.15	370	6363	1	1
9.16	370	6363	1	1
9.17	370	6363	1	1
9.18	370	6363	1	1
9.19	370	6363	1	1
9.2	370	6363	1	1
9.21	370	6363	1	1
9.22	370	6363	1	1
9.23	370	6363	1	1
9.24	370	6363	1	1
9.25	370	6363	1	1
9.26	370	6363	1	1
9.27	370	6363	1	1
9.28	370	6363	1	1
9.29	370	6363	1	1
9.3	370	6363	1	1
9.31	370	6363	1	1
9.32	370	6363	1	1
9.33	370	6363	1	1
9.34	370	6363	1	1
9.35	370	6363	1	1
9.36	370	6363	1	1
9.37	370	6363	1	1
9.38	370	6363	1	1
9.39	370	6363	1	1
9.4	370	6363	1	1
9.41	370	6363	1	1
9.42	370	6363	1	1
9.43	370	6363	1	1
9.44	370	6363	1	1
9.45	370	6363	1	1
9.46	370	6363	1	1
9.47	370	6363	1	1
9.48	370	6363	1	1
9.49	370	6363	1	1
9.5	370	6363	1	1
9.51	370	6363	1	1
9.52	370	6363	1	1
9.53	370	6363	1	1
9.54	370	6363	1	1
9.55	370	6363	1	1
9.56	370	6363	1	1
9.57	370	6363	1	1
9.58	370	6363	1	1
9.59	370	6363	1	1
9.6	370	6363	1	1
9.61	370	6363	1	1
9.62	370	6363	1	1
9.63	370	6363	1	1
9.64	370	6363	1	1
9.65	370	6363	1	1
9.66	370	6363	1	1
9.67	370	6363	1	1
9.68	370	6363	1	1
9.69	370	6363	1	1
9.7	370	6363	1	1
9.71	370	6363	1	1
9.72	370	6363	1	1
9.73	370	6363	1	1
9.74	370	6363	1	1
9.75	370	6363	1	1
9.76	370	6363	1	1
9.77	370	6363	1	1
9.78	370	6363	1	1
9.79	370	6363	1	1
9.8	370	6363	1	1
9.81	370	6363	1	1
9.82	370	6363	1	1
9.83	370	6363	1	1
9.84	370	6363	1	1
9.85	370	6363	1	1
9.86	370	6363	1	1
9.87	370	6363	1	1
9.88	370	6363	1	1
9.89	370	6363	1	1
9.9	370	6363	1	1
9.91	370	6363	1	1
9.92	370	6363	1	1
9.93	370	6363	1	1
9.94	370	6363	1	1
9.95	370	6363	1	1
9.96	370	6363	1	1
9.97	370	6363	1	1
9.98	370	6363	1	1
9.99	370	6363	1	1
10	370	6363	1	1

## Sheet: ROC_A11.251
Cells, Cultured [A11.251]							Number of HK Genes	346
CV	TP	FP	1- Specificity	Sensitivity			Number of Non HK Genes	5761
0.01	8	6	0.00104149	0.0231214			Sensitivity Formula Used	TP/TP+FN
0.02	28	14	0.00243013	0.0809249			Specificity Formula Used	TN/(TN+FP)
0.03	43	20	0.00347162	0.124277
0.04	62	33	0.00572817	0.179191
0.05	74	48	0.00833189	0.213873
0.06	86	74	0.012845	0.248555
0.07	102	86	0.014928	0.294798
0.08	123	105	0.018226	0.355491
0.09	139	135	0.0234334	0.401734
0.1	163	178	0.0308974	0.471098
0.11	185	228	0.0395765	0.534682
0.12	203	296	0.05138	0.586705
0.13	213	349	0.0605798	0.615607
0.14	218	410	0.0711682	0.630058
0.15	221	473	0.0821038	0.638728
0.16	227	546	0.0947752	0.656069
0.17	240	608	0.105537	0.693642
0.18	246	678	0.117688	0.710983
0.19	253	755	0.131054	0.731214
0.2	259	824	0.143031	0.748555
0.21	268	905	0.157091	0.774566
0.22	275	990	0.171845	0.794798
0.23	276	1043	0.181045	0.797688
0.24	280	1108	0.192328	0.809249
0.25	285	1187	0.206041	0.823699
0.26	288	1241	0.215414	0.83237
0.27	290	1298	0.225308	0.83815
0.28	293	1362	0.236417	0.846821
0.29	297	1418	0.246138	0.858382
0.3	301	1479	0.256726	0.869942
0.31	304	1547	0.26853	0.878613
0.32	306	1607	0.278945	0.884393
0.33	307	1654	0.287103	0.887283
0.34	309	1721	0.298733	0.893064
0.35	313	1784	0.309668	0.904624
0.36	315	1850	0.321125	0.910405
0.37	319	1904	0.330498	0.921965
0.38	320	1959	0.340045	0.924855
0.39	321	2047	0.35532	0.927746
0.4	321	2135	0.370595	0.927746
0.41	321	2212	0.383961	0.927746
0.42	322	2273	0.39455	0.930636
0.43	325	2346	0.407221	0.939306
0.44	326	2431	0.421975	0.942197
0.45	327	2514	0.436383	0.945087
0.46	329	2605	0.452178	0.950867
0.47	330	2692	0.46728	0.953757
0.48	331	2777	0.482034	0.956647
0.49	333	2882	0.50026	0.962428
0.5	334	2972	0.515883	0.965318
0.51	334	3065	0.532026	0.965318
0.52	334	3156	0.547822	0.965318
0.53	335	3251	0.564312	0.968208
0.54	335	3367	0.584447	0.968208
0.55	335	3470	0.602326	0.968208
0.56	335	3565	0.618816	0.968208
0.57	335	3675	0.63791	0.968208
0.58	336	3778	0.655789	0.971098
0.59	336	3879	0.673321	0.971098
0.6	337	3989	0.692415	0.973988
0.61	337	4059	0.704565	0.973988
0.62	337	4148	0.720014	0.973988
0.63	337	4234	0.734942	0.973988
0.64	337	4305	0.747266	0.973988
0.65	337	4378	0.759938	0.973988
0.66	338	4452	0.772783	0.976879
0.67	338	4511	0.783024	0.976879
0.68	338	4583	0.795522	0.976879
0.69	340	4648	0.806804	0.982659
0.7	340	4706	0.816872	0.982659
0.71	341	4757	0.825725	0.985549
0.72	342	4806	0.83423	0.988439
0.73	342	4856	0.842909	0.988439
0.74	342	4902	0.850894	0.988439
0.75	342	4949	0.859052	0.988439
0.76	343	4991	0.866343	0.991329
0.77	343	5026	0.872418	0.991329
0.78	343	5056	0.877625	0.991329
0.79	343	5094	0.884221	0.991329
0.8	343	5121	0.888908	0.991329
0.81	343	5157	0.895157	0.991329
0.82	343	5191	0.901059	0.991329
0.83	343	5219	0.905919	0.991329
0.84	344	5238	0.909217	0.99422
0.85	344	5258	0.912689	0.99422
0.86	345	5291	0.918417	0.99711
0.87	345	5304	0.920673	0.99711
0.88	345	5327	0.924666	0.99711
0.89	345	5345	0.92779	0.99711
0.9	346	5367	0.931609	1
0.91	346	5385	0.934734	1
0.92	346	5397	0.936817	1
0.93	346	5407	0.938552	1
0.94	346	5426	0.94185	1
0.95	346	5438	0.943933	1
0.96	346	5454	0.946711	1
0.97	346	5467	0.948967	1
0.98	346	5483	0.951744	1
0.99	346	5498	0.954348	1
1	346	5516	0.957473	1
1.01	346	5531	0.960076	1
1.02	346	5541	0.961812	1
1.03	346	5549	0.963201	1
1.04	346	5560	0.96511	1
1.05	346	5569	0.966672	1
1.06	346	5578	0.968235	1
1.07	346	5582	0.968929	1
1.08	346	5594	0.971012	1
1.09	346	5600	0.972053	1
1.1	346	5607	0.973269	1
1.11	346	5616	0.974831	1
1.12	346	5619	0.975352	1
1.13	346	5623	0.976046	1
1.14	346	5628	0.976914	1
1.15	346	5634	0.977955	1
1.16	346	5641	0.97917	1
1.17	346	5646	0.980038	1
1.18	346	5652	0.98108	1
1.19	346	5663	0.982989	1
1.2	346	5666	0.98351	1
1.21	346	5670	0.984204	1
1.22	346	5675	0.985072	1
1.23	346	5683	0.986461	1
1.24	346	5684	0.986634	1
1.25	346	5686	0.986981	1
1.26	346	5688	0.987329	1
1.27	346	5691	0.987849	1
1.28	346	5692	0.988023	1
1.29	346	5695	0.988544	1
1.3	346	5697	0.988891	1
1.31	346	5699	0.989238	1
1.32	346	5701	0.989585	1
1.33	346	5702	0.989759	1
1.34	346	5705	0.990279	1
1.35	346	5705	0.990279	1
1.36	346	5711	0.991321	1
1.37	346	5711	0.991321	1
1.38	346	5713	0.991668	1
1.39	346	5714	0.991842	1
1.4	346	5715	0.992015	1
1.41	346	5715	0.992015	1
1.42	346	5717	0.992362	1
1.43	346	5718	0.992536	1
1.44	346	5719	0.99271	1
1.45	346	5722	0.99323	1
1.46	346	5722	0.99323	1
1.47	346	5722	0.99323	1
1.48	346	5722	0.99323	1
1.49	346	5722	0.99323	1
1.5	346	5724	0.993578	1
1.51	346	5726	0.993925	1
1.52	346	5727	0.994098	1
1.53	346	5727	0.994098	1
1.54	346	5730	0.994619	1
1.55	346	5730	0.994619	1
1.56	346	5730	0.994619	1
1.57	346	5730	0.994619	1
1.58	346	5730	0.994619	1
1.59	346	5732	0.994966	1
1.6	346	5733	0.99514	1
1.61	346	5735	0.995487	1
1.62	346	5738	0.996008	1
1.63	346	5739	0.996181	1
1.64	346	5740	0.996355	1
1.65	346	5741	0.996528	1
1.66	346	5741	0.996528	1
1.67	346	5741	0.996528	1
1.68	346	5743	0.996876	1
1.69	346	5743	0.996876	1
1.7	346	5743	0.996876	1
1.71	346	5743	0.996876	1
1.72	346	5745	0.997223	1
1.73	346	5745	0.997223	1
1.74	346	5747	0.99757	1
1.75	346	5748	0.997743	1
1.76	346	5748	0.997743	1
1.77	346	5749	0.997917	1
1.78	346	5749	0.997917	1
1.79	346	5750	0.998091	1
1.8	346	5750	0.998091	1
1.81	346	5753	0.998611	1
1.82	346	5753	0.998611	1
1.83	346	5753	0.998611	1
1.84	346	5753	0.998611	1
1.85	346	5753	0.998611	1
1.86	346	5753	0.998611	1
1.87	346	5753	0.998611	1
1.88	346	5753	0.998611	1
1.89	346	5753	0.998611	1
1.9	346	5753	0.998611	1
1.91	346	5753	0.998611	1
1.92	346	5753	0.998611	1
1.93	346	5753	0.998611	1
1.94	346	5753	0.998611	1
1.95	346	5753	0.998611	1
1.96	346	5753	0.998611	1
1.97	346	5753	0.998611	1
1.98	346	5753	0.998611	1
1.99	346	5753	0.998611	1
2	346	5755	0.998959	1
2.01	346	5755	0.998959	1
2.02	346	5755	0.998959	1
2.03	346	5755	0.998959	1
2.04	346	5755	0.998959	1
2.05	346	5756	0.999132	1
2.06	346	5756	0.999132	1
2.07	346	5756	0.999132	1
2.08	346	5756	0.999132	1
2.09	346	5756	0.999132	1
2.1	346	5756	0.999132	1
2.11	346	5756	0.999132	1
2.12	346	5756	0.999132	1
2.13	346	5756	0.999132	1
2.14	346	5756	0.999132	1
2.15	346	5756	0.999132	1
2.16	346	5757	0.999306	1
2.17	346	5757	0.999306	1
2.18	346	5757	0.999306	1
2.19	346	5757	0.999306	1
2.2	346	5757	0.999306	1
2.21	346	5757	0.999306	1
2.22	346	5758	0.999479	1
2.23	346	5758	0.999479	1
2.24	346	5759	0.999653	1
2.25	346	5759	0.999653	1
2.26	346	5759	0.999653	1
2.27	346	5759	0.999653	1
2.28	346	5759	0.999653	1
2.29	346	5759	0.999653	1
2.3	346	5759	0.999653	1
2.31	346	5759	0.999653	1
2.32	346	5759	0.999653	1
2.33	346	5759	0.999653	1
2.34	346	5759	0.999653	1
2.35	346	5759	0.999653	1
2.36	346	5759	0.999653	1
2.37	346	5759	0.999653	1
2.38	346	5759	0.999653	1
2.39	346	5760	0.999826	1
2.4	346	5760	0.999826	1
2.41	346	5760	0.999826	1
2.42	346	5760	0.999826	1
2.43	346	5760	0.999826	1
2.44	346	5760	0.999826	1
2.45	346	5760	0.999826	1
2.46	346	5760	0.999826	1
2.47	346	5760	0.999826	1
2.48	346	5760	0.999826	1
2.49	346	5760	0.999826	1
2.5	346	5760	0.999826	1
2.51	346	5760	0.999826	1
2.52	346	5760	0.999826	1
2.53	346	5761	1	1
2.54	346	5761	1	1
2.55	346	5761	1	1
2.56	346	5761	1	1
2.57	346	5761	1	1
2.58	346	5761	1	1
2.59	346	5761	1	1
2.6	346	5761	1	1
2.61	346	5761	1	1
2.62	346	5761	1	1
2.63	346	5761	1	1
2.64	346	5761	1	1
2.65	346	5761	1	1
2.66	346	5761	1	1
2.67	346	5761	1	1
2.68	346	5761	1	1
2.69	346	5761	1	1
2.7	346	5761	1	1
2.71	346	5761	1	1
2.72	346	5761	1	1
2.73	346	5761	1	1
2.74	346	5761	1	1
2.75	346	5761	1	1
2.76	346	5761	1	1
2.77	346	5761	1	1
2.78	346	5761	1	1
2.79	346	5761	1	1
2.8	346	5761	1	1
2.81	346	5761	1	1
2.82	346	5761	1	1
2.83	346	5761	1	1
2.84	346	5761	1	1
2.85	346	5761	1	1
2.86	346	5761	1	1
2.87	346	5761	1	1
2.88	346	5761	1	1
2.89	346	5761	1	1
2.9	346	5761	1	1
2.91	346	5761	1	1
2.92	346	5761	1	1
2.93	346	5761	1	1
2.94	346	5761	1	1
2.95	346	5761	1	1
2.96	346	5761	1	1
2.97	346	5761	1	1
2.98	346	5761	1	1
2.99	346	5761	1	1
3	346	5761	1	1
3.01	346	5761	1	1
3.02	346	5761	1	1
3.03	346	5761	1	1
3.04	346	5761	1	1
3.05	346	5761	1	1
3.06	346	5761	1	1
3.07	346	5761	1	1
3.08	346	5761	1	1
3.09	346	5761	1	1
3.1	346	5761	1	1
3.11	346	5761	1	1
3.12	346	5761	1	1
3.13	346	5761	1	1
3.14	346	5761	1	1
3.15	346	5761	1	1
3.16	346	5761	1	1
3.17	346	5761	1	1
3.18	346	5761	1	1
3.19	346	5761	1	1
3.2	346	5761	1	1
3.21	346	5761	1	1
3.22	346	5761	1	1
3.23	346	5761	1	1
3.24	346	5761	1	1
3.25	346	5761	1	1
3.26	346	5761	1	1
3.27	346	5761	1	1
3.28	346	5761	1	1
3.29	346	5761	1	1
3.3	346	5761	1	1
3.31	346	5761	1	1
3.32	346	5761	1	1
3.33	346	5761	1	1
3.34	346	5761	1	1
3.35	346	5761	1	1
3.36	346	5761	1	1
3.37	346	5761	1	1
3.38	346	5761	1	1
3.39	346	5761	1	1
3.4	346	5761	1	1
3.41	346	5761	1	1
3.42	346	5761	1	1
3.43	346	5761	1	1
3.44	346	5761	1	1
3.45	346	5761	1	1
3.46	346	5761	1	1
3.47	346	5761	1	1
3.48	346	5761	1	1
3.49	346	5761	1	1
3.5	346	5761	1	1
3.51	346	5761	1	1
3.52	346	5761	1	1
3.53	346	5761	1	1
3.54	346	5761	1	1
3.55	346	5761	1	1
3.56	346	5761	1	1
3.57	346	5761	1	1
3.58	346	5761	1	1
3.59	346	5761	1	1
3.6	346	5761	1	1
3.61	346	5761	1	1
3.62	346	5761	1	1
3.63	346	5761	1	1
3.64	346	5761	1	1
3.65	346	5761	1	1
3.66	346	5761	1	1
3.67	346	5761	1	1
3.68	346	5761	1	1
3.69	346	5761	1	1
3.7	346	5761	1	1
3.71	346	5761	1	1
3.72	346	5761	1	1
3.73	346	5761	1	1
3.74	346	5761	1	1
3.75	346	5761	1	1
3.76	346	5761	1	1
3.77	346	5761	1	1
3.78	346	5761	1	1
3.79	346	5761	1	1
3.8	346	5761	1	1
3.81	346	5761	1	1
3.82	346	5761	1	1
3.83	346	5761	1	1
3.84	346	5761	1	1
3.85	346	5761	1	1
3.86	346	5761	1	1
3.87	346	5761	1	1
3.88	346	5761	1	1
3.89	346	5761	1	1
3.9	346	5761	1	1
3.91	346	5761	1	1
3.92	346	5761	1	1
3.93	346	5761	1	1
3.94	346	5761	1	1
3.95	346	5761	1	1
3.96	346	5761	1	1
3.97	346	5761	1	1
3.98	346	5761	1	1
3.99	346	5761	1	1
4	346	5761	1	1
4.01	346	5761	1	1
4.02	346	5761	1	1
4.03	346	5761	1	1
4.04	346	5761	1	1
4.05	346	5761	1	1
4.06	346	5761	1	1
4.07	346	5761	1	1
4.08	346	5761	1	1
4.09	346	5761	1	1
4.1	346	5761	1	1
4.11	346	5761	1	1
4.12	346	5761	1	1
4.13	346	5761	1	1
4.14	346	5761	1	1
4.15	346	5761	1	1
4.16	346	5761	1	1
4.17	346	5761	1	1
4.18	346	5761	1	1
4.19	346	5761	1	1
4.2	346	5761	1	1
4.21	346	5761	1	1
4.22	346	5761	1	1
4.23	346	5761	1	1
4.24	346	5761	1	1
4.25	346	5761	1	1
4.26	346	5761	1	1
4.27	346	5761	1	1
4.28	346	5761	1	1
4.29	346	5761	1	1
4.3	346	5761	1	1
4.31	346	5761	1	1
4.32	346	5761	1	1
4.33	346	5761	1	1
4.34	346	5761	1	1
4.35	346	5761	1	1
4.36	346	5761	1	1
4.37	346	5761	1	1
4.38	346	5761	1	1
4.39	346	5761	1	1
4.4	346	5761	1	1
4.41	346	5761	1	1
4.42	346	5761	1	1
4.43	346	5761	1	1
4.44	346	5761	1	1
4.45	346	5761	1	1
4.46	346	5761	1	1
4.47	346	5761	1	1
4.48	346	5761	1	1
4.49	346	5761	1	1
4.5	346	5761	1	1
4.51	346	5761	1	1
4.52	346	5761	1	1
4.53	346	5761	1	1
4.54	346	5761	1	1
4.55	346	5761	1	1
4.56	346	5761	1	1
4.57	346	5761	1	1
4.58	346	5761	1	1
4.59	346	5761	1	1
4.6	346	5761	1	1
4.61	346	5761	1	1
4.62	346	5761	1	1
4.63	346	5761	1	1
4.64	346	5761	1	1
4.65	346	5761	1	1
4.66	346	5761	1	1
4.67	346	5761	1	1
4.68	346	5761	1	1
4.69	346	5761	1	1
4.7	346	5761	1	1
4.71	346	5761	1	1
4.72	346	5761	1	1
4.73	346	5761	1	1
4.74	346	5761	1	1
4.75	346	5761	1	1
4.76	346	5761	1	1
4.77	346	5761	1	1
4.78	346	5761	1	1
4.79	346	5761	1	1
4.8	346	5761	1	1
4.81	346	5761	1	1
4.82	346	5761	1	1
4.83	346	5761	1	1
4.84	346	5761	1	1
4.85	346	5761	1	1
4.86	346	5761	1	1
4.87	346	5761	1	1
4.88	346	5761	1	1
4.89	346	5761	1	1
4.9	346	5761	1	1
4.91	346	5761	1	1
4.92	346	5761	1	1
4.93	346	5761	1	1
4.94	346	5761	1	1
4.95	346	5761	1	1
4.96	346	5761	1	1
4.97	346	5761	1	1
4.98	346	5761	1	1
4.99	346	5761	1	1
5	346	5761	1	1
5.01	346	5761	1	1
5.02	346	5761	1	1
5.03	346	5761	1	1
5.04	346	5761	1	1
5.05	346	5761	1	1
5.06	346	5761	1	1
5.07	346	5761	1	1
5.08	346	5761	1	1
5.09	346	5761	1	1
5.1	346	5761	1	1
5.11	346	5761	1	1
5.12	346	5761	1	1
5.13	346	5761	1	1
5.14	346	5761	1	1
5.15	346	5761	1	1
5.16	346	5761	1	1
5.17	346	5761	1	1
5.18	346	5761	1	1
5.19	346	5761	1	1
5.2	346	5761	1	1
5.21	346	5761	1	1
5.22	346	5761	1	1
5.23	346	5761	1	1
5.24	346	5761	1	1
5.25	346	5761	1	1
5.26	346	5761	1	1
5.27	346	5761	1	1
5.28	346	5761	1	1
5.29	346	5761	1	1
5.3	346	5761	1	1
5.31	346	5761	1	1
5.32	346	5761	1	1
5.33	346	5761	1	1
5.34	346	5761	1	1
5.35	346	5761	1	1
5.36	346	5761	1	1
5.37	346	5761	1	1
5.38	346	5761	1	1
5.39	346	5761	1	1
5.4	346	5761	1	1
5.41	346	5761	1	1
5.42	346	5761	1	1
5.43	346	5761	1	1
5.44	346	5761	1	1
5.45	346	5761	1	1
5.46	346	5761	1	1
5.47	346	5761	1	1
5.48	346	5761	1	1
5.49	346	5761	1	1
5.5	346	5761	1	1
5.51	346	5761	1	1
5.52	346	5761	1	1
5.53	346	5761	1	1
5.54	346	5761	1	1
5.55	346	5761	1	1
5.56	346	5761	1	1
5.57	346	5761	1	1
5.58	346	5761	1	1
5.59	346	5761	1	1
5.6	346	5761	1	1
5.61	346	5761	1	1
5.62	346	5761	1	1
5.63	346	5761	1	1
5.64	346	5761	1	1
5.65	346	5761	1	1
5.66	346	5761	1	1
5.67	346	5761	1	1
5.68	346	5761	1	1
5.69	346	5761	1	1
5.7	346	5761	1	1
5.71	346	5761	1	1
5.72	346	5761	1	1
5.73	346	5761	1	1
5.74	346	5761	1	1
5.75	346	5761	1	1
5.76	346	5761	1	1
5.77	346	5761	1	1
5.78	346	5761	1	1
5.79	346	5761	1	1
5.8	346	5761	1	1
5.81	346	5761	1	1
5.82	346	5761	1	1
5.83	346	5761	1	1
5.84	346	5761	1	1
5.85	346	5761	1	1
5.86	346	5761	1	1
5.87	346	5761	1	1
5.88	346	5761	1	1
5.89	346	5761	1	1
5.9	346	5761	1	1
5.91	346	5761	1	1
5.92	346	5761	1	1
5.93	346	5761	1	1
5.94	346	5761	1	1
5.95	346	5761	1	1
5.96	346	5761	1	1
5.97	346	5761	1	1
5.98	346	5761	1	1
5.99	346	5761	1	1
6	346	5761	1	1
6.01	346	5761	1	1
6.02	346	5761	1	1
6.03	346	5761	1	1
6.04	346	5761	1	1
6.05	346	5761	1	1
6.06	346	5761	1	1
6.07	346	5761	1	1
6.08	346	5761	1	1
6.09	346	5761	1	1
6.1	346	5761	1	1
6.11	346	5761	1	1
6.12	346	5761	1	1
6.13	346	5761	1	1
6.14	346	5761	1	1
6.15	346	5761	1	1
6.16	346	5761	1	1
6.17	346	5761	1	1
6.18	346	5761	1	1
6.19	346	5761	1	1
6.2	346	5761	1	1
6.21	346	5761	1	1
6.22	346	5761	1	1
6.23	346	5761	1	1
6.24	346	5761	1	1
6.25	346	5761	1	1
6.26	346	5761	1	1
6.27	346	5761	1	1
6.28	346	5761	1	1
6.29	346	5761	1	1
6.3	346	5761	1	1
6.31	346	5761	1	1
6.32	346	5761	1	1
6.33	346	5761	1	1
6.34	346	5761	1	1
6.35	346	5761	1	1
6.36	346	5761	1	1
6.37	346	5761	1	1
6.38	346	5761	1	1
6.39	346	5761	1	1
6.4	346	5761	1	1
6.41	346	5761	1	1
6.42	346	5761	1	1
6.43	346	5761	1	1
6.44	346	5761	1	1
6.45	346	5761	1	1
6.46	346	5761	1	1
6.47	346	5761	1	1
6.48	346	5761	1	1
6.49	346	5761	1	1
6.5	346	5761	1	1
6.51	346	5761	1	1
6.52	346	5761	1	1
6.53	346	5761	1	1
6.54	346	5761	1	1
6.55	346	5761	1	1
6.56	346	5761	1	1
6.57	346	5761	1	1
6.58	346	5761	1	1
6.59	346	5761	1	1
6.6	346	5761	1	1
6.61	346	5761	1	1
6.62	346	5761	1	1
6.63	346	5761	1	1
6.64	346	5761	1	1
6.65	346	5761	1	1
6.66	346	5761	1	1
6.67	346	5761	1	1
6.68	346	5761	1	1
6.69	346	5761	1	1
6.7	346	5761	1	1
6.71	346	5761	1	1
6.72	346	5761	1	1
6.73	346	5761	1	1
6.74	346	5761	1	1
6.75	346	5761	1	1
6.76	346	5761	1	1
6.77	346	5761	1	1
6.78	346	5761	1	1
6.79	346	5761	1	1
6.8	346	5761	1	1
6.81	346	5761	1	1
6.82	346	5761	1	1
6.83	346	5761	1	1
6.84	346	5761	1	1
6.85	346	5761	1	1
6.86	346	5761	1	1
6.87	346	5761	1	1
6.88	346	5761	1	1
6.89	346	5761	1	1
6.9	346	5761	1	1
6.91	346	5761	1	1
6.92	346	5761	1	1
6.93	346	5761	1	1
6.94	346	5761	1	1
6.95	346	5761	1	1
6.96	346	5761	1	1
6.97	346	5761	1	1
6.98	346	5761	1	1
6.99	346	5761	1	1
7	346	5761	1	1
7.01	346	5761	1	1
7.02	346	5761	1	1
7.03	346	5761	1	1
7.04	346	5761	1	1
7.05	346	5761	1	1
7.06	346	5761	1	1
7.07	346	5761	1	1
7.08	346	5761	1	1
7.09	346	5761	1	1
7.1	346	5761	1	1
7.11	346	5761	1	1
7.12	346	5761	1	1
7.13	346	5761	1	1
7.14	346	5761	1	1
7.15	346	5761	1	1
7.16	346	5761	1	1
7.17	346	5761	1	1
7.18	346	5761	1	1
7.19	346	5761	1	1
7.2	346	5761	1	1
7.21	346	5761	1	1
7.22	346	5761	1	1
7.23	346	5761	1	1
7.24	346	5761	1	1
7.25	346	5761	1	1
7.26	346	5761	1	1
7.27	346	5761	1	1
7.28	346	5761	1	1
7.29	346	5761	1	1
7.3	346	5761	1	1
7.31	346	5761	1	1
7.32	346	5761	1	1
7.33	346	5761	1	1
7.34	346	5761	1	1
7.35	346	5761	1	1
7.36	346	5761	1	1
7.37	346	5761	1	1
7.38	346	5761	1	1
7.39	346	5761	1	1
7.4	346	5761	1	1
7.41	346	5761	1	1
7.42	346	5761	1	1
7.43	346	5761	1	1
7.44	346	5761	1	1
7.45	346	5761	1	1
7.46	346	5761	1	1
7.47	346	5761	1	1
7.48	346	5761	1	1
7.49	346	5761	1	1
7.5	346	5761	1	1
7.51	346	5761	1	1
7.52	346	5761	1	1
7.53	346	5761	1	1
7.54	346	5761	1	1
7.55	346	5761	1	1
7.56	346	5761	1	1
7.57	346	5761	1	1
7.58	346	5761	1	1
7.59	346	5761	1	1
7.6	346	5761	1	1
7.61	346	5761	1	1
7.62	346	5761	1	1
7.63	346	5761	1	1
7.64	346	5761	1	1
7.65	346	5761	1	1
7.66	346	5761	1	1
7.67	346	5761	1	1
7.68	346	5761	1	1
7.69	346	5761	1	1
7.7	346	5761	1	1
7.71	346	5761	1	1
7.72	346	5761	1	1
7.73	346	5761	1	1
7.74	346	5761	1	1
7.75	346	5761	1	1
7.76	346	5761	1	1
7.77	346	5761	1	1
7.78	346	5761	1	1
7.79	346	5761	1	1
7.8	346	5761	1	1
7.81	346	5761	1	1
7.82	346	5761	1	1
7.83	346	5761	1	1
7.84	346	5761	1	1
7.85	346	5761	1	1
7.86	346	5761	1	1
7.87	346	5761	1	1
7.88	346	5761	1	1
7.89	346	5761	1	1
7.9	346	5761	1	1
7.91	346	5761	1	1
7.92	346	5761	1	1
7.93	346	5761	1	1
7.94	346	5761	1	1
7.95	346	5761	1	1
7.96	346	5761	1	1
7.97	346	5761	1	1
7.98	346	5761	1	1
7.99	346	5761	1	1
8	346	5761	1	1
8.01	346	5761	1	1
8.02	346	5761	1	1
8.03	346	5761	1	1
8.04	346	5761	1	1
8.05	346	5761	1	1
8.06	346	5761	1	1
8.07	346	5761	1	1
8.08	346	5761	1	1
8.09	346	5761	1	1
8.1	346	5761	1	1
8.11	346	5761	1	1
8.12	346	5761	1	1
8.13	346	5761	1	1
8.14	346	5761	1	1
8.15	346	5761	1	1
8.16	346	5761	1	1
8.17	346	5761	1	1
8.18	346	5761	1	1
8.19	346	5761	1	1
8.2	346	5761	1	1
8.21	346	5761	1	1
8.22	346	5761	1	1
8.23	346	5761	1	1
8.24	346	5761	1	1
8.25	346	5761	1	1
8.26	346	5761	1	1
8.27	346	5761	1	1
8.28	346	5761	1	1
8.29	346	5761	1	1
8.3	346	5761	1	1
8.31	346	5761	1	1
8.32	346	5761	1	1
8.33	346	5761	1	1
8.34	346	5761	1	1
8.35	346	5761	1	1
8.36	346	5761	1	1
8.37	346	5761	1	1
8.38	346	5761	1	1
8.39	346	5761	1	1
8.4	346	5761	1	1
8.41	346	5761	1	1
8.42	346	5761	1	1
8.43	346	5761	1	1
8.44	346	5761	1	1
8.45	346	5761	1	1
8.46	346	5761	1	1
8.47	346	5761	1	1
8.48	346	5761	1	1
8.49	346	5761	1	1
8.5	346	5761	1	1
8.51	346	5761	1	1
8.52	346	5761	1	1
8.53	346	5761	1	1
8.54	346	5761	1	1
8.55	346	5761	1	1
8.56	346	5761	1	1
8.57	346	5761	1	1
8.58	346	5761	1	1
8.59	346	5761	1	1
8.6	346	5761	1	1
8.61	346	5761	1	1
8.62	346	5761	1	1
8.63	346	5761	1	1
8.64	346	5761	1	1
8.65	346	5761	1	1
8.66	346	5761	1	1
8.67	346	5761	1	1
8.68	346	5761	1	1
8.69	346	5761	1	1
8.7	346	5761	1	1
8.71	346	5761	1	1
8.72	346	5761	1	1
8.73	346	5761	1	1
8.74	346	5761	1	1
8.75	346	5761	1	1
8.76	346	5761	1	1
8.77	346	5761	1	1
8.78	346	5761	1	1
8.79	346	5761	1	1
8.8	346	5761	1	1
8.81	346	5761	1	1
8.82	346	5761	1	1
8.83	346	5761	1	1
8.84	346	5761	1	1
8.85	346	5761	1	1
8.86	346	5761	1	1
8.87	346	5761	1	1
8.88	346	5761	1	1
8.89	346	5761	1	1
8.9	346	5761	1	1
8.91	346	5761	1	1
8.92	346	5761	1	1
8.93	346	5761	1	1
8.94	346	5761	1	1
8.95	346	5761	1	1
8.96	346	5761	1	1
8.97	346	5761	1	1
8.98	346	5761	1	1
8.99	346	5761	1	1
9	346	5761	1	1
9.01	346	5761	1	1
9.02	346	5761	1	1
9.03	346	5761	1	1
9.04	346	5761	1	1
9.05	346	5761	1	1
9.06	346	5761	1	1
9.07	346	5761	1	1
9.08	346	5761	1	1
9.09	346	5761	1	1
9.1	346	5761	1	1
9.11	346	5761	1	1
9.12	346	5761	1	1
9.13	346	5761	1	1
9.14	346	5761	1	1
9.15	346	5761	1	1
9.16	346	5761	1	1
9.17	346	5761	1	1
9.18	346	5761	1	1
9.19	346	5761	1	1
9.2	346	5761	1	1
9.21	346	5761	1	1
9.22	346	5761	1	1
9.23	346	5761	1	1
9.24	346	5761	1	1
9.25	346	5761	1	1
9.26	346	5761	1	1
9.27	346	5761	1	1
9.28	346	5761	1	1
9.29	346	5761	1	1
9.3	346	5761	1	1
9.31	346	5761	1	1
9.32	346	5761	1	1
9.33	346	5761	1	1
9.34	346	5761	1	1
9.35	346	5761	1	1
9.36	346	5761	1	1
9.37	346	5761	1	1
9.38	346	5761	1	1
9.39	346	5761	1	1
9.4	346	5761	1	1
9.41	346	5761	1	1
9.42	346	5761	1	1
9.43	346	5761	1	1
9.44	346	5761	1	1
9.45	346	5761	1	1
9.46	346	5761	1	1
9.47	346	5761	1	1
9.48	346	5761	1	1
9.49	346	5761	1	1
9.5	346	5761	1	1
9.51	346	5761	1	1
9.52	346	5761	1	1
9.53	346	5761	1	1
9.54	346	5761	1	1
9.55	346	5761	1	1
9.56	346	5761	1	1
9.57	346	5761	1	1
9.58	346	5761	1	1
9.59	346	5761	1	1
9.6	346	5761	1	1
9.61	346	5761	1	1
9.62	346	5761	1	1
9.63	346	5761	1	1
9.64	346	5761	1	1
9.65	346	5761	1	1
9.66	346	5761	1	1
9.67	346	5761	1	1
9.68	346	5761	1	1
9.69	346	5761	1	1
9.7	346	5761	1	1
9.71	346	5761	1	1
9.72	346	5761	1	1
9.73	346	5761	1	1
9.74	346	5761	1	1
9.75	346	5761	1	1
9.76	346	5761	1	1
9.77	346	5761	1	1
9.78	346	5761	1	1
9.79	346	5761	1	1
9.8	346	5761	1	1
9.81	346	5761	1	1
9.82	346	5761	1	1
9.83	346	5761	1	1
9.84	346	5761	1	1
9.85	346	5761	1	1
9.86	346	5761	1	1
9.87	346	5761	1	1
9.88	346	5761	1	1
9.89	346	5761	1	1
9.9	346	5761	1	1
9.91	346	5761	1	1
9.92	346	5761	1	1
9.93	346	5761	1	1
9.94	346	5761	1	1
9.95	346	5761	1	1
9.96	346	5761	1	1
9.97	346	5761	1	1
9.98	346	5761	1	1
9.99	346	5761	1	1
10	346	5761	1	1

## Sheet: ROC_A11.284
Cellular Structures [A11.284]							Number of HK Genes	351
CV	TP	FP	1- Specificity	Sensitivity			Number of Non HK Genes	5793
0.01	9	10	0.00172622	0.025641			Sensitivity Formula Used	TP/TP+FN
0.02	15	13	0.00224409	0.042735			Specificity Formula Used	TN/(TN+FP)
0.03	24	14	0.00241671	0.0683761
0.04	29	20	0.00345244	0.0826211
0.05	41	34	0.00586915	0.116809
0.06	52	49	0.00845848	0.148148
0.07	61	66	0.0113931	0.173789
0.08	75	80	0.0138098	0.213675
0.09	87	104	0.0179527	0.247863
0.1	98	134	0.0231314	0.279202
0.11	112	158	0.0272743	0.319088
0.12	132	190	0.0327982	0.376068
0.13	138	230	0.0397031	0.393162
0.14	150	277	0.0478163	0.42735
0.15	160	327	0.0564474	0.45584
0.16	165	380	0.0655964	0.470085
0.17	186	435	0.0750906	0.529915
0.18	195	505	0.0871742	0.555556
0.19	201	568	0.0980494	0.57265
0.2	209	619	0.106853	0.595442
0.21	217	685	0.118246	0.618234
0.22	229	756	0.130502	0.652422
0.23	235	825	0.142413	0.669516
0.24	238	888	0.153288	0.678063
0.25	242	960	0.165717	0.689459
0.26	249	1026	0.17711	0.709402
0.27	256	1087	0.18764	0.729345
0.28	260	1157	0.199724	0.740741
0.29	264	1219	0.210426	0.752137
0.3	270	1282	0.221302	0.769231
0.31	272	1341	0.231486	0.774929
0.32	273	1398	0.241326	0.777778
0.33	278	1469	0.253582	0.792023
0.34	280	1544	0.266529	0.797721
0.35	282	1608	0.277576	0.803419
0.36	289	1682	0.29035	0.823362
0.37	290	1755	0.302952	0.826211
0.38	293	1829	0.315726	0.834758
0.39	298	1908	0.329363	0.849003
0.4	302	1988	0.343173	0.860399
0.41	306	2061	0.355774	0.871795
0.42	309	2156	0.372173	0.880342
0.43	312	2238	0.386328	0.888889
0.44	316	2329	0.402037	0.900285
0.45	318	2421	0.417918	0.905983
0.46	319	2516	0.434317	0.908832
0.47	321	2613	0.451062	0.91453
0.48	322	2724	0.470223	0.917379
0.49	322	2812	0.485413	0.917379
0.5	327	2914	0.503021	0.931624
0.51	329	3014	0.520283	0.937322
0.52	331	3121	0.538754	0.94302
0.53	333	3224	0.556534	0.948718
0.54	335	3345	0.577421	0.954416
0.55	335	3455	0.596409	0.954416
0.56	336	3548	0.612463	0.957265
0.57	336	3670	0.633523	0.957265
0.58	336	3795	0.655101	0.957265
0.59	339	3890	0.6715	0.965812
0.6	339	4009	0.692042	0.965812
0.61	339	4101	0.707923	0.965812
0.62	339	4181	0.721733	0.965812
0.63	340	4268	0.736751	0.968661
0.64	340	4353	0.751424	0.968661
0.65	341	4437	0.765924	0.97151
0.66	341	4514	0.779216	0.97151
0.67	342	4579	0.790437	0.974359
0.68	342	4646	0.802002	0.974359
0.69	344	4733	0.817021	0.980057
0.7	344	4804	0.829277	0.980057
0.71	345	4875	0.841533	0.982906
0.72	346	4931	0.8512	0.985755
0.73	346	4983	0.860176	0.985755
0.74	346	5027	0.867771	0.985755
0.75	346	5060	0.873468	0.985755
0.76	346	5103	0.880891	0.985755
0.77	346	5132	0.885897	0.985755
0.78	346	5173	0.892974	0.985755
0.79	346	5213	0.899879	0.985755
0.8	346	5238	0.904195	0.985755
0.81	346	5265	0.908856	0.985755
0.82	346	5294	0.913862	0.985755
0.83	346	5320	0.91835	0.985755
0.84	347	5340	0.921802	0.988604
0.85	347	5360	0.925255	0.988604
0.86	347	5376	0.928017	0.988604
0.87	348	5396	0.931469	0.991453
0.88	348	5417	0.935094	0.991453
0.89	349	5436	0.938374	0.994302
0.9	349	5453	0.941308	0.994302
0.91	349	5468	0.943898	0.994302
0.92	349	5482	0.946315	0.994302
0.93	350	5499	0.949249	0.997151
0.94	350	5509	0.950975	0.997151
0.95	350	5521	0.953047	0.997151
0.96	350	5533	0.955118	0.997151
0.97	350	5543	0.956844	0.997151
0.98	350	5557	0.959261	0.997151
0.99	351	5574	0.962196	1
1	351	5590	0.964958	1
1.01	351	5599	0.966511	1
1.02	351	5607	0.967892	1
1.03	351	5610	0.96841	1
1.04	351	5616	0.969446	1
1.05	351	5623	0.970654	1
1.06	351	5629	0.97169	1
1.07	351	5638	0.973244	1
1.08	351	5646	0.974625	1
1.09	351	5651	0.975488	1
1.1	351	5659	0.976869	1
1.11	351	5672	0.979113	1
1.12	351	5680	0.980494	1
1.13	351	5690	0.98222	1
1.14	351	5694	0.98291	1
1.15	351	5695	0.983083	1
1.16	351	5701	0.984119	1
1.17	351	5702	0.984291	1
1.18	351	5704	0.984637	1
1.19	351	5704	0.984637	1
1.2	351	5709	0.9855	1
1.21	351	5711	0.985845	1
1.22	351	5713	0.98619	1
1.23	351	5718	0.987053	1
1.24	351	5721	0.987571	1
1.25	351	5721	0.987571	1
1.26	351	5725	0.988262	1
1.27	351	5728	0.98878	1
1.28	351	5732	0.98947	1
1.29	351	5735	0.989988	1
1.3	351	5739	0.990678	1
1.31	351	5740	0.990851	1
1.32	351	5743	0.991369	1
1.33	351	5744	0.991542	1
1.34	351	5749	0.992405	1
1.35	351	5750	0.992577	1
1.36	351	5750	0.992577	1
1.37	351	5750	0.992577	1
1.38	351	5750	0.992577	1
1.39	351	5752	0.992922	1
1.4	351	5753	0.993095	1
1.41	351	5755	0.99344	1
1.42	351	5758	0.993958	1
1.43	351	5758	0.993958	1
1.44	351	5760	0.994303	1
1.45	351	5760	0.994303	1
1.46	351	5762	0.994649	1
1.47	351	5762	0.994649	1
1.48	351	5763	0.994821	1
1.49	351	5763	0.994821	1
1.5	351	5764	0.994994	1
1.51	351	5765	0.995167	1
1.52	351	5766	0.995339	1
1.53	351	5768	0.995684	1
1.54	351	5768	0.995684	1
1.55	351	5770	0.99603	1
1.56	351	5771	0.996202	1
1.57	351	5771	0.996202	1
1.58	351	5772	0.996375	1
1.59	351	5773	0.996548	1
1.6	351	5773	0.996548	1
1.61	351	5774	0.99672	1
1.62	351	5775	0.996893	1
1.63	351	5775	0.996893	1
1.64	351	5775	0.996893	1
1.65	351	5775	0.996893	1
1.66	351	5776	0.997065	1
1.67	351	5776	0.997065	1
1.68	351	5776	0.997065	1
1.69	351	5776	0.997065	1
1.7	351	5776	0.997065	1
1.71	351	5776	0.997065	1
1.72	351	5776	0.997065	1
1.73	351	5776	0.997065	1
1.74	351	5784	0.998446	1
1.75	351	5785	0.998619	1
1.76	351	5786	0.998792	1
1.77	351	5786	0.998792	1
1.78	351	5786	0.998792	1
1.79	351	5786	0.998792	1
1.8	351	5786	0.998792	1
1.81	351	5786	0.998792	1
1.82	351	5786	0.998792	1
1.83	351	5786	0.998792	1
1.84	351	5786	0.998792	1
1.85	351	5786	0.998792	1
1.86	351	5787	0.998964	1
1.87	351	5787	0.998964	1
1.88	351	5789	0.99931	1
1.89	351	5789	0.99931	1
1.9	351	5789	0.99931	1
1.91	351	5790	0.999482	1
1.92	351	5790	0.999482	1
1.93	351	5790	0.999482	1
1.94	351	5790	0.999482	1
1.95	351	5790	0.999482	1
1.96	351	5790	0.999482	1
1.97	351	5790	0.999482	1
1.98	351	5790	0.999482	1
1.99	351	5790	0.999482	1
2	351	5791	0.999655	1
2.01	351	5791	0.999655	1
2.02	351	5791	0.999655	1
2.03	351	5791	0.999655	1
2.04	351	5791	0.999655	1
2.05	351	5791	0.999655	1
2.06	351	5791	0.999655	1
2.07	351	5791	0.999655	1
2.08	351	5791	0.999655	1
2.09	351	5791	0.999655	1
2.1	351	5791	0.999655	1
2.11	351	5791	0.999655	1
2.12	351	5791	0.999655	1
2.13	351	5791	0.999655	1
2.14	351	5791	0.999655	1
2.15	351	5791	0.999655	1
2.16	351	5791	0.999655	1
2.17	351	5791	0.999655	1
2.18	351	5791	0.999655	1
2.19	351	5791	0.999655	1
2.2	351	5791	0.999655	1
2.21	351	5791	0.999655	1
2.22	351	5791	0.999655	1
2.23	351	5791	0.999655	1
2.24	351	5791	0.999655	1
2.25	351	5791	0.999655	1
2.26	351	5791	0.999655	1
2.27	351	5792	0.999827	1
2.28	351	5792	0.999827	1
2.29	351	5792	0.999827	1
2.3	351	5792	0.999827	1
2.31	351	5792	0.999827	1
2.32	351	5792	0.999827	1
2.33	351	5792	0.999827	1
2.34	351	5792	0.999827	1
2.35	351	5792	0.999827	1
2.36	351	5793	1	1
2.37	351	5793	1	1
2.38	351	5793	1	1
2.39	351	5793	1	1
2.4	351	5793	1	1
2.41	351	5793	1	1
2.42	351	5793	1	1
2.43	351	5793	1	1
2.44	351	5793	1	1
2.45	351	5793	1	1
2.46	351	5793	1	1
2.47	351	5793	1	1
2.48	351	5793	1	1
2.49	351	5793	1	1
2.5	351	5793	1	1
2.51	351	5793	1	1
2.52	351	5793	1	1
2.53	351	5793	1	1
2.54	351	5793	1	1
2.55	351	5793	1	1
2.56	351	5793	1	1
2.57	351	5793	1	1
2.58	351	5793	1	1
2.59	351	5793	1	1
2.6	351	5793	1	1
2.61	351	5793	1	1
2.62	351	5793	1	1
2.63	351	5793	1	1
2.64	351	5793	1	1
2.65	351	5793	1	1
2.66	351	5793	1	1
2.67	351	5793	1	1
2.68	351	5793	1	1
2.69	351	5793	1	1
2.7	351	5793	1	1
2.71	351	5793	1	1
2.72	351	5793	1	1
2.73	351	5793	1	1
2.74	351	5793	1	1
2.75	351	5793	1	1
2.76	351	5793	1	1
2.77	351	5793	1	1
2.78	351	5793	1	1
2.79	351	5793	1	1
2.8	351	5793	1	1
2.81	351	5793	1	1
2.82	351	5793	1	1
2.83	351	5793	1	1
2.84	351	5793	1	1
2.85	351	5793	1	1
2.86	351	5793	1	1
2.87	351	5793	1	1
2.88	351	5793	1	1
2.89	351	5793	1	1
2.9	351	5793	1	1
2.91	351	5793	1	1
2.92	351	5793	1	1
2.93	351	5793	1	1
2.94	351	5793	1	1
2.95	351	5793	1	1
2.96	351	5793	1	1
2.97	351	5793	1	1
2.98	351	5793	1	1
2.99	351	5793	1	1
3	351	5793	1	1
3.01	351	5793	1	1
3.02	351	5793	1	1
3.03	351	5793	1	1
3.04	351	5793	1	1
3.05	351	5793	1	1
3.06	351	5793	1	1
3.07	351	5793	1	1
3.08	351	5793	1	1
3.09	351	5793	1	1
3.1	351	5793	1	1
3.11	351	5793	1	1
3.12	351	5793	1	1
3.13	351	5793	1	1
3.14	351	5793	1	1
3.15	351	5793	1	1
3.16	351	5793	1	1
3.17	351	5793	1	1
3.18	351	5793	1	1
3.19	351	5793	1	1
3.2	351	5793	1	1
3.21	351	5793	1	1
3.22	351	5793	1	1
3.23	351	5793	1	1
3.24	351	5793	1	1
3.25	351	5793	1	1
3.26	351	5793	1	1
3.27	351	5793	1	1
3.28	351	5793	1	1
3.29	351	5793	1	1
3.3	351	5793	1	1
3.31	351	5793	1	1
3.32	351	5793	1	1
3.33	351	5793	1	1
3.34	351	5793	1	1
3.35	351	5793	1	1
3.36	351	5793	1	1
3.37	351	5793	1	1
3.38	351	5793	1	1
3.39	351	5793	1	1
3.4	351	5793	1	1
3.41	351	5793	1	1
3.42	351	5793	1	1
3.43	351	5793	1	1
3.44	351	5793	1	1
3.45	351	5793	1	1
3.46	351	5793	1	1
3.47	351	5793	1	1
3.48	351	5793	1	1
3.49	351	5793	1	1
3.5	351	5793	1	1
3.51	351	5793	1	1
3.52	351	5793	1	1
3.53	351	5793	1	1
3.54	351	5793	1	1
3.55	351	5793	1	1
3.56	351	5793	1	1
3.57	351	5793	1	1
3.58	351	5793	1	1
3.59	351	5793	1	1
3.6	351	5793	1	1
3.61	351	5793	1	1
3.62	351	5793	1	1
3.63	351	5793	1	1
3.64	351	5793	1	1
3.65	351	5793	1	1
3.66	351	5793	1	1
3.67	351	5793	1	1
3.68	351	5793	1	1
3.69	351	5793	1	1
3.7	351	5793	1	1
3.71	351	5793	1	1
3.72	351	5793	1	1
3.73	351	5793	1	1
3.74	351	5793	1	1
3.75	351	5793	1	1
3.76	351	5793	1	1
3.77	351	5793	1	1
3.78	351	5793	1	1
3.79	351	5793	1	1
3.8	351	5793	1	1
3.81	351	5793	1	1
3.82	351	5793	1	1
3.83	351	5793	1	1
3.84	351	5793	1	1
3.85	351	5793	1	1
3.86	351	5793	1	1
3.87	351	5793	1	1
3.88	351	5793	1	1
3.89	351	5793	1	1
3.9	351	5793	1	1
3.91	351	5793	1	1
3.92	351	5793	1	1
3.93	351	5793	1	1
3.94	351	5793	1	1
3.95	351	5793	1	1
3.96	351	5793	1	1
3.97	351	5793	1	1
3.98	351	5793	1	1
3.99	351	5793	1	1
4	351	5793	1	1
4.01	351	5793	1	1
4.02	351	5793	1	1
4.03	351	5793	1	1
4.04	351	5793	1	1
4.05	351	5793	1	1
4.06	351	5793	1	1
4.07	351	5793	1	1
4.08	351	5793	1	1
4.09	351	5793	1	1
4.1	351	5793	1	1
4.11	351	5793	1	1
4.12	351	5793	1	1
4.13	351	5793	1	1
4.14	351	5793	1	1
4.15	351	5793	1	1
4.16	351	5793	1	1
4.17	351	5793	1	1
4.18	351	5793	1	1
4.19	351	5793	1	1
4.2	351	5793	1	1
4.21	351	5793	1	1
4.22	351	5793	1	1
4.23	351	5793	1	1
4.24	351	5793	1	1
4.25	351	5793	1	1
4.26	351	5793	1	1
4.27	351	5793	1	1
4.28	351	5793	1	1
4.29	351	5793	1	1
4.3	351	5793	1	1
4.31	351	5793	1	1
4.32	351	5793	1	1
4.33	351	5793	1	1
4.34	351	5793	1	1
4.35	351	5793	1	1
4.36	351	5793	1	1
4.37	351	5793	1	1
4.38	351	5793	1	1
4.39	351	5793	1	1
4.4	351	5793	1	1
4.41	351	5793	1	1
4.42	351	5793	1	1
4.43	351	5793	1	1
4.44	351	5793	1	1
4.45	351	5793	1	1
4.46	351	5793	1	1
4.47	351	5793	1	1
4.48	351	5793	1	1
4.49	351	5793	1	1
4.5	351	5793	1	1
4.51	351	5793	1	1
4.52	351	5793	1	1
4.53	351	5793	1	1
4.54	351	5793	1	1
4.55	351	5793	1	1
4.56	351	5793	1	1
4.57	351	5793	1	1
4.58	351	5793	1	1
4.59	351	5793	1	1
4.6	351	5793	1	1
4.61	351	5793	1	1
4.62	351	5793	1	1
4.63	351	5793	1	1
4.64	351	5793	1	1
4.65	351	5793	1	1
4.66	351	5793	1	1
4.67	351	5793	1	1
4.68	351	5793	1	1
4.69	351	5793	1	1
4.7	351	5793	1	1
4.71	351	5793	1	1
4.72	351	5793	1	1
4.73	351	5793	1	1
4.74	351	5793	1	1
4.75	351	5793	1	1
4.76	351	5793	1	1
4.77	351	5793	1	1
4.78	351	5793	1	1
4.79	351	5793	1	1
4.8	351	5793	1	1
4.81	351	5793	1	1
4.82	351	5793	1	1
4.83	351	5793	1	1
4.84	351	5793	1	1
4.85	351	5793	1	1
4.86	351	5793	1	1
4.87	351	5793	1	1
4.88	351	5793	1	1
4.89	351	5793	1	1
4.9	351	5793	1	1
4.91	351	5793	1	1
4.92	351	5793	1	1
4.93	351	5793	1	1
4.94	351	5793	1	1
4.95	351	5793	1	1
4.96	351	5793	1	1
4.97	351	5793	1	1
4.98	351	5793	1	1
4.99	351	5793	1	1
5	351	5793	1	1
5.01	351	5793	1	1
5.02	351	5793	1	1
5.03	351	5793	1	1
5.04	351	5793	1	1
5.05	351	5793	1	1
5.06	351	5793	1	1
5.07	351	5793	1	1
5.08	351	5793	1	1
5.09	351	5793	1	1
5.1	351	5793	1	1
5.11	351	5793	1	1
5.12	351	5793	1	1
5.13	351	5793	1	1
5.14	351	5793	1	1
5.15	351	5793	1	1
5.16	351	5793	1	1
5.17	351	5793	1	1
5.18	351	5793	1	1
5.19	351	5793	1	1
5.2	351	5793	1	1
5.21	351	5793	1	1
5.22	351	5793	1	1
5.23	351	5793	1	1
5.24	351	5793	1	1
5.25	351	5793	1	1
5.26	351	5793	1	1
5.27	351	5793	1	1
5.28	351	5793	1	1
5.29	351	5793	1	1
5.3	351	5793	1	1
5.31	351	5793	1	1
5.32	351	5793	1	1
5.33	351	5793	1	1
5.34	351	5793	1	1
5.35	351	5793	1	1
5.36	351	5793	1	1
5.37	351	5793	1	1
5.38	351	5793	1	1
5.39	351	5793	1	1
5.4	351	5793	1	1
5.41	351	5793	1	1
5.42	351	5793	1	1
5.43	351	5793	1	1
5.44	351	5793	1	1
5.45	351	5793	1	1
5.46	351	5793	1	1
5.47	351	5793	1	1
5.48	351	5793	1	1
5.49	351	5793	1	1
5.5	351	5793	1	1
5.51	351	5793	1	1
5.52	351	5793	1	1
5.53	351	5793	1	1
5.54	351	5793	1	1
5.55	351	5793	1	1
5.56	351	5793	1	1
5.57	351	5793	1	1
5.58	351	5793	1	1
5.59	351	5793	1	1
5.6	351	5793	1	1
5.61	351	5793	1	1
5.62	351	5793	1	1
5.63	351	5793	1	1
5.64	351	5793	1	1
5.65	351	5793	1	1
5.66	351	5793	1	1
5.67	351	5793	1	1
5.68	351	5793	1	1
5.69	351	5793	1	1
5.7	351	5793	1	1
5.71	351	5793	1	1
5.72	351	5793	1	1
5.73	351	5793	1	1
5.74	351	5793	1	1
5.75	351	5793	1	1
5.76	351	5793	1	1
5.77	351	5793	1	1
5.78	351	5793	1	1
5.79	351	5793	1	1
5.8	351	5793	1	1
5.81	351	5793	1	1
5.82	351	5793	1	1
5.83	351	5793	1	1
5.84	351	5793	1	1
5.85	351	5793	1	1
5.86	351	5793	1	1
5.87	351	5793	1	1
5.88	351	5793	1	1
5.89	351	5793	1	1
5.9	351	5793	1	1
5.91	351	5793	1	1
5.92	351	5793	1	1
5.93	351	5793	1	1
5.94	351	5793	1	1
5.95	351	5793	1	1
5.96	351	5793	1	1
5.97	351	5793	1	1
5.98	351	5793	1	1
5.99	351	5793	1	1
6	351	5793	1	1
6.01	351	5793	1	1
6.02	351	5793	1	1
6.03	351	5793	1	1
6.04	351	5793	1	1
6.05	351	5793	1	1
6.06	351	5793	1	1
6.07	351	5793	1	1
6.08	351	5793	1	1
6.09	351	5793	1	1
6.1	351	5793	1	1
6.11	351	5793	1	1
6.12	351	5793	1	1
6.13	351	5793	1	1
6.14	351	5793	1	1
6.15	351	5793	1	1
6.16	351	5793	1	1
6.17	351	5793	1	1
6.18	351	5793	1	1
6.19	351	5793	1	1
6.2	351	5793	1	1
6.21	351	5793	1	1
6.22	351	5793	1	1
6.23	351	5793	1	1
6.24	351	5793	1	1
6.25	351	5793	1	1
6.26	351	5793	1	1
6.27	351	5793	1	1
6.28	351	5793	1	1
6.29	351	5793	1	1
6.3	351	5793	1	1
6.31	351	5793	1	1
6.32	351	5793	1	1
6.33	351	5793	1	1
6.34	351	5793	1	1
6.35	351	5793	1	1
6.36	351	5793	1	1
6.37	351	5793	1	1
6.38	351	5793	1	1
6.39	351	5793	1	1
6.4	351	5793	1	1
6.41	351	5793	1	1
6.42	351	5793	1	1
6.43	351	5793	1	1
6.44	351	5793	1	1
6.45	351	5793	1	1
6.46	351	5793	1	1
6.47	351	5793	1	1
6.48	351	5793	1	1
6.49	351	5793	1	1
6.5	351	5793	1	1
6.51	351	5793	1	1
6.52	351	5793	1	1
6.53	351	5793	1	1
6.54	351	5793	1	1
6.55	351	5793	1	1
6.56	351	5793	1	1
6.57	351	5793	1	1
6.58	351	5793	1	1
6.59	351	5793	1	1
6.6	351	5793	1	1
6.61	351	5793	1	1
6.62	351	5793	1	1
6.63	351	5793	1	1
6.64	351	5793	1	1
6.65	351	5793	1	1
6.66	351	5793	1	1
6.67	351	5793	1	1
6.68	351	5793	1	1
6.69	351	5793	1	1
6.7	351	5793	1	1
6.71	351	5793	1	1
6.72	351	5793	1	1
6.73	351	5793	1	1
6.74	351	5793	1	1
6.75	351	5793	1	1
6.76	351	5793	1	1
6.77	351	5793	1	1
6.78	351	5793	1	1
6.79	351	5793	1	1
6.8	351	5793	1	1
6.81	351	5793	1	1
6.82	351	5793	1	1
6.83	351	5793	1	1
6.84	351	5793	1	1
6.85	351	5793	1	1
6.86	351	5793	1	1
6.87	351	5793	1	1
6.88	351	5793	1	1
6.89	351	5793	1	1
6.9	351	5793	1	1
6.91	351	5793	1	1
6.92	351	5793	1	1
6.93	351	5793	1	1
6.94	351	5793	1	1
6.95	351	5793	1	1
6.96	351	5793	1	1
6.97	351	5793	1	1
6.98	351	5793	1	1
6.99	351	5793	1	1
7	351	5793	1	1
7.01	351	5793	1	1
7.02	351	5793	1	1
7.03	351	5793	1	1
7.04	351	5793	1	1
7.05	351	5793	1	1
7.06	351	5793	1	1
7.07	351	5793	1	1
7.08	351	5793	1	1
7.09	351	5793	1	1
7.1	351	5793	1	1
7.11	351	5793	1	1
7.12	351	5793	1	1
7.13	351	5793	1	1
7.14	351	5793	1	1
7.15	351	5793	1	1
7.16	351	5793	1	1
7.17	351	5793	1	1
7.18	351	5793	1	1
7.19	351	5793	1	1
7.2	351	5793	1	1
7.21	351	5793	1	1
7.22	351	5793	1	1
7.23	351	5793	1	1
7.24	351	5793	1	1
7.25	351	5793	1	1
7.26	351	5793	1	1
7.27	351	5793	1	1
7.28	351	5793	1	1
7.29	351	5793	1	1
7.3	351	5793	1	1
7.31	351	5793	1	1
7.32	351	5793	1	1
7.33	351	5793	1	1
7.34	351	5793	1	1
7.35	351	5793	1	1
7.36	351	5793	1	1
7.37	351	5793	1	1
7.38	351	5793	1	1
7.39	351	5793	1	1
7.4	351	5793	1	1
7.41	351	5793	1	1
7.42	351	5793	1	1
7.43	351	5793	1	1
7.44	351	5793	1	1
7.45	351	5793	1	1
7.46	351	5793	1	1
7.47	351	5793	1	1
7.48	351	5793	1	1
7.49	351	5793	1	1
7.5	351	5793	1	1
7.51	351	5793	1	1
7.52	351	5793	1	1
7.53	351	5793	1	1
7.54	351	5793	1	1
7.55	351	5793	1	1
7.56	351	5793	1	1
7.57	351	5793	1	1
7.58	351	5793	1	1
7.59	351	5793	1	1
7.6	351	5793	1	1
7.61	351	5793	1	1
7.62	351	5793	1	1
7.63	351	5793	1	1
7.64	351	5793	1	1
7.65	351	5793	1	1
7.66	351	5793	1	1
7.67	351	5793	1	1
7.68	351	5793	1	1
7.69	351	5793	1	1
7.7	351	5793	1	1
7.71	351	5793	1	1
7.72	351	5793	1	1
7.73	351	5793	1	1
7.74	351	5793	1	1
7.75	351	5793	1	1
7.76	351	5793	1	1
7.77	351	5793	1	1
7.78	351	5793	1	1
7.79	351	5793	1	1
7.8	351	5793	1	1
7.81	351	5793	1	1
7.82	351	5793	1	1
7.83	351	5793	1	1
7.84	351	5793	1	1
7.85	351	5793	1	1
7.86	351	5793	1	1
7.87	351	5793	1	1
7.88	351	5793	1	1
7.89	351	5793	1	1
7.9	351	5793	1	1
7.91	351	5793	1	1
7.92	351	5793	1	1
7.93	351	5793	1	1
7.94	351	5793	1	1
7.95	351	5793	1	1
7.96	351	5793	1	1
7.97	351	5793	1	1
7.98	351	5793	1	1
7.99	351	5793	1	1
8	351	5793	1	1
8.01	351	5793	1	1
8.02	351	5793	1	1
8.03	351	5793	1	1
8.04	351	5793	1	1
8.05	351	5793	1	1
8.06	351	5793	1	1
8.07	351	5793	1	1
8.08	351	5793	1	1
8.09	351	5793	1	1
8.1	351	5793	1	1
8.11	351	5793	1	1
8.12	351	5793	1	1
8.13	351	5793	1	1
8.14	351	5793	1	1
8.15	351	5793	1	1
8.16	351	5793	1	1
8.17	351	5793	1	1
8.18	351	5793	1	1
8.19	351	5793	1	1
8.2	351	5793	1	1
8.21	351	5793	1	1
8.22	351	5793	1	1
8.23	351	5793	1	1
8.24	351	5793	1	1
8.25	351	5793	1	1
8.26	351	5793	1	1
8.27	351	5793	1	1
8.28	351	5793	1	1
8.29	351	5793	1	1
8.3	351	5793	1	1
8.31	351	5793	1	1
8.32	351	5793	1	1
8.33	351	5793	1	1
8.34	351	5793	1	1
8.35	351	5793	1	1
8.36	351	5793	1	1
8.37	351	5793	1	1
8.38	351	5793	1	1
8.39	351	5793	1	1
8.4	351	5793	1	1
8.41	351	5793	1	1
8.42	351	5793	1	1
8.43	351	5793	1	1
8.44	351	5793	1	1
8.45	351	5793	1	1
8.46	351	5793	1	1
8.47	351	5793	1	1
8.48	351	5793	1	1
8.49	351	5793	1	1
8.5	351	5793	1	1
8.51	351	5793	1	1
8.52	351	5793	1	1
8.53	351	5793	1	1
8.54	351	5793	1	1
8.55	351	5793	1	1
8.56	351	5793	1	1
8.57	351	5793	1	1
8.58	351	5793	1	1
8.59	351	5793	1	1
8.6	351	5793	1	1
8.61	351	5793	1	1
8.62	351	5793	1	1
8.63	351	5793	1	1
8.64	351	5793	1	1
8.65	351	5793	1	1
8.66	351	5793	1	1
8.67	351	5793	1	1
8.68	351	5793	1	1
8.69	351	5793	1	1
8.7	351	5793	1	1
8.71	351	5793	1	1
8.72	351	5793	1	1
8.73	351	5793	1	1
8.74	351	5793	1	1
8.75	351	5793	1	1
8.76	351	5793	1	1
8.77	351	5793	1	1
8.78	351	5793	1	1
8.79	351	5793	1	1
8.8	351	5793	1	1
8.81	351	5793	1	1
8.82	351	5793	1	1
8.83	351	5793	1	1
8.84	351	5793	1	1
8.85	351	5793	1	1
8.86	351	5793	1	1
8.87	351	5793	1	1
8.88	351	5793	1	1
8.89	351	5793	1	1
8.9	351	5793	1	1
8.91	351	5793	1	1
8.92	351	5793	1	1
8.93	351	5793	1	1
8.94	351	5793	1	1
8.95	351	5793	1	1
8.96	351	5793	1	1
8.97	351	5793	1	1
8.98	351	5793	1	1
8.99	351	5793	1	1
9	351	5793	1	1
9.01	351	5793	1	1
9.02	351	5793	1	1
9.03	351	5793	1	1
9.04	351	5793	1	1
9.05	351	5793	1	1
9.06	351	5793	1	1
9.07	351	5793	1	1
9.08	351	5793	1	1
9.09	351	5793	1	1
9.1	351	5793	1	1
9.11	351	5793	1	1
9.12	351	5793	1	1
9.13	351	5793	1	1
9.14	351	5793	1	1
9.15	351	5793	1	1
9.16	351	5793	1	1
9.17	351	5793	1	1
9.18	351	5793	1	1
9.19	351	5793	1	1
9.2	351	5793	1	1
9.21	351	5793	1	1
9.22	351	5793	1	1
9.23	351	5793	1	1
9.24	351	5793	1	1
9.25	351	5793	1	1
9.26	351	5793	1	1
9.27	351	5793	1	1
9.28	351	5793	1	1
9.29	351	5793	1	1
9.3	351	5793	1	1
9.31	351	5793	1	1
9.32	351	5793	1	1
9.33	351	5793	1	1
9.34	351	5793	1	1
9.35	351	5793	1	1
9.36	351	5793	1	1
9.37	351	5793	1	1
9.38	351	5793	1	1
9.39	351	5793	1	1
9.4	351	5793	1	1
9.41	351	5793	1	1
9.42	351	5793	1	1
9.43	351	5793	1	1
9.44	351	5793	1	1
9.45	351	5793	1	1
9.46	351	5793	1	1
9.47	351	5793	1	1
9.48	351	5793	1	1
9.49	351	5793	1	1
9.5	351	5793	1	1
9.51	351	5793	1	1
9.52	351	5793	1	1
9.53	351	5793	1	1
9.54	351	5793	1	1
9.55	351	5793	1	1
9.56	351	5793	1	1
9.57	351	5793	1	1
9.58	351	5793	1	1
9.59	351	5793	1	1
9.6	351	5793	1	1
9.61	351	5793	1	1
9.62	351	5793	1	1
9.63	351	5793	1	1
9.64	351	5793	1	1
9.65	351	5793	1	1
9.66	351	5793	1	1
9.67	351	5793	1	1
9.68	351	5793	1	1
9.69	351	5793	1	1
9.7	351	5793	1	1
9.71	351	5793	1	1
9.72	351	5793	1	1
9.73	351	5793	1	1
9.74	351	5793	1	1
9.75	351	5793	1	1
9.76	351	5793	1	1
9.77	351	5793	1	1
9.78	351	5793	1	1
9.79	351	5793	1	1
9.8	351	5793	1	1
9.81	351	5793	1	1
9.82	351	5793	1	1
9.83	351	5793	1	1
9.84	351	5793	1	1
9.85	351	5793	1	1
9.86	351	5793	1	1
9.87	351	5793	1	1
9.88	351	5793	1	1
9.89	351	5793	1	1
9.9	351	5793	1	1
9.91	351	5793	1	1
9.92	351	5793	1	1
9.93	351	5793	1	1
9.94	351	5793	1	1
9.95	351	5793	1	1
9.96	351	5793	1	1
9.97	351	5793	1	1
9.98	351	5793	1	1
9.99	351	5793	1	1
10	351	5793	1	1

[truncated: 13 more sheets: ROC_A11.329, ROC_A11.436, ROC_A11.627, ROC_A11.733, ROC_A11.872, ROC_A15, ROC_A15.145, ROC_A15.378, ROC_A15.382, ROC_C04, ROC_C04.557, ROC_C04.588, ROC_C04.697]
